# Supplementary material for: A pH-sensitive motif in an outer membrane protein activates bacterial membrane vesicle production
Source: Nat Commun. 2024 Aug 13;15:6958. doi: 10.1038/s41467-024-51364-z (PMC11322160; doi:10.1038/s41467-024-51364-z)
Supplement: Supplementary file 4 — Supplementary data 1 [file 41467_2024_51364_MOESM4_ESM.zip]

Archive with 6 entries (5 files):
- SupplementaryData/
- __MACOSX/._SupplementaryData
- SupplementaryData/PagC_SalTy_AF_P23988.pdb
- __MACOSX/SupplementaryData/._PagC_SalTy_AF_P23988.pdb
- SupplementaryData/Rck_SalTy_AFQ04817.pdb
- __MACOSX/SupplementaryData/._Rck_SalTy_AFQ04817.pdb
