# Supplementary material for: A pH-sensitive motif in an outer membrane protein activates bacterial membrane vesicle production
Source: Nat Commun. 2024 Aug 13;15:6958. doi: 10.1038/s41467-024-51364-z (PMC11322160; doi:10.1038/s41467-024-51364-z)
Supplement: Supplementary file 4 — Supplementary data 1 [file 41467_2024_51364_MOESM4_ESM.zip › SupplementaryData/PagC_SalTy_AF_P23988.pdb]

HEADER                                            01-JUN-22                     
TITLE     ALPHAFOLD MONOMER V2.0 PREDICTION FOR VIRULENCE MEMBRANE PROTEIN PAGC 
TITLE    2 (P23988)                                                             
COMPND    MOL_ID: 1;                                                            
COMPND   2 MOLECULE: VIRULENCE MEMBRANE PROTEIN PAGC;                           
COMPND   3 CHAIN: A                                                             
SOURCE    MOL_ID: 1;                                                            
SOURCE   2 ORGANISM_SCIENTIFIC: SALMONELLA TYPHIMURIUM (STRAIN LT2 / SGSC1412 / 
SOURCE   3 ATCC 700720);                                                        
SOURCE   4 ORGANISM_TAXID: 99287                                                
REMARK   1                                                                      
REMARK   1 REFERENCE 1                                                          
REMARK   1  AUTH   JOHN JUMPER, RICHARD EVANS, ALEXANDER PRITZEL, TIM GREEN,    
REMARK   1  AUTH 2 MICHAEL FIGURNOV, OLAF RONNEBERGER, KATHRYN TUNYASUVUNAKOOL, 
REMARK   1  AUTH 3 RUSS BATES, AUGUSTIN ZIDEK, ANNA POTAPENKO, ALEX BRIDGLAND,  
REMARK   1  AUTH 4 CLEMENS MEYER, SIMON A A KOHL, ANDREW J BALLARD,             
REMARK   1  AUTH 5 ANDREW COWIE, BERNARDINO ROMERA-PAREDES, STANISLAV NIKOLOV,  
REMARK   1  AUTH 6 RISHUB JAIN, JONAS ADLER, TREVOR BACK, STIG PETERSEN,        
REMARK   1  AUTH 7 DAVID REIMAN, ELLEN CLANCY, MICHAL ZIELINSKI,                
REMARK   1  AUTH 8 MARTIN STEINEGGER, MICHALINA PACHOLSKA, TAMAS BERGHAMMER,    
REMARK   1  AUTH 9 DAVID SILVER, ORIOL VINYALS, ANDREW W SENIOR,                
REMARK   1  AUTH10 KORAY KAVUKCUOGLU, PUSHMEET KOHLI, DEMIS HASSABIS            
REMARK   1  TITL   HIGHLY ACCURATE PROTEIN STRUCTURE PREDICTION WITH ALPHAFOLD  
REMARK   1  REF    NATURE                        V. 596   583 2021              
REMARK   1  REFN                   ISSN 0028-0836                               
REMARK   1  PMID   34265844                                                     
REMARK   1  DOI    10.1038/s41586-021-03819-2                                   
REMARK   1                                                                      
REMARK   1 DISCLAIMERS                                                          
REMARK   1 ALPHAFOLD DATA, COPYRIGHT (2021) DEEPMIND TECHNOLOGIES LIMITED. THE  
REMARK   1 INFORMATION PROVIDED IS THEORETICAL MODELLING ONLY AND CAUTION SHOULD
REMARK   1 BE EXERCISED IN ITS USE. IT IS PROVIDED "AS-IS" WITHOUT ANY WARRANTY 
REMARK   1 OF ANY KIND, WHETHER EXPRESSED OR IMPLIED. NO WARRANTY IS GIVEN THAT 
REMARK   1 USE OF THE INFORMATION SHALL NOT INFRINGE THE RIGHTS OF ANY THIRD    
REMARK   1 PARTY. THE INFORMATION IS NOT INTENDED TO BE A SUBSTITUTE FOR        
REMARK   1 PROFESSIONAL MEDICAL ADVICE, DIAGNOSIS, OR TREATMENT, AND DOES NOT   
REMARK   1 CONSTITUTE MEDICAL OR OTHER PROFESSIONAL ADVICE. IT IS AVAILABLE FOR 
REMARK   1 ACADEMIC AND COMMERCIAL PURPOSES, UNDER CC-BY 4.0 LICENCE.           
DBREF  XXXX A    1   185  UNP    P23988   PAGC_SALTY       1    185             
SEQRES   1 A  185  MET LYS ASN ILE ILE LEU SER THR LEU VAL ILE THR THR          
SEQRES   2 A  185  SER VAL LEU VAL VAL ASN VAL ALA GLN ALA ASP THR ASN          
SEQRES   3 A  185  ALA PHE SER VAL GLY TYR ALA GLN SER LYS VAL GLN ASP          
SEQRES   4 A  185  PHE LYS ASN ILE ARG GLY VAL ASN VAL LYS TYR ARG TYR          
SEQRES   5 A  185  GLU ASP ASP SER PRO VAL SER PHE ILE SER SER LEU SER          
SEQRES   6 A  185  TYR LEU TYR GLY ASP ARG GLN ALA SER GLY SER VAL GLU          
SEQRES   7 A  185  PRO GLU GLY ILE HIS TYR HIS ASP LYS PHE GLU VAL LYS          
SEQRES   8 A  185  TYR GLY SER LEU MET VAL GLY PRO ALA TYR ARG LEU SER          
SEQRES   9 A  185  ASP ASN PHE SER LEU TYR ALA LEU ALA GLY VAL GLY THR          
SEQRES  10 A  185  VAL LYS ALA THR PHE LYS GLU HIS SER THR GLN ASP GLY          
SEQRES  11 A  185  ASP SER PHE SER ASN LYS ILE SER SER ARG LYS THR GLY          
SEQRES  12 A  185  PHE ALA TRP GLY ALA GLY VAL GLN MET ASN PRO LEU GLU          
SEQRES  13 A  185  ASN ILE VAL VAL ASP VAL GLY TYR GLU GLY SER ASN ILE          
SEQRES  14 A  185  SER SER THR LYS ILE ASN GLY PHE ASN VAL GLY VAL GLY          
SEQRES  15 A  185  TYR ARG PHE                                                  
CRYST1    1.000    1.000    1.000  90.00  90.00  90.00 P 1           1          
ORIGX1      1.000000  0.000000  0.000000        0.00000                         
ORIGX2      0.000000  1.000000  0.000000        0.00000                         
ORIGX3      0.000000  0.000000  1.000000        0.00000                         
SCALE1      1.000000  0.000000  0.000000        0.00000                         
SCALE2      0.000000  1.000000  0.000000        0.00000                         
SCALE3      0.000000  0.000000  1.000000        0.00000                         
MODEL        1                                                                  
ATOM      1  N   MET A   1      -9.236  25.661 -17.769  1.00 38.33           N  
ATOM      2  CA  MET A   1     -10.043  24.726 -16.951  1.00 38.33           C  
ATOM      3  C   MET A   1      -9.564  23.320 -17.291  1.00 38.33           C  
ATOM      4  CB  MET A   1     -11.537  24.927 -17.255  1.00 38.33           C  
ATOM      5  O   MET A   1      -9.634  22.952 -18.453  1.00 38.33           O  
ATOM      6  CG  MET A   1     -12.000  26.336 -16.844  1.00 38.33           C  
ATOM      7  SD  MET A   1     -13.522  26.889 -17.643  1.00 38.33           S  
ATOM      8  CE  MET A   1     -14.771  26.116 -16.580  1.00 38.33           C  
ATOM      9  N   LYS A   2      -8.899  22.614 -16.366  1.00 36.59           N  
ATOM     10  CA  LYS A   2      -8.230  21.329 -16.646  1.00 36.59           C  
ATOM     11  C   LYS A   2      -9.124  20.183 -16.171  1.00 36.59           C  
ATOM     12  CB  LYS A   2      -6.823  21.292 -16.009  1.00 36.59           C  
ATOM     13  O   LYS A   2      -9.361  20.048 -14.976  1.00 36.59           O  
ATOM     14  CG  LYS A   2      -5.697  21.338 -17.056  1.00 36.59           C  
ATOM     15  CD  LYS A   2      -4.317  21.466 -16.383  1.00 36.59           C  
ATOM     16  CE  LYS A   2      -3.237  20.710 -17.167  1.00 36.59           C  
ATOM     17  NZ  LYS A   2      -1.902  20.843 -16.530  1.00 36.59           N  
ATOM     18  N   ASN A   3      -9.615  19.406 -17.129  1.00 38.14           N  
ATOM     19  CA  ASN A   3     -10.565  18.313 -16.947  1.00 38.14           C  
ATOM     20  C   ASN A   3      -9.942  17.180 -16.114  1.00 38.14           C  
ATOM     21  CB  ASN A   3     -11.017  17.838 -18.345  1.00 38.14           C  
ATOM     22  O   ASN A   3      -8.910  16.620 -16.487  1.00 38.14           O  
ATOM     23  CG  ASN A   3     -11.700  18.928 -19.163  1.00 38.14           C  
ATOM     24  ND2 ASN A   3     -11.852  18.738 -20.451  1.00 38.14           N  
ATOM     25  OD1 ASN A   3     -12.069  19.975 -18.662  1.00 38.14           O  
ATOM     26  N   ILE A   4     -10.574  16.852 -14.986  1.00 39.34           N  
ATOM     27  CA  ILE A   4     -10.252  15.690 -14.153  1.00 39.34           C  
ATOM     28  C   ILE A   4     -10.993  14.497 -14.760  1.00 39.34           C  
ATOM     29  CB  ILE A   4     -10.629  15.969 -12.676  1.00 39.34           C  
ATOM     30  O   ILE A   4     -12.214  14.403 -14.669  1.00 39.34           O  
ATOM     31  CG1 ILE A   4      -9.726  17.093 -12.109  1.00 39.34           C  
ATOM     32  CG2 ILE A   4     -10.511  14.696 -11.816  1.00 39.34           C  
ATOM     33  CD1 ILE A   4     -10.151  17.612 -10.730  1.00 39.34           C  
ATOM     34  N   ILE A   5     -10.259  13.609 -15.431  1.00 41.42           N  
ATOM     35  CA  ILE A   5     -10.807  12.374 -15.999  1.00 41.42           C  
ATOM     36  C   ILE A   5     -10.966  11.358 -14.862  1.00 41.42           C  
ATOM     37  CB  ILE A   5      -9.945  11.869 -17.180  1.00 41.42           C  
ATOM     38  O   ILE A   5      -9.996  10.757 -14.395  1.00 41.42           O  
ATOM     39  CG1 ILE A   5      -9.964  12.917 -18.322  1.00 41.42           C  
ATOM     40  CG2 ILE A   5     -10.459  10.507 -17.688  1.00 41.42           C  
ATOM     41  CD1 ILE A   5      -9.033  12.595 -19.497  1.00 41.42           C  
ATOM     42  N   LEU A   6     -12.211  11.207 -14.418  1.00 35.98           N  
ATOM     43  CA  LEU A   6     -12.691  10.214 -13.464  1.00 35.98           C  
ATOM     44  C   LEU A   6     -12.635   8.834 -14.146  1.00 35.98           C  
ATOM     45  CB  LEU A   6     -14.125  10.654 -13.074  1.00 35.98           C  
ATOM     46  O   LEU A   6     -13.421   8.555 -15.046  1.00 35.98           O  
ATOM     47  CG  LEU A   6     -14.608  10.215 -11.683  1.00 35.98           C  
ATOM     48  CD1 LEU A   6     -13.897  11.008 -10.581  1.00 35.98           C  
ATOM     49  CD2 LEU A   6     -16.109  10.481 -11.555  1.00 35.98           C  
ATOM     50  N   SER A   7     -11.645   8.005 -13.807  1.00 41.35           N  
ATOM     51  CA  SER A   7     -11.497   6.666 -14.399  1.00 41.35           C  
ATOM     52  C   SER A   7     -12.269   5.650 -13.558  1.00 41.35           C  
ATOM     53  CB  SER A   7     -10.034   6.236 -14.599  1.00 41.35           C  
ATOM     54  O   SER A   7     -11.992   5.469 -12.377  1.00 41.35           O  
ATOM     55  OG  SER A   7      -9.105   7.274 -14.335  1.00 41.35           O  
ATOM     56  N   THR A   8     -13.254   5.035 -14.198  1.00 37.50           N  
ATOM     57  CA  THR A   8     -14.276   4.115 -13.696  1.00 37.50           C  
ATOM     58  C   THR A   8     -13.703   2.937 -12.899  1.00 37.50           C  
ATOM     59  CB  THR A   8     -15.048   3.601 -14.930  1.00 37.50           C  
ATOM     60  O   THR A   8     -12.921   2.144 -13.421  1.00 37.50           O  
ATOM     61  CG2 THR A   8     -16.447   3.093 -14.605  1.00 37.50           C  
ATOM     62  OG1 THR A   8     -15.214   4.645 -15.873  1.00 37.50           O  
ATOM     63  N   LEU A   9     -14.118   2.812 -11.635  1.00 34.33           N  
ATOM     64  CA  LEU A   9     -13.821   1.685 -10.748  1.00 34.33           C  
ATOM     65  C   LEU A   9     -14.743   0.509 -11.114  1.00 34.33           C  
ATOM     66  CB  LEU A   9     -14.024   2.174  -9.294  1.00 34.33           C  
ATOM     67  O   LEU A   9     -15.918   0.507 -10.757  1.00 34.33           O  
ATOM     68  CG  LEU A   9     -13.655   1.160  -8.193  1.00 34.33           C  
ATOM     69  CD1 LEU A   9     -12.138   1.003  -8.062  1.00 34.33           C  
ATOM     70  CD2 LEU A   9     -14.199   1.633  -6.844  1.00 34.33           C  
ATOM     71  N   VAL A  10     -14.235  -0.474 -11.860  1.00 38.97           N  
ATOM     72  CA  VAL A  10     -14.959  -1.726 -12.134  1.00 38.97           C  
ATOM     73  C   VAL A  10     -14.667  -2.700 -10.993  1.00 38.97           C  
ATOM     74  CB  VAL A  10     -14.606  -2.302 -13.521  1.00 38.97           C  
ATOM     75  O   VAL A  10     -13.558  -3.214 -10.870  1.00 38.97           O  
ATOM     76  CG1 VAL A  10     -15.322  -3.633 -13.782  1.00 38.97           C  
ATOM     77  CG2 VAL A  10     -15.019  -1.321 -14.630  1.00 38.97           C  
ATOM     78  N   ILE A  11     -15.661  -2.908 -10.129  1.00 42.82           N  
ATOM     79  CA  ILE A  11     -15.602  -3.811  -8.976  1.00 42.82           C  
ATOM     80  C   ILE A  11     -15.972  -5.216  -9.466  1.00 42.82           C  
ATOM     81  CB  ILE A  11     -16.546  -3.312  -7.847  1.00 42.82           C  
ATOM     82  O   ILE A  11     -17.147  -5.558  -9.551  1.00 42.82           O  
ATOM     83  CG1 ILE A  11     -16.233  -1.852  -7.433  1.00 42.82           C  
ATOM     84  CG2 ILE A  11     -16.458  -4.244  -6.620  1.00 42.82           C  
ATOM     85  CD1 ILE A  11     -17.300  -1.221  -6.528  1.00 42.82           C  
ATOM     86  N   THR A  12     -14.989  -6.036  -9.828  1.00 43.64           N  
ATOM     87  CA  THR A  12     -15.203  -7.477 -10.040  1.00 43.64           C  
ATOM     88  C   THR A  12     -14.947  -8.219  -8.733  1.00 43.64           C  
ATOM     89  CB  THR A  12     -14.367  -8.045 -11.198  1.00 43.64           C  
ATOM     90  O   THR A  12     -13.810  -8.541  -8.392  1.00 43.64           O  
ATOM     91  CG2 THR A  12     -15.085  -7.860 -12.533  1.00 43.64           C  
ATOM     92  OG1 THR A  12     -13.114  -7.406 -11.283  1.00 43.64           O  
ATOM     93  N   THR A  13     -16.020  -8.465  -7.985  1.00 42.99           N  
ATOM     94  CA  THR A  13     -16.068  -9.248  -6.746  1.00 42.99           C  
ATOM     95  C   THR A  13     -15.816 -10.727  -7.047  1.00 42.99           C  
ATOM     96  CB  THR A  13     -17.436  -9.067  -6.037  1.00 42.99           C  
ATOM     97  O   THR A  13     -16.725 -11.469  -7.399  1.00 42.99           O  
ATOM     98  CG2 THR A  13     -17.304  -8.260  -4.750  1.00 42.99           C  
ATOM     99  OG1 THR A  13     -18.362  -8.370  -6.849  1.00 42.99           O  
ATOM    100  N   SER A  14     -14.568 -11.175  -6.921  1.00 40.46           N  
ATOM    101  CA  SER A  14     -14.248 -12.605  -6.812  1.00 40.46           C  
ATOM    102  C   SER A  14     -13.973 -12.906  -5.344  1.00 40.46           C  
ATOM    103  CB  SER A  14     -13.073 -12.978  -7.716  1.00 40.46           C  
ATOM    104  O   SER A  14     -12.894 -12.616  -4.835  1.00 40.46           O  
ATOM    105  OG  SER A  14     -13.418 -12.698  -9.058  1.00 40.46           O  
ATOM    106  N   VAL A  15     -14.992 -13.401  -4.640  1.00 44.51           N  
ATOM    107  CA  VAL A  15     -14.919 -13.721  -3.210  1.00 44.51           C  
ATOM    108  C   VAL A  15     -14.165 -15.041  -3.049  1.00 44.51           C  
ATOM    109  CB  VAL A  15     -16.328 -13.779  -2.580  1.00 44.51           C  
ATOM    110  O   VAL A  15     -14.697 -16.110  -3.341  1.00 44.51           O  
ATOM    111  CG1 VAL A  15     -16.255 -14.035  -1.071  1.00 44.51           C  
ATOM    112  CG2 VAL A  15     -17.092 -12.462  -2.790  1.00 44.51           C  
ATOM    113  N   LEU A  16     -12.910 -14.974  -2.606  1.00 42.92           N  
ATOM    114  CA  LEU A  16     -12.169 -16.143  -2.137  1.00 42.92           C  
ATOM    115  C   LEU A  16     -12.574 -16.398  -0.683  1.00 42.92           C  
ATOM    116  CB  LEU A  16     -10.655 -15.905  -2.297  1.00 42.92           C  
ATOM    117  O   LEU A  16     -12.104 -15.720   0.226  1.00 42.92           O  
ATOM    118  CG  LEU A  16     -10.158 -15.974  -3.753  1.00 42.92           C  
ATOM    119  CD1 LEU A  16      -8.739 -15.412  -3.843  1.00 42.92           C  
ATOM    120  CD2 LEU A  16     -10.128 -17.412  -4.281  1.00 42.92           C  
ATOM    121  N   VAL A  17     -13.482 -17.351  -0.472  1.00 42.52           N  
ATOM    122  CA  VAL A  17     -13.921 -17.761   0.867  1.00 42.52           C  
ATOM    123  C   VAL A  17     -12.847 -18.676   1.462  1.00 42.52           C  
ATOM    124  CB  VAL A  17     -15.304 -18.456   0.841  1.00 42.52           C  
ATOM    125  O   VAL A  17     -12.742 -19.844   1.088  1.00 42.52           O  
ATOM    126  CG1 VAL A  17     -15.909 -18.470   2.250  1.00 42.52           C  
ATOM    127  CG2 VAL A  17     -16.320 -17.775  -0.086  1.00 42.52           C  
ATOM    128  N   VAL A  18     -12.015 -18.154   2.361  1.00 43.90           N  
ATOM    129  CA  VAL A  18     -11.126 -18.970   3.201  1.00 43.90           C  
ATOM    130  C   VAL A  18     -11.810 -19.202   4.546  1.00 43.90           C  
ATOM    131  CB  VAL A  18      -9.707 -18.377   3.342  1.00 43.90           C  
ATOM    132  O   VAL A  18     -12.112 -18.260   5.268  1.00 43.90           O  
ATOM    133  CG1 VAL A  18      -8.864 -18.735   2.110  1.00 43.90           C  
ATOM    134  CG2 VAL A  18      -9.672 -16.854   3.524  1.00 43.90           C  
ATOM    135  N   ASN A  19     -12.094 -20.467   4.865  1.00 38.14           N  
ATOM    136  CA  ASN A  19     -12.628 -20.872   6.164  1.00 38.14           C  
ATOM    137  C   ASN A  19     -11.501 -20.787   7.201  1.00 38.14           C  
ATOM    138  CB  ASN A  19     -13.182 -22.310   6.078  1.00 38.14           C  
ATOM    139  O   ASN A  19     -10.651 -21.677   7.243  1.00 38.14           O  
ATOM    140  CG  ASN A  19     -14.447 -22.425   5.253  1.00 38.14           C  
ATOM    141  ND2 ASN A  19     -14.358 -22.847   4.012  1.00 38.14           N  
ATOM    142  OD1 ASN A  19     -15.537 -22.144   5.708  1.00 38.14           O  
ATOM    143  N   VAL A  20     -11.467 -19.732   8.015  1.00 46.63           N  
ATOM    144  CA  VAL A  20     -10.490 -19.596   9.106  1.00 46.63           C  
ATOM    145  C   VAL A  20     -11.250 -19.594  10.433  1.00 46.63           C  
ATOM    146  CB  VAL A  20      -9.562 -18.377   8.935  1.00 46.63           C  
ATOM    147  O   VAL A  20     -12.198 -18.844  10.619  1.00 46.63           O  
ATOM    148  CG1 VAL A  20      -8.199 -18.672   9.577  1.00 46.63           C  
ATOM    149  CG2 VAL A  20      -9.310 -17.988   7.468  1.00 46.63           C  
ATOM    150  N   ALA A  21     -10.893 -20.515  11.327  1.00 40.25           N  
ATOM    151  CA  ALA A  21     -11.704 -20.948  12.469  1.00 40.25           C  
ATOM    152  C   ALA A  21     -11.644 -20.035  13.721  1.00 40.25           C  
ATOM    153  CB  ALA A  21     -11.336 -22.413  12.758  1.00 40.25           C  
ATOM    154  O   ALA A  21     -11.732 -20.525  14.845  1.00 40.25           O  
ATOM    155  N   GLN A  22     -11.503 -18.719  13.556  1.00 46.92           N  
ATOM    156  CA  GLN A  22     -11.517 -17.729  14.646  1.00 46.92           C  
ATOM    157  C   GLN A  22     -12.223 -16.463  14.141  1.00 46.92           C  
ATOM    158  CB  GLN A  22     -10.076 -17.405  15.095  1.00 46.92           C  
ATOM    159  O   GLN A  22     -11.560 -15.568  13.627  1.00 46.92           O  
ATOM    160  CG  GLN A  22      -9.353 -18.476  15.931  1.00 46.92           C  
ATOM    161  CD  GLN A  22      -9.554 -18.302  17.431  1.00 46.92           C  
ATOM    162  NE2 GLN A  22     -10.389 -19.091  18.068  1.00 46.92           N  
ATOM    163  OE1 GLN A  22      -8.937 -17.468  18.065  1.00 46.92           O  
ATOM    164  N   ALA A  23     -13.555 -16.442  14.265  1.00 55.77           N  
ATOM    165  CA  ALA A  23     -14.429 -15.418  13.696  1.00 55.77           C  
ATOM    166  C   ALA A  23     -14.033 -13.984  14.102  1.00 55.77           C  
ATOM    167  CB  ALA A  23     -15.881 -15.729  14.084  1.00 55.77           C  
ATOM    168  O   ALA A  23     -13.834 -13.701  15.281  1.00 55.77           O  
ATOM    169  N   ASP A  24     -14.005 -13.092  13.116  1.00 66.51           N  
ATOM    170  CA  ASP A  24     -14.001 -11.624  13.217  1.00 66.51           C  
ATOM    171  C   ASP A  24     -12.774 -10.949  13.858  1.00 66.51           C  
ATOM    172  CB  ASP A  24     -15.359 -11.130  13.771  1.00 66.51           C  
ATOM    173  O   ASP A  24     -12.785  -9.742  14.106  1.00 66.51           O  
ATOM    174  CG  ASP A  24     -16.411 -10.833  12.695  1.00 66.51           C  
ATOM    175  OD1 ASP A  24     -16.108 -10.893  11.480  1.00 66.51           O  
ATOM    176  OD2 ASP A  24     -17.515 -10.373  13.055  1.00 66.51           O  
ATOM    177  N   THR A  25     -11.673 -11.677  14.041  1.00 83.04           N  
ATOM    178  CA  THR A  25     -10.419 -11.106  14.578  1.00 83.04           C  
ATOM    179  C   THR A  25      -9.450 -10.665  13.486  1.00 83.04           C  
ATOM    180  CB  THR A  25      -9.716 -12.070  15.539  1.00 83.04           C  
ATOM    181  O   THR A  25      -8.464  -9.976  13.746  1.00 83.04           O  
ATOM    182  CG2 THR A  25     -10.540 -12.313  16.799  1.00 83.04           C  
ATOM    183  OG1 THR A  25      -9.503 -13.328  14.931  1.00 83.04           O  
ATOM    184  N   ASN A  26      -9.689 -11.051  12.234  1.00 89.66           N  
ATOM    185  CA  ASN A  26      -8.756 -10.805  11.149  1.00 89.66           C  
ATOM    186  C   ASN A  26      -9.468 -10.180   9.962  1.00 89.66           C  
ATOM    187  CB  ASN A  26      -8.082 -12.121  10.766  1.00 89.66           C  
ATOM    188  O   ASN A  26     -10.559 -10.580   9.577  1.00 89.66           O  
ATOM    189  CG  ASN A  26      -7.291 -12.696  11.917  1.00 89.66           C  
ATOM    190  ND2 ASN A  26      -7.847 -13.642  12.626  1.00 89.66           N  
ATOM    191  OD1 ASN A  26      -6.163 -12.308  12.168  1.00 89.66           O  
ATOM    192  N   ALA A  27      -8.815  -9.225   9.314  1.00 92.82           N  
ATOM    193  CA  ALA A  27      -9.257  -8.740   8.019  1.00 92.82           C  
ATOM    194  C   ALA A  27      -8.104  -8.712   7.027  1.00 92.82           C  
ATOM    195  CB  ALA A  27      -9.969  -7.394   8.161  1.00 92.82           C  
ATOM    196  O   ALA A  27      -6.986  -8.308   7.345  1.00 92.82           O  
ATOM    197  N   PHE A  28      -8.396  -9.109   5.796  1.00 94.97           N  
ATOM    198  CA  PHE A  28      -7.463  -9.049   4.682  1.00 94.97           C  
ATOM    199  C   PHE A  28      -8.081  -8.229   3.556  1.00 94.97           C  
ATOM    200  CB  PHE A  28      -7.129 -10.474   4.236  1.00 94.97           C  
ATOM    201  O   PHE A  28      -9.191  -8.537   3.129  1.00 94.97           O  
ATOM    202  CG  PHE A  28      -6.125 -10.515   3.106  1.00 94.97           C  
ATOM    203  CD1 PHE A  28      -6.562 -10.501   1.768  1.00 94.97           C  
ATOM    204  CD2 PHE A  28      -4.750 -10.539   3.396  1.00 94.97           C  
ATOM    205  CE1 PHE A  28      -5.624 -10.528   0.722  1.00 94.97           C  
ATOM    206  CE2 PHE A  28      -3.812 -10.579   2.350  1.00 94.97           C  
ATOM    207  CZ  PHE A  28      -4.250 -10.581   1.014  1.00 94.97           C  
ATOM    208  N   SER A  29      -7.379  -7.212   3.054  1.00 96.06           N  
ATOM    209  CA  SER A  29      -7.827  -6.423   1.904  1.00 96.06           C  
ATOM    210  C   SER A  29      -6.783  -6.352   0.801  1.00 96.06           C  
ATOM    211  CB  SER A  29      -8.362  -5.038   2.301  1.00 96.06           C  
ATOM    212  O   SER A  29      -5.573  -6.382   1.037  1.00 96.06           O  
ATOM    213  OG  SER A  29      -7.360  -4.084   2.581  1.00 96.06           O  
ATOM    214  N   VAL A  30      -7.276  -6.268  -0.432  1.00 97.88           N  
ATOM    215  CA  VAL A  30      -6.481  -6.049  -1.635  1.00 97.88           C  
ATOM    216  C   VAL A  30      -7.087  -4.896  -2.419  1.00 97.88           C  
ATOM    217  CB  VAL A  30      -6.332  -7.336  -2.464  1.00 97.88           C  
ATOM    218  O   VAL A  30      -8.305  -4.742  -2.519  1.00 97.88           O  
ATOM    219  CG1 VAL A  30      -7.659  -7.852  -3.037  1.00 97.88           C  
ATOM    220  CG2 VAL A  30      -5.339  -7.145  -3.619  1.00 97.88           C  
ATOM    221  N   GLY A  31      -6.227  -4.053  -2.967  1.00 96.83           N  
ATOM    222  CA  GLY A  31      -6.649  -2.801  -3.556  1.00 96.83           C  
ATOM    223  C   GLY A  31      -5.741  -2.295  -4.650  1.00 96.83           C  
ATOM    224  O   GLY A  31      -4.621  -2.762  -4.857  1.00 96.83           O  
ATOM    225  N   TYR A  32      -6.250  -1.291  -5.346  1.00 97.34           N  
ATOM    226  CA  TYR A  32      -5.505  -0.516  -6.317  1.00 97.34           C  
ATOM    227  C   TYR A  32      -4.759   0.618  -5.613  1.00 97.34           C  
ATOM    228  CB  TYR A  32      -6.478   0.009  -7.371  1.00 97.34           C  
ATOM    229  O   TYR A  32      -5.321   1.318  -4.771  1.00 97.34           O  
ATOM    230  CG  TYR A  32      -5.843   0.966  -8.354  1.00 97.34           C  
ATOM    231  CD1 TYR A  32      -6.013   2.351  -8.181  1.00 97.34           C  
ATOM    232  CD2 TYR A  32      -5.079   0.473  -9.429  1.00 97.34           C  
ATOM    233  CE1 TYR A  32      -5.458   3.249  -9.107  1.00 97.34           C  
ATOM    234  CE2 TYR A  32      -4.520   1.369 -10.360  1.00 97.34           C  
ATOM    235  OH  TYR A  32      -4.233   3.637 -11.116  1.00 97.34           O  
ATOM    236  CZ  TYR A  32      -4.722   2.758 -10.203  1.00 97.34           C  
ATOM    237  N   ALA A  33      -3.504   0.834  -5.997  1.00 97.77           N  
ATOM    238  CA  ALA A  33      -2.681   1.934  -5.518  1.00 97.77           C  
ATOM    239  C   ALA A  33      -2.176   2.786  -6.683  1.00 97.77           C  
ATOM    240  CB  ALA A  33      -1.537   1.373  -4.672  1.00 97.77           C  
ATOM    241  O   ALA A  33      -1.731   2.267  -7.710  1.00 97.77           O  
ATOM    242  N   GLN A  34      -2.190   4.104  -6.508  1.00 95.53           N  
ATOM    243  CA  GLN A  34      -1.645   5.051  -7.471  1.00 95.53           C  
ATOM    244  C   GLN A  34      -0.871   6.152  -6.761  1.00 95.53           C  
ATOM    245  CB  GLN A  34      -2.780   5.629  -8.323  1.00 95.53           C  
ATOM    246  O   GLN A  34      -1.434   6.889  -5.955  1.00 95.53           O  
ATOM    247  CG  GLN A  34      -2.273   6.677  -9.325  1.00 95.53           C  
ATOM    248  CD  GLN A  34      -3.386   7.200 -10.220  1.00 95.53           C  
ATOM    249  NE2 GLN A  34      -3.456   8.493 -10.452  1.00 95.53           N  
ATOM    250  OE1 GLN A  34      -4.183   6.465 -10.777  1.00 95.53           O  
ATOM    251  N   SER A  35       0.384   6.340  -7.165  1.00 94.27           N  
ATOM    252  CA  SER A  35       1.265   7.366  -6.607  1.00 94.27           C  
ATOM    253  C   SER A  35       1.899   8.213  -7.695  1.00 94.27           C  
ATOM    254  CB  SER A  35       2.342   6.755  -5.702  1.00 94.27           C  
ATOM    255  O   SER A  35       2.224   7.732  -8.777  1.00 94.27           O  
ATOM    256  OG  SER A  35       1.734   6.005  -4.672  1.00 94.27           O  
ATOM    257  N   LYS A  36       2.109   9.493  -7.407  1.00 92.46           N  
ATOM    258  CA  LYS A  36       2.896  10.402  -8.233  1.00 92.46           C  
ATOM    259  C   LYS A  36       4.336  10.395  -7.736  1.00 92.46           C  
ATOM    260  CB  LYS A  36       2.256  11.793  -8.184  1.00 92.46           C  
ATOM    261  O   LYS A  36       4.587  10.694  -6.570  1.00 92.46           O  
ATOM    262  CG  LYS A  36       2.971  12.774  -9.120  1.00 92.46           C  
ATOM    263  CD  LYS A  36       2.285  14.143  -9.076  1.00 92.46           C  
ATOM    264  CE  LYS A  36       3.022  15.114 -10.001  1.00 92.46           C  
ATOM    265  NZ  LYS A  36       2.469  16.487  -9.902  1.00 92.46           N  
ATOM    266  N   VAL A  37       5.269  10.084  -8.630  1.00 86.66           N  
ATOM    267  CA  VAL A  37       6.708  10.213  -8.380  1.00 86.66           C  
ATOM    268  C   VAL A  37       7.147  11.600  -8.849  1.00 86.66           C  
ATOM    269  CB  VAL A  37       7.477   9.086  -9.093  1.00 86.66           C  
ATOM    270  O   VAL A  37       6.828  11.998  -9.973  1.00 86.66           O  
ATOM    271  CG1 VAL A  37       8.990   9.175  -8.866  1.00 86.66           C  
ATOM    272  CG2 VAL A  37       7.012   7.699  -8.641  1.00 86.66           C  
ATOM    273  N   GLN A  38       7.837  12.349  -7.988  1.00 83.02           N  
ATOM    274  CA  GLN A  38       8.396  13.662  -8.325  1.00 83.02           C  
ATOM    275  C   GLN A  38       9.254  13.585  -9.602  1.00 83.02           C  
ATOM    276  CB  GLN A  38       9.186  14.170  -7.114  1.00 83.02           C  
ATOM    277  O   GLN A  38      10.001  12.628  -9.783  1.00 83.02           O  
ATOM    278  CG  GLN A  38       9.651  15.624  -7.258  1.00 83.02           C  
ATOM    279  CD  GLN A  38      10.268  16.146  -5.967  1.00 83.02           C  
ATOM    280  NE2 GLN A  38      10.263  17.437  -5.745  1.00 83.02           N  
ATOM    281  OE1 GLN A  38      10.699  15.410  -5.096  1.00 83.02           O  
ATOM    282  N   ASP A  39       9.073  14.550 -10.509  1.00 76.71           N  
ATOM    283  CA  ASP A  39       9.750  14.676 -11.817  1.00 76.71           C  
ATOM    284  C   ASP A  39       9.570  13.508 -12.802  1.00 76.71           C  
ATOM    285  CB  ASP A  39      11.212  15.096 -11.612  1.00 76.71           C  
ATOM    286  O   ASP A  39      10.099  13.508 -13.913  1.00 76.71           O  
ATOM    287  CG  ASP A  39      11.301  16.295 -10.663  1.00 76.71           C  
ATOM    288  OD1 ASP A  39      10.395  17.162 -10.740  1.00 76.71           O  
ATOM    289  OD2 ASP A  39      12.180  16.273  -9.778  1.00 76.71           O  
ATOM    290  N   PHE A  40       8.737  12.532 -12.449  1.00 69.55           N  
ATOM    291  CA  PHE A  40       8.380  11.427 -13.317  1.00 69.55           C  
ATOM    292  C   PHE A  40       6.891  11.499 -13.669  1.00 69.55           C  
ATOM    293  CB  PHE A  40       8.873  10.123 -12.672  1.00 69.55           C  
ATOM    294  O   PHE A  40       6.372  12.561 -14.020  1.00 69.55           O  
ATOM    295  CG  PHE A  40       8.854   8.949 -13.620  1.00 69.55           C  
ATOM    296  CD1 PHE A  40       8.089   7.793 -13.359  1.00 69.55           C  
ATOM    297  CD2 PHE A  40       9.580   9.057 -14.812  1.00 69.55           C  
ATOM    298  CE1 PHE A  40       8.080   6.733 -14.285  1.00 69.55           C  
ATOM    299  CE2 PHE A  40       9.502   8.038 -15.758  1.00 69.55           C  
ATOM    300  CZ  PHE A  40       8.796   6.853 -15.485  1.00 69.55           C  
ATOM    301  N   LYS A  41       6.191  10.369 -13.649  1.00 82.15           N  
ATOM    302  CA  LYS A  41       4.752  10.246 -13.886  1.00 82.15           C  
ATOM    303  C   LYS A  41       4.084   9.531 -12.714  1.00 82.15           C  
ATOM    304  CB  LYS A  41       4.497   9.546 -15.238  1.00 82.15           C  
ATOM    305  O   LYS A  41       4.727   9.157 -11.733  1.00 82.15           O  
ATOM    306  CG  LYS A  41       5.133   8.150 -15.353  1.00 82.15           C  
ATOM    307  CD  LYS A  41       4.570   7.384 -16.557  1.00 82.15           C  
ATOM    308  CE  LYS A  41       5.029   5.922 -16.548  1.00 82.15           C  
ATOM    309  NZ  LYS A  41       4.266   5.104 -17.529  1.00 82.15           N  
ATOM    310  N   ASN A  42       2.783   9.316 -12.853  1.00 90.05           N  
ATOM    311  CA  ASN A  42       2.052   8.437 -11.960  1.00 90.05           C  
ATOM    312  C   ASN A  42       2.494   6.986 -12.196  1.00 90.05           C  
ATOM    313  CB  ASN A  42       0.538   8.639 -12.138  1.00 90.05           C  
ATOM    314  O   ASN A  42       2.563   6.528 -13.339  1.00 90.05           O  
ATOM    315  CG  ASN A  42       0.077  10.056 -11.825  1.00 90.05           C  
ATOM    316  ND2 ASN A  42      -1.153  10.379 -12.144  1.00 90.05           N  
ATOM    317  OD1 ASN A  42       0.797  10.900 -11.317  1.00 90.05           O  
ATOM    318  N   ILE A  43       2.777   6.288 -11.107  1.00 92.02           N  
ATOM    319  CA  ILE A  43       2.960   4.842 -11.040  1.00 92.02           C  
ATOM    320  C   ILE A  43       1.702   4.229 -10.428  1.00 92.02           C  
ATOM    321  CB  ILE A  43       4.242   4.472 -10.266  1.00 92.02           C  
ATOM    322  O   ILE A  43       0.979   4.892  -9.678  1.00 92.02           O  
ATOM    323  CG1 ILE A  43       4.218   4.999  -8.815  1.00 92.02           C  
ATOM    324  CG2 ILE A  43       5.477   4.988 -11.027  1.00 92.02           C  
ATOM    325  CD1 ILE A  43       5.409   4.520  -7.986  1.00 92.02           C  
ATOM    326  N   ARG A  44       1.410   2.983 -10.787  1.00 95.55           N  
ATOM    327  CA  ARG A  44       0.176   2.291 -10.407  1.00 95.55           C  
ATOM    328  C   ARG A  44       0.495   0.867  -9.995  1.00 95.55           C  
ATOM    329  CB  ARG A  44      -0.815   2.290 -11.578  1.00 95.55           C  
ATOM    330  O   ARG A  44       1.496   0.311 -10.441  1.00 95.55           O  
ATOM    331  CG  ARG A  44      -1.193   3.698 -12.060  1.00 95.55           C  
ATOM    332  CD  ARG A  44      -2.088   3.599 -13.298  1.00 95.55           C  
ATOM    333  NE  ARG A  44      -2.547   4.930 -13.739  1.00 95.55           N  
ATOM    334  NH1 ARG A  44      -4.435   4.236 -14.851  1.00 95.55           N  
ATOM    335  NH2 ARG A  44      -3.899   6.396 -14.844  1.00 95.55           N  
ATOM    336  CZ  ARG A  44      -3.620   5.178 -14.471  1.00 95.55           C  
ATOM    337  N   GLY A  45      -0.341   0.268  -9.169  1.00 96.31           N  
ATOM    338  CA  GLY A  45      -0.168  -1.124  -8.799  1.00 96.31           C  
ATOM    339  C   GLY A  45      -1.153  -1.567  -7.741  1.00 96.31           C  
ATOM    340  O   GLY A  45      -2.308  -1.145  -7.752  1.00 96.31           O  
ATOM    341  N   VAL A  46      -0.681  -2.436  -6.858  1.00 97.74           N  
ATOM    342  CA  VAL A  46      -1.508  -3.153  -5.892  1.00 97.74           C  
ATOM    343  C   VAL A  46      -1.070  -2.791  -4.481  1.00 97.74           C  
ATOM    344  CB  VAL A  46      -1.464  -4.673  -6.150  1.00 97.74           C  
ATOM    345  O   VAL A  46       0.123  -2.643  -4.206  1.00 97.74           O  
ATOM    346  CG1 VAL A  46      -2.342  -5.463  -5.173  1.00 97.74           C  
ATOM    347  CG2 VAL A  46      -1.948  -5.001  -7.572  1.00 97.74           C  
ATOM    348  N   ASN A  47      -2.043  -2.655  -3.592  1.00 98.14           N  
ATOM    349  CA  ASN A  47      -1.846  -2.581  -2.155  1.00 98.14           C  
ATOM    350  C   ASN A  47      -2.555  -3.768  -1.497  1.00 98.14           C  
ATOM    351  CB  ASN A  47      -2.327  -1.213  -1.656  1.00 98.14           C  
ATOM    352  O   ASN A  47      -3.635  -4.162  -1.927  1.00 98.14           O  
ATOM    353  CG  ASN A  47      -2.321  -1.129  -0.147  1.00 98.14           C  
ATOM    354  ND2 ASN A  47      -1.179  -0.969   0.470  1.00 98.14           N  
ATOM    355  OD1 ASN A  47      -3.348  -1.203   0.494  1.00 98.14           O  
ATOM    356  N   VAL A  48      -1.924  -4.348  -0.486  1.00 98.36           N  
ATOM    357  CA  VAL A  48      -2.475  -5.430   0.327  1.00 98.36           C  
ATOM    358  C   VAL A  48      -2.353  -5.021   1.781  1.00 98.36           C  
ATOM    359  CB  VAL A  48      -1.750  -6.762   0.072  1.00 98.36           C  
ATOM    360  O   VAL A  48      -1.288  -4.558   2.198  1.00 98.36           O  
ATOM    361  CG1 VAL A  48      -2.276  -7.877   0.981  1.00 98.36           C  
ATOM    362  CG2 VAL A  48      -1.928  -7.225  -1.379  1.00 98.36           C  
ATOM    363  N   LYS A  49      -3.420  -5.209   2.553  1.00 98.15           N  
ATOM    364  CA  LYS A  49      -3.423  -4.962   3.991  1.00 98.15           C  
ATOM    365  C   LYS A  49      -3.906  -6.184   4.739  1.00 98.15           C  
ATOM    366  CB  LYS A  49      -4.274  -3.741   4.352  1.00 98.15           C  
ATOM    367  O   LYS A  49      -4.817  -6.882   4.302  1.00 98.15           O  
ATOM    368  CG  LYS A  49      -3.688  -2.444   3.788  1.00 98.15           C  
ATOM    369  CD  LYS A  49      -4.664  -1.285   3.992  1.00 98.15           C  
ATOM    370  CE  LYS A  49      -4.101  -0.036   3.318  1.00 98.15           C  
ATOM    371  NZ  LYS A  49      -5.192   0.844   2.857  1.00 98.15           N  
ATOM    372  N   TYR A  50      -3.313  -6.391   5.899  1.00 96.96           N  
ATOM    373  CA  TYR A  50      -3.794  -7.336   6.884  1.00 96.96           C  
ATOM    374  C   TYR A  50      -3.997  -6.595   8.201  1.00 96.96           C  
ATOM    375  CB  TYR A  50      -2.821  -8.506   6.986  1.00 96.96           C  
ATOM    376  O   TYR A  50      -3.120  -5.852   8.644  1.00 96.96           O  
ATOM    377  CG  TYR A  50      -3.096  -9.393   8.175  1.00 96.96           C  
ATOM    378  CD1 TYR A  50      -2.311  -9.247   9.332  1.00 96.96           C  
ATOM    379  CD2 TYR A  50      -4.155 -10.322   8.145  1.00 96.96           C  
ATOM    380  CE1 TYR A  50      -2.542 -10.074  10.441  1.00 96.96           C  
ATOM    381  CE2 TYR A  50      -4.400 -11.139   9.267  1.00 96.96           C  
ATOM    382  OH  TYR A  50      -3.736 -11.807  11.501  1.00 96.96           O  
ATOM    383  CZ  TYR A  50      -3.577 -11.025  10.409  1.00 96.96           C  
ATOM    384  N   ARG A  51      -5.169  -6.771   8.801  1.00 95.69           N  
ATOM    385  CA  ARG A  51      -5.555  -6.175  10.073  1.00 95.69           C  
ATOM    386  C   ARG A  51      -5.819  -7.281  11.078  1.00 95.69           C  
ATOM    387  CB  ARG A  51      -6.778  -5.274   9.878  1.00 95.69           C  
ATOM    388  O   ARG A  51      -6.572  -8.202  10.782  1.00 95.69           O  
ATOM    389  CG  ARG A  51      -7.216  -4.566  11.172  1.00 95.69           C  
ATOM    390  CD  ARG A  51      -8.340  -3.576  10.863  1.00 95.69           C  
ATOM    391  NE  ARG A  51      -8.751  -2.816  12.054  1.00 95.69           N  
ATOM    392  NH1 ARG A  51     -10.767  -2.009  11.269  1.00 95.69           N  
ATOM    393  NH2 ARG A  51     -10.281  -1.828  13.402  1.00 95.69           N  
ATOM    394  CZ  ARG A  51      -9.916  -2.222  12.225  1.00 95.69           C  
ATOM    395  N   TYR A  52      -5.231  -7.131  12.255  1.00 93.38           N  
ATOM    396  CA  TYR A  52      -5.540  -7.924  13.434  1.00 93.38           C  
ATOM    397  C   TYR A  52      -6.370  -7.076  14.397  1.00 93.38           C  
ATOM    398  CB  TYR A  52      -4.240  -8.409  14.073  1.00 93.38           C  
ATOM    399  O   TYR A  52      -5.961  -5.970  14.768  1.00 93.38           O  
ATOM    400  CG  TYR A  52      -4.486  -9.219  15.324  1.00 93.38           C  
ATOM    401  CD1 TYR A  52      -4.442  -8.599  16.589  1.00 93.38           C  
ATOM    402  CD2 TYR A  52      -4.829 -10.579  15.214  1.00 93.38           C  
ATOM    403  CE1 TYR A  52      -4.736  -9.343  17.749  1.00 93.38           C  
ATOM    404  CE2 TYR A  52      -5.102 -11.328  16.374  1.00 93.38           C  
ATOM    405  OH  TYR A  52      -5.340 -11.442  18.753  1.00 93.38           O  
ATOM    406  CZ  TYR A  52      -5.063 -10.712  17.642  1.00 93.38           C  
ATOM    407  N   GLU A  53      -7.535  -7.588  14.758  1.00 87.34           N  
ATOM    408  CA  GLU A  53      -8.566  -6.979  15.582  1.00 87.34           C  
ATOM    409  C   GLU A  53      -8.848  -7.896  16.779  1.00 87.34           C  
ATOM    410  CB  GLU A  53      -9.796  -6.713  14.692  1.00 87.34           C  
ATOM    411  O   GLU A  53      -8.966  -9.107  16.634  1.00 87.34           O  
ATOM    412  CG  GLU A  53     -10.897  -5.905  15.383  1.00 87.34           C  
ATOM    413  CD  GLU A  53     -11.848  -5.252  14.363  1.00 87.34           C  
ATOM    414  OE1 GLU A  53     -13.013  -5.673  14.200  1.00 87.34           O  
ATOM    415  OE2 GLU A  53     -11.514  -4.150  13.864  1.00 87.34           O  
ATOM    416  N   ASP A  54      -8.903  -7.306  17.966  1.00 81.45           N  
ATOM    417  CA  ASP A  54      -9.229  -7.985  19.222  1.00 81.45           C  
ATOM    418  C   ASP A  54     -10.490  -7.317  19.802  1.00 81.45           C  
ATOM    419  CB  ASP A  54      -7.991  -7.888  20.140  1.00 81.45           C  
ATOM    420  O   ASP A  54     -11.040  -6.391  19.195  1.00 81.45           O  
ATOM    421  CG  ASP A  54      -7.980  -8.856  21.330  1.00 81.45           C  
ATOM    422  OD1 ASP A  54      -8.918  -9.666  21.449  1.00 81.45           O  
ATOM    423  OD2 ASP A  54      -7.008  -8.761  22.114  1.00 81.45           O  
ATOM    424  N   ASP A  55     -10.914  -7.693  21.007  1.00 81.53           N  
ATOM    425  CA  ASP A  55     -12.033  -7.036  21.707  1.00 81.53           C  
ATOM    426  C   ASP A  55     -11.752  -5.548  22.039  1.00 81.53           C  
ATOM    427  CB  ASP A  55     -12.369  -7.830  22.980  1.00 81.53           C  
ATOM    428  O   ASP A  55     -12.642  -4.785  22.425  1.00 81.53           O  
ATOM    429  CG  ASP A  55     -13.062  -9.173  22.712  1.00 81.53           C  
ATOM    430  OD1 ASP A  55     -13.743  -9.290  21.670  1.00 81.53           O  
ATOM    431  OD2 ASP A  55     -12.980 -10.038  23.615  1.00 81.53           O  
ATOM    432  N   SER A  56     -10.505  -5.101  21.865  1.00 84.85           N  
ATOM    433  CA  SER A  56     -10.066  -3.715  22.037  1.00 84.85           C  
ATOM    434  C   SER A  56     -10.483  -2.804  20.867  1.00 84.85           C  
ATOM    435  CB  SER A  56      -8.545  -3.704  22.186  1.00 84.85           C  
ATOM    436  O   SER A  56     -10.426  -3.208  19.704  1.00 84.85           O  
ATOM    437  OG  SER A  56      -8.016  -2.394  22.324  1.00 84.85           O  
ATOM    438  N   PRO A  57     -10.790  -1.512  21.113  1.00 87.96           N  
ATOM    439  CA  PRO A  57     -10.990  -0.534  20.038  1.00 87.96           C  
ATOM    440  C   PRO A  57      -9.711  -0.255  19.229  1.00 87.96           C  
ATOM    441  CB  PRO A  57     -11.484   0.733  20.744  1.00 87.96           C  
ATOM    442  O   PRO A  57      -9.785   0.313  18.135  1.00 87.96           O  
ATOM    443  CG  PRO A  57     -10.855   0.633  22.134  1.00 87.96           C  
ATOM    444  CD  PRO A  57     -10.901  -0.867  22.416  1.00 87.96           C  
ATOM    445  N   VAL A  58      -8.538  -0.621  19.760  1.00 93.65           N  
ATOM    446  CA  VAL A  58      -7.244  -0.510  19.079  1.00 93.65           C  
ATOM    447  C   VAL A  58      -6.895  -1.845  18.430  1.00 93.65           C  
ATOM    448  CB  VAL A  58      -6.118  -0.062  20.028  1.00 93.65           C  
ATOM    449  O   VAL A  58      -6.868  -2.884  19.077  1.00 93.65           O  
ATOM    450  CG1 VAL A  58      -4.788   0.104  19.274  1.00 93.65           C  
ATOM    451  CG2 VAL A  58      -6.423   1.286  20.691  1.00 93.65           C  
ATOM    452  N   SER A  59      -6.549  -1.778  17.153  1.00 93.94           N  
ATOM    453  CA  SER A  59      -6.146  -2.890  16.292  1.00 93.94           C  
ATOM    454  C   SER A  59      -4.839  -2.541  15.579  1.00 93.94           C  
ATOM    455  CB  SER A  59      -7.287  -3.195  15.311  1.00 93.94           C  
ATOM    456  O   SER A  59      -4.386  -1.394  15.632  1.00 93.94           O  
ATOM    457  OG  SER A  59      -7.717  -2.015  14.660  1.00 93.94           O  
ATOM    458  N   PHE A  60      -4.225  -3.505  14.898  1.00 95.95           N  
ATOM    459  CA  PHE A  60      -2.982  -3.285  14.155  1.00 95.95           C  
ATOM    460  C   PHE A  60      -3.154  -3.641  12.685  1.00 95.95           C  
ATOM    461  CB  PHE A  60      -1.832  -4.065  14.798  1.00 95.95           C  
ATOM    462  O   PHE A  60      -3.749  -4.663  12.358  1.00 95.95           O  
ATOM    463  CG  PHE A  60      -1.403  -3.498  16.136  1.00 95.95           C  
ATOM    464  CD1 PHE A  60      -0.484  -2.432  16.186  1.00 95.95           C  
ATOM    465  CD2 PHE A  60      -1.937  -4.018  17.330  1.00 95.95           C  
ATOM    466  CE1 PHE A  60      -0.090  -1.898  17.426  1.00 95.95           C  
ATOM    467  CE2 PHE A  60      -1.546  -3.482  18.568  1.00 95.95           C  
ATOM    468  CZ  PHE A  60      -0.620  -2.425  18.617  1.00 95.95           C  
ATOM    469  N   ILE A  61      -2.611  -2.806  11.800  1.00 97.55           N  
ATOM    470  CA  ILE A  61      -2.615  -3.014  10.351  1.00 97.55           C  
ATOM    471  C   ILE A  61      -1.179  -3.122   9.858  1.00 97.55           C  
ATOM    472  CB  ILE A  61      -3.396  -1.898   9.618  1.00 97.55           C  
ATOM    473  O   ILE A  61      -0.350  -2.263  10.155  1.00 97.55           O  
ATOM    474  CG1 ILE A  61      -4.869  -1.923  10.074  1.00 97.55           C  
ATOM    475  CG2 ILE A  61      -3.295  -2.063   8.086  1.00 97.55           C  
ATOM    476  CD1 ILE A  61      -5.792  -0.934   9.353  1.00 97.55           C  
ATOM    477  N   SER A  62      -0.905  -4.140   9.050  1.00 98.04           N  
ATOM    478  CA  SER A  62       0.264  -4.215   8.180  1.00 98.04           C  
ATOM    479  C   SER A  62      -0.157  -3.973   6.731  1.00 98.04           C  
ATOM    480  CB  SER A  62       0.998  -5.543   8.369  1.00 98.04           C  
ATOM    481  O   SER A  62      -1.243  -4.362   6.306  1.00 98.04           O  
ATOM    482  OG  SER A  62       0.208  -6.634   7.946  1.00 98.04           O  
ATOM    483  N   SER A  63       0.685  -3.276   5.970  1.00 98.30           N  
ATOM    484  CA  SER A  63       0.398  -2.865   4.597  1.00 98.30           C  
ATOM    485  C   SER A  63       1.615  -3.076   3.714  1.00 98.30           C  
ATOM    486  CB  SER A  63      -0.020  -1.395   4.571  1.00 98.30           C  
ATOM    487  O   SER A  63       2.708  -2.601   4.029  1.00 98.30           O  
ATOM    488  OG  SER A  63      -0.296  -0.947   3.254  1.00 98.30           O  
ATOM    489  N   LEU A  64       1.398  -3.721   2.573  1.00 98.44           N  
ATOM    490  CA  LEU A  64       2.377  -3.896   1.513  1.00 98.44           C  
ATOM    491  C   LEU A  64       1.861  -3.222   0.239  1.00 98.44           C  
ATOM    492  CB  LEU A  64       2.625  -5.402   1.318  1.00 98.44           C  
ATOM    493  O   LEU A  64       0.784  -3.560  -0.248  1.00 98.44           O  
ATOM    494  CG  LEU A  64       3.783  -5.708   0.352  1.00 98.44           C  
ATOM    495  CD1 LEU A  64       5.148  -5.541   1.024  1.00 98.44           C  
ATOM    496  CD2 LEU A  64       3.693  -7.154  -0.135  1.00 98.44           C  
ATOM    497  N   SER A  65       2.637  -2.303  -0.330  1.00 97.82           N  
ATOM    498  CA  SER A  65       2.319  -1.680  -1.622  1.00 97.82           C  
ATOM    499  C   SER A  65       3.383  -2.042  -2.651  1.00 97.82           C  
ATOM    500  CB  SER A  65       2.177  -0.156  -1.505  1.00 97.82           C  
ATOM    501  O   SER A  65       4.576  -2.005  -2.355  1.00 97.82           O  
ATOM    502  OG  SER A  65       1.196   0.223  -0.557  1.00 97.82           O  
ATOM    503  N   TYR A  66       2.971  -2.350  -3.881  1.00 96.73           N  
ATOM    504  CA  TYR A  66       3.868  -2.525  -5.022  1.00 96.73           C  
ATOM    505  C   TYR A  66       3.318  -1.791  -6.241  1.00 96.73           C  
ATOM    506  CB  TYR A  66       4.084  -4.011  -5.323  1.00 96.73           C  
ATOM    507  O   TYR A  66       2.245  -2.115  -6.746  1.00 96.73           O  
ATOM    508  CG  TYR A  66       5.164  -4.245  -6.364  1.00 96.73           C  
ATOM    509  CD1 TYR A  66       4.835  -4.366  -7.730  1.00 96.73           C  
ATOM    510  CD2 TYR A  66       6.507  -4.329  -5.956  1.00 96.73           C  
ATOM    511  CE1 TYR A  66       5.847  -4.593  -8.685  1.00 96.73           C  
ATOM    512  CE2 TYR A  66       7.520  -4.574  -6.901  1.00 96.73           C  
ATOM    513  OH  TYR A  66       8.176  -5.003  -9.156  1.00 96.73           O  
ATOM    514  CZ  TYR A  66       7.188  -4.713  -8.266  1.00 96.73           C  
ATOM    515  N   LEU A  67       4.063  -0.794  -6.718  1.00 96.05           N  
ATOM    516  CA  LEU A  67       3.682   0.079  -7.818  1.00 96.05           C  
ATOM    517  C   LEU A  67       4.747   0.058  -8.915  1.00 96.05           C  
ATOM    518  CB  LEU A  67       3.399   1.511  -7.325  1.00 96.05           C  
ATOM    519  O   LEU A  67       5.952   0.037  -8.658  1.00 96.05           O  
ATOM    520  CG  LEU A  67       2.148   1.670  -6.437  1.00 96.05           C  
ATOM    521  CD1 LEU A  67       2.400   1.417  -4.949  1.00 96.05           C  
ATOM    522  CD2 LEU A  67       1.638   3.108  -6.538  1.00 96.05           C  
ATOM    523  N   TYR A  68       4.289   0.111 -10.157  1.00 92.16           N  
ATOM    524  CA  TYR A  68       5.116   0.110 -11.353  1.00 92.16           C  
ATOM    525  C   TYR A  68       4.693   1.230 -12.307  1.00 92.16           C  
ATOM    526  CB  TYR A  68       5.023  -1.271 -12.013  1.00 92.16           C  
ATOM    527  O   TYR A  68       3.522   1.610 -12.389  1.00 92.16           O  
ATOM    528  CG  TYR A  68       5.762  -1.383 -13.332  1.00 92.16           C  
ATOM    529  CD1 TYR A  68       5.050  -1.487 -14.541  1.00 92.16           C  
ATOM    530  CD2 TYR A  68       7.167  -1.337 -13.354  1.00 92.16           C  
ATOM    531  CE1 TYR A  68       5.747  -1.590 -15.760  1.00 92.16           C  
ATOM    532  CE2 TYR A  68       7.872  -1.468 -14.565  1.00 92.16           C  
ATOM    533  OH  TYR A  68       7.824  -1.761 -16.944  1.00 92.16           O  
ATOM    534  CZ  TYR A  68       7.156  -1.608 -15.773  1.00 92.16           C  
ATOM    535  N   GLY A  69       5.657   1.767 -13.048  1.00 85.19           N  
ATOM    536  CA  GLY A  69       5.388   2.590 -14.214  1.00 85.19           C  
ATOM    537  C   GLY A  69       6.600   2.718 -15.127  1.00 85.19           C  
ATOM    538  O   GLY A  69       7.743   2.734 -14.689  1.00 85.19           O  
ATOM    539  N   ASP A  70       6.322   2.851 -16.413  1.00 78.80           N  
ATOM    540  CA  ASP A  70       7.280   2.804 -17.517  1.00 78.80           C  
ATOM    541  C   ASP A  70       7.142   4.018 -18.452  1.00 78.80           C  
ATOM    542  CB  ASP A  70       7.011   1.502 -18.288  1.00 78.80           C  
ATOM    543  O   ASP A  70       6.101   4.250 -19.057  1.00 78.80           O  
ATOM    544  CG  ASP A  70       5.594   1.413 -18.893  1.00 78.80           C  
ATOM    545  OD1 ASP A  70       4.639   1.959 -18.267  1.00 78.80           O  
ATOM    546  OD2 ASP A  70       5.494   0.828 -19.990  1.00 78.80           O  
ATOM    547  N   ARG A  71       8.158   4.862 -18.596  1.00 61.47           N  
ATOM    548  CA  ARG A  71       8.146   5.843 -19.692  1.00 61.47           C  
ATOM    549  C   ARG A  71       8.867   5.238 -20.885  1.00 61.47           C  
ATOM    550  CB  ARG A  71       8.711   7.204 -19.275  1.00 61.47           C  
ATOM    551  O   ARG A  71      10.029   4.860 -20.771  1.00 61.47           O  
ATOM    552  CG  ARG A  71       7.641   8.061 -18.576  1.00 61.47           C  
ATOM    553  CD  ARG A  71       8.120   9.514 -18.456  1.00 61.47           C  
ATOM    554  NE  ARG A  71       7.135  10.375 -17.775  1.00 61.47           N  
ATOM    555  NH1 ARG A  71       8.603  11.964 -16.966  1.00 61.47           N  
ATOM    556  NH2 ARG A  71       6.420  12.216 -16.675  1.00 61.47           N  
ATOM    557  CZ  ARG A  71       7.397  11.506 -17.144  1.00 61.47           C  
ATOM    558  N   GLN A  72       8.162   5.170 -22.008  1.00 52.56           N  
ATOM    559  CA  GLN A  72       8.777   5.031 -23.319  1.00 52.56           C  
ATOM    560  C   GLN A  72       9.018   6.452 -23.825  1.00 52.56           C  
ATOM    561  CB  GLN A  72       7.870   4.211 -24.255  1.00 52.56           C  
ATOM    562  O   GLN A  72       8.060   7.187 -24.065  1.00 52.56           O  
ATOM    563  CG  GLN A  72       7.610   2.795 -23.710  1.00 52.56           C  
ATOM    564  CD  GLN A  72       6.872   1.897 -24.699  1.00 52.56           C  
ATOM    565  NE2 GLN A  72       6.037   0.995 -24.231  1.00 52.56           N  
ATOM    566  OE1 GLN A  72       7.056   1.956 -25.900  1.00 52.56           O  
ATOM    567  N   ALA A  73      10.278   6.874 -23.894  1.00 45.44           N  
ATOM    568  CA  ALA A  73      10.638   8.082 -24.619  1.00 45.44           C  
ATOM    569  C   ALA A  73      10.929   7.658 -26.061  1.00 45.44           C  
ATOM    570  CB  ALA A  73      11.812   8.774 -23.913  1.00 45.44           C  
ATOM    571  O   ALA A  73      12.055   7.324 -26.403  1.00 45.44           O  
ATOM    572  N   SER A  74       9.896   7.595 -26.902  1.00 36.48           N  
ATOM    573  CA  SER A  74      10.095   7.486 -28.346  1.00 36.48           C  
ATOM    574  C   SER A  74      10.364   8.891 -28.884  1.00 36.48           C  
ATOM    575  CB  SER A  74       8.894   6.808 -29.017  1.00 36.48           C  
ATOM    576  O   SER A  74       9.430   9.630 -29.198  1.00 36.48           O  
ATOM    577  OG  SER A  74       7.703   7.514 -28.731  1.00 36.48           O  
ATOM    578  N   GLY A  75      11.633   9.292 -28.919  1.00 38.05           N  
ATOM    579  CA  GLY A  75      12.064  10.456 -29.685  1.00 38.05           C  
ATOM    580  C   GLY A  75      12.094  10.076 -31.159  1.00 38.05           C  
ATOM    581  O   GLY A  75      12.980   9.352 -31.594  1.00 38.05           O  
ATOM    582  N   SER A  76      11.083  10.491 -31.915  1.00 33.97           N  
ATOM    583  CA  SER A  76      11.125  10.467 -33.376  1.00 33.97           C  
ATOM    584  C   SER A  76      11.901  11.690 -33.872  1.00 33.97           C  
ATOM    585  CB  SER A  76       9.705  10.479 -33.962  1.00 33.97           C  
ATOM    586  O   SER A  76      11.795  12.749 -33.257  1.00 33.97           O  
ATOM    587  OG  SER A  76       8.850   9.595 -33.258  1.00 33.97           O  
ATOM    588  N   VAL A  77      12.537  11.537 -35.038  1.00 35.81           N  
ATOM    589  CA  VAL A  77      13.137  12.559 -35.922  1.00 35.81           C  
ATOM    590  C   VAL A  77      14.666  12.665 -35.832  1.00 35.81           C  
ATOM    591  CB  VAL A  77      12.443  13.950 -35.871  1.00 35.81           C  
ATOM    592  O   VAL A  77      15.186  13.457 -35.062  1.00 35.81           O  
ATOM    593  CG1 VAL A  77      12.911  14.820 -37.048  1.00 35.81           C  
ATOM    594  CG2 VAL A  77      10.909  13.890 -36.019  1.00 35.81           C  
ATOM    595  N   GLU A  78      15.363  11.916 -36.697  1.00 38.75           N  
ATOM    596  CA  GLU A  78      16.302  12.465 -37.695  1.00 38.75           C  
ATOM    597  C   GLU A  78      16.546  11.429 -38.829  1.00 38.75           C  
ATOM    598  CB  GLU A  78      17.613  12.976 -37.060  1.00 38.75           C  
ATOM    599  O   GLU A  78      16.434  10.228 -38.572  1.00 38.75           O  
ATOM    600  CG  GLU A  78      17.569  14.515 -36.976  1.00 38.75           C  
ATOM    601  CD  GLU A  78      18.769  15.173 -36.283  1.00 38.75           C  
ATOM    602  OE1 GLU A  78      18.735  16.423 -36.191  1.00 38.75           O  
ATOM    603  OE2 GLU A  78      19.711  14.453 -35.888  1.00 38.75           O  
ATOM    604  N   PRO A  79      16.786  11.833 -40.099  1.00 47.05           N  
ATOM    605  CA  PRO A  79      16.634  10.959 -41.279  1.00 47.05           C  
ATOM    606  C   PRO A  79      17.707   9.876 -41.506  1.00 47.05           C  
ATOM    607  CB  PRO A  79      16.549  11.890 -42.500  1.00 47.05           C  
ATOM    608  O   PRO A  79      17.684   9.240 -42.556  1.00 47.05           O  
ATOM    609  CG  PRO A  79      16.247  13.262 -41.913  1.00 47.05           C  
ATOM    610  CD  PRO A  79      16.949  13.204 -40.562  1.00 47.05           C  
ATOM    611  N   GLU A  80      18.625   9.628 -40.571  1.00 43.00           N  
ATOM    612  CA  GLU A  80      19.803   8.766 -40.800  1.00 43.00           C  
ATOM    613  C   GLU A  80      19.843   7.508 -39.906  1.00 43.00           C  
ATOM    614  CB  GLU A  80      21.095   9.597 -40.773  1.00 43.00           C  
ATOM    615  O   GLU A  80      20.884   7.091 -39.413  1.00 43.00           O  
ATOM    616  CG  GLU A  80      21.182  10.618 -41.933  1.00 43.00           C  
ATOM    617  CD  GLU A  80      22.407  10.448 -42.854  1.00 43.00           C  
ATOM    618  OE1 GLU A  80      22.285  10.836 -44.039  1.00 43.00           O  
ATOM    619  OE2 GLU A  80      23.461   9.967 -42.382  1.00 43.00           O  
ATOM    620  N   GLY A  81      18.695   6.851 -39.708  1.00 43.51           N  
ATOM    621  CA  GLY A  81      18.664   5.418 -39.368  1.00 43.51           C  
ATOM    622  C   GLY A  81      19.063   4.993 -37.945  1.00 43.51           C  
ATOM    623  O   GLY A  81      19.174   3.792 -37.701  1.00 43.51           O  
ATOM    624  N   ILE A  82      19.227   5.910 -36.983  1.00 42.19           N  
ATOM    625  CA  ILE A  82      19.518   5.549 -35.582  1.00 42.19           C  
ATOM    626  C   ILE A  82      18.217   5.499 -34.760  1.00 42.19           C  
ATOM    627  CB  ILE A  82      20.607   6.452 -34.953  1.00 42.19           C  
ATOM    628  O   ILE A  82      17.614   6.521 -34.439  1.00 42.19           O  
ATOM    629  CG1 ILE A  82      21.826   6.612 -35.896  1.00 42.19           C  
ATOM    630  CG2 ILE A  82      21.043   5.828 -33.612  1.00 42.19           C  
ATOM    631  CD1 ILE A  82      22.970   7.465 -35.334  1.00 42.19           C  
ATOM    632  N   HIS A  83      17.767   4.290 -34.411  1.00 42.43           N  
ATOM    633  CA  HIS A  83      16.583   4.055 -33.575  1.00 42.43           C  
ATOM    634  C   HIS A  83      16.947   4.030 -32.079  1.00 42.43           C  
ATOM    635  CB  HIS A  83      15.909   2.734 -33.988  1.00 42.43           C  
ATOM    636  O   HIS A  83      17.331   2.985 -31.555  1.00 42.43           O  
ATOM    637  CG  HIS A  83      15.208   2.768 -35.322  1.00 42.43           C  
ATOM    638  CD2 HIS A  83      15.739   2.448 -36.544  1.00 42.43           C  
ATOM    639  ND1 HIS A  83      13.884   3.088 -35.524  1.00 42.43           N  
ATOM    640  CE1 HIS A  83      13.623   2.964 -36.836  1.00 42.43           C  
ATOM    641  NE2 HIS A  83      14.719   2.566 -37.495  1.00 42.43           N  
ATOM    642  N   TYR A  84      16.774   5.144 -31.365  1.00 48.06           N  
ATOM    643  CA  TYR A  84      16.916   5.174 -29.903  1.00 48.06           C  
ATOM    644  C   TYR A  84      15.649   4.636 -29.210  1.00 48.06           C  
ATOM    645  CB  TYR A  84      17.276   6.590 -29.431  1.00 48.06           C  
ATOM    646  O   TYR A  84      14.559   5.189 -29.363  1.00 48.06           O  
ATOM    647  CG  TYR A  84      18.693   7.008 -29.785  1.00 48.06           C  
ATOM    648  CD1 TYR A  84      19.757   6.649 -28.933  1.00 48.06           C  
ATOM    649  CD2 TYR A  84      18.953   7.743 -30.959  1.00 48.06           C  
ATOM    650  CE1 TYR A  84      21.079   7.015 -29.254  1.00 48.06           C  
ATOM    651  CE2 TYR A  84      20.272   8.123 -31.275  1.00 48.06           C  
ATOM    652  OH  TYR A  84      22.611   8.102 -30.747  1.00 48.06           O  
ATOM    653  CZ  TYR A  84      21.337   7.753 -30.429  1.00 48.06           C  
ATOM    654  N   HIS A  85      15.780   3.558 -28.427  1.00 45.93           N  
ATOM    655  CA  HIS A  85      14.707   3.013 -27.582  1.00 45.93           C  
ATOM    656  C   HIS A  85      15.051   3.165 -26.095  1.00 45.93           C  
ATOM    657  CB  HIS A  85      14.407   1.544 -27.934  1.00 45.93           C  
ATOM    658  O   HIS A  85      15.392   2.188 -25.425  1.00 45.93           O  
ATOM    659  CG  HIS A  85      13.638   1.332 -29.210  1.00 45.93           C  
ATOM    660  CD2 HIS A  85      12.319   1.627 -29.431  1.00 45.93           C  
ATOM    661  ND1 HIS A  85      14.113   0.718 -30.344  1.00 45.93           N  
ATOM    662  CE1 HIS A  85      13.104   0.640 -31.227  1.00 45.93           C  
ATOM    663  NE2 HIS A  85      11.982   1.166 -30.707  1.00 45.93           N  
ATOM    664  N   ASP A  86      14.898   4.371 -25.552  1.00 54.18           N  
ATOM    665  CA  ASP A  86      15.094   4.596 -24.120  1.00 54.18           C  
ATOM    666  C   ASP A  86      13.858   4.148 -23.331  1.00 54.18           C  
ATOM    667  CB  ASP A  86      15.477   6.053 -23.838  1.00 54.18           C  
ATOM    668  O   ASP A  86      12.795   4.786 -23.322  1.00 54.18           O  
ATOM    669  CG  ASP A  86      16.923   6.379 -24.223  1.00 54.18           C  
ATOM    670  OD1 ASP A  86      17.710   5.427 -24.421  1.00 54.18           O  
ATOM    671  OD2 ASP A  86      17.212   7.592 -24.247  1.00 54.18           O  
ATOM    672  N   LYS A  87      13.994   3.007 -22.645  1.00 56.20           N  
ATOM    673  CA  LYS A  87      12.996   2.505 -21.694  1.00 56.20           C  
ATOM    674  C   LYS A  87      13.407   2.892 -20.285  1.00 56.20           C  
ATOM    675  CB  LYS A  87      12.798   0.989 -21.830  1.00 56.20           C  
ATOM    676  O   LYS A  87      14.402   2.389 -19.760  1.00 56.20           O  
ATOM    677  CG  LYS A  87      12.116   0.633 -23.157  1.00 56.20           C  
ATOM    678  CD  LYS A  87      11.819  -0.869 -23.248  1.00 56.20           C  
ATOM    679  CE  LYS A  87      11.191  -1.155 -24.617  1.00 56.20           C  
ATOM    680  NZ  LYS A  87      10.902  -2.596 -24.824  1.00 56.20           N  
ATOM    681  N   PHE A  88      12.597   3.732 -19.649  1.00 67.00           N  
ATOM    682  CA  PHE A  88      12.789   4.093 -18.254  1.00 67.00           C  
ATOM    683  C   PHE A  88      11.706   3.478 -17.368  1.00 67.00           C  
ATOM    684  CB  PHE A  88      12.897   5.604 -18.125  1.00 67.00           C  
ATOM    685  O   PHE A  88      10.529   3.839 -17.434  1.00 67.00           O  
ATOM    686  CG  PHE A  88      13.191   6.013 -16.704  1.00 67.00           C  
ATOM    687  CD1 PHE A  88      12.177   6.549 -15.922  1.00 67.00           C  
ATOM    688  CD2 PHE A  88      14.424   5.749 -16.111  1.00 67.00           C  
ATOM    689  CE1 PHE A  88      12.423   7.037 -14.627  1.00 67.00           C  
ATOM    690  CE2 PHE A  88      14.653   6.136 -14.782  1.00 67.00           C  
ATOM    691  CZ  PHE A  88      13.688   6.850 -14.058  1.00 67.00           C  
ATOM    692  N   GLU A  89      12.117   2.535 -16.524  1.00 80.87           N  
ATOM    693  CA  GLU A  89      11.239   1.777 -15.634  1.00 80.87           C  
ATOM    694  C   GLU A  89      11.408   2.253 -14.184  1.00 80.87           C  
ATOM    695  CB  GLU A  89      11.553   0.273 -15.733  1.00 80.87           C  
ATOM    696  O   GLU A  89      12.515   2.227 -13.640  1.00 80.87           O  
ATOM    697  CG  GLU A  89      11.322  -0.385 -17.109  1.00 80.87           C  
ATOM    698  CD  GLU A  89      11.785  -1.859 -17.115  1.00 80.87           C  
ATOM    699  OE1 GLU A  89      12.294  -2.354 -18.154  1.00 80.87           O  
ATOM    700  OE2 GLU A  89      11.673  -2.523 -16.054  1.00 80.87           O  
ATOM    701  N   VAL A  90      10.305   2.617 -13.525  1.00 84.48           N  
ATOM    702  CA  VAL A  90      10.262   2.942 -12.094  1.00 84.48           C  
ATOM    703  C   VAL A  90       9.399   1.921 -11.365  1.00 84.48           C  
ATOM    704  CB  VAL A  90       9.775   4.378 -11.828  1.00 84.48           C  
ATOM    705  O   VAL A  90       8.231   1.711 -11.690  1.00 84.48           O  
ATOM    706  CG1 VAL A  90       9.766   4.705 -10.327  1.00 84.48           C  
ATOM    707  CG2 VAL A  90      10.704   5.386 -12.504  1.00 84.48           C  
ATOM    708  N   LYS A  91       9.985   1.295 -10.348  1.00 91.60           N  
ATOM    709  CA  LYS A  91       9.315   0.390  -9.411  1.00 91.60           C  
ATOM    710  C   LYS A  91       9.366   0.995  -8.023  1.00 91.60           C  
ATOM    711  CB  LYS A  91       9.974  -0.998  -9.441  1.00 91.60           C  
ATOM    712  O   LYS A  91      10.417   1.468  -7.600  1.00 91.60           O  
ATOM    713  CG  LYS A  91       9.620  -1.724 -10.739  1.00 91.60           C  
ATOM    714  CD  LYS A  91      10.401  -3.018 -10.984  1.00 91.60           C  
ATOM    715  CE  LYS A  91       9.902  -3.582 -12.322  1.00 91.60           C  
ATOM    716  NZ  LYS A  91      10.463  -4.912 -12.655  1.00 91.60           N  
ATOM    717  N   TYR A  92       8.260   0.932  -7.311  1.00 93.92           N  
ATOM    718  CA  TYR A  92       8.154   1.342  -5.924  1.00 93.92           C  
ATOM    719  C   TYR A  92       7.551   0.200  -5.117  1.00 93.92           C  
ATOM    720  CB  TYR A  92       7.306   2.603  -5.843  1.00 93.92           C  
ATOM    721  O   TYR A  92       6.588  -0.420  -5.557  1.00 93.92           O  
ATOM    722  CG  TYR A  92       7.038   3.053  -4.430  1.00 93.92           C  
ATOM    723  CD1 TYR A  92       5.830   2.705  -3.801  1.00 93.92           C  
ATOM    724  CD2 TYR A  92       8.012   3.790  -3.737  1.00 93.92           C  
ATOM    725  CE1 TYR A  92       5.571   3.139  -2.489  1.00 93.92           C  
ATOM    726  CE2 TYR A  92       7.747   4.241  -2.433  1.00 93.92           C  
ATOM    727  OH  TYR A  92       6.291   4.397  -0.564  1.00 93.92           O  
ATOM    728  CZ  TYR A  92       6.525   3.924  -1.809  1.00 93.92           C  
ATOM    729  N   GLY A  93       8.116  -0.084  -3.951  1.00 96.01           N  
ATOM    730  CA  GLY A  93       7.530  -1.024  -3.007  1.00 96.01           C  
ATOM    731  C   GLY A  93       7.679  -0.528  -1.582  1.00 96.01           C  
ATOM    732  O   GLY A  93       8.747  -0.022  -1.238  1.00 96.01           O  
ATOM    733  N   SER A  94       6.647  -0.676  -0.762  1.00 97.32           N  
ATOM    734  CA  SER A  94       6.668  -0.273   0.643  1.00 97.32           C  
ATOM    735  C   SER A  94       6.105  -1.354   1.551  1.00 97.32           C  
ATOM    736  CB  SER A  94       5.930   1.052   0.855  1.00 97.32           C  
ATOM    737  O   SER A  94       5.259  -2.147   1.140  1.00 97.32           O  
ATOM    738  OG  SER A  94       4.568   0.890   0.558  1.00 97.32           O  
ATOM    739  N   LEU A  95       6.613  -1.377   2.781  1.00 98.31           N  
ATOM    740  CA  LEU A  95       6.131  -2.204   3.877  1.00 98.31           C  
ATOM    741  C   LEU A  95       5.964  -1.301   5.095  1.00 98.31           C  
ATOM    742  CB  LEU A  95       7.118  -3.354   4.135  1.00 98.31           C  
ATOM    743  O   LEU A  95       6.925  -0.665   5.538  1.00 98.31           O  
ATOM    744  CG  LEU A  95       6.715  -4.269   5.310  1.00 98.31           C  
ATOM    745  CD1 LEU A  95       5.409  -5.020   5.040  1.00 98.31           C  
ATOM    746  CD2 LEU A  95       7.821  -5.296   5.556  1.00 98.31           C  
ATOM    747  N   MET A  96       4.744  -1.232   5.612  1.00 98.59           N  
ATOM    748  CA  MET A  96       4.391  -0.378   6.740  1.00 98.59           C  
ATOM    749  C   MET A  96       3.517  -1.125   7.738  1.00 98.59           C  
ATOM    750  CB  MET A  96       3.672   0.887   6.258  1.00 98.59           C  
ATOM    751  O   MET A  96       2.817  -2.073   7.383  1.00 98.59           O  
ATOM    752  CG  MET A  96       4.463   1.725   5.248  1.00 98.59           C  
ATOM    753  SD  MET A  96       3.602   3.235   4.737  1.00 98.59           S  
ATOM    754  CE  MET A  96       2.310   2.517   3.682  1.00 98.59           C  
ATOM    755  N   VAL A  97       3.540  -0.666   8.983  1.00 98.41           N  
ATOM    756  CA  VAL A  97       2.704  -1.175  10.068  1.00 98.41           C  
ATOM    757  C   VAL A  97       2.236  -0.012  10.933  1.00 98.41           C  
ATOM    758  CB  VAL A  97       3.452  -2.260  10.869  1.00 98.41           C  
ATOM    759  O   VAL A  97       2.907   1.020  11.012  1.00 98.41           O  
ATOM    760  CG1 VAL A  97       4.679  -1.714  11.612  1.00 98.41           C  
ATOM    761  CG2 VAL A  97       2.552  -2.996  11.869  1.00 98.41           C  
ATOM    762  N   GLY A  98       1.086  -0.150  11.576  1.00 98.05           N  
ATOM    763  CA  GLY A  98       0.657   0.827  12.562  1.00 98.05           C  
ATOM    764  C   GLY A  98      -0.715   0.548  13.161  1.00 98.05           C  
ATOM    765  O   GLY A  98      -1.351  -0.456  12.828  1.00 98.05           O  
ATOM    766  N   PRO A  99      -1.142   1.404  14.100  1.00 97.54           N  
ATOM    767  CA  PRO A  99      -2.392   1.230  14.812  1.00 97.54           C  
ATOM    768  C   PRO A  99      -3.593   1.639  13.955  1.00 97.54           C  
ATOM    769  CB  PRO A  99      -2.258   2.095  16.066  1.00 97.54           C  
ATOM    770  O   PRO A  99      -3.529   2.540  13.113  1.00 97.54           O  
ATOM    771  CG  PRO A  99      -1.384   3.253  15.583  1.00 97.54           C  
ATOM    772  CD  PRO A  99      -0.436   2.583  14.588  1.00 97.54           C  
ATOM    773  N   ALA A 100      -4.720   1.008  14.250  1.00 96.51           N  
ATOM    774  CA  ALA A 100      -6.035   1.353  13.752  1.00 96.51           C  
ATOM    775  C   ALA A 100      -7.010   1.465  14.926  1.00 96.51           C  
ATOM    776  CB  ALA A 100      -6.448   0.314  12.710  1.00 96.51           C  
ATOM    777  O   ALA A 100      -7.052   0.591  15.789  1.00 96.51           O  
ATOM    778  N   TYR A 101      -7.782   2.542  14.964  1.00 96.18           N  
ATOM    779  CA  TYR A 101      -8.728   2.851  16.025  1.00 96.18           C  
ATOM    780  C   TYR A 101     -10.154   2.815  15.480  1.00 96.18           C  
ATOM    781  CB  TYR A 101      -8.381   4.214  16.629  1.00 96.18           C  
ATOM    782  O   TYR A 101     -10.470   3.516  14.513  1.00 96.18           O  
ATOM    783  CG  TYR A 101      -9.191   4.523  17.868  1.00 96.18           C  
ATOM    784  CD1 TYR A 101     -10.382   5.261  17.771  1.00 96.18           C  
ATOM    785  CD2 TYR A 101      -8.773   4.024  19.113  1.00 96.18           C  
ATOM    786  CE1 TYR A 101     -11.158   5.504  18.922  1.00 96.18           C  
ATOM    787  CE2 TYR A 101      -9.537   4.270  20.268  1.00 96.18           C  
ATOM    788  OH  TYR A 101     -11.474   5.229  21.289  1.00 96.18           O  
ATOM    789  CZ  TYR A 101     -10.733   5.007  20.174  1.00 96.18           C  
ATOM    790  N   ARG A 102     -11.011   2.003  16.099  1.00 93.49           N  
ATOM    791  CA  ARG A 102     -12.433   1.897  15.766  1.00 93.49           C  
ATOM    792  C   ARG A 102     -13.180   3.103  16.348  1.00 93.49           C  
ATOM    793  CB  ARG A 102     -12.953   0.540  16.282  1.00 93.49           C  
ATOM    794  O   ARG A 102     -13.287   3.236  17.562  1.00 93.49           O  
ATOM    795  CG  ARG A 102     -14.341   0.222  15.713  1.00 93.49           C  
ATOM    796  CD  ARG A 102     -14.999  -1.036  16.298  1.00 93.49           C  
ATOM    797  NE  ARG A 102     -14.293  -2.305  15.995  1.00 93.49           N  
ATOM    798  NH1 ARG A 102     -14.499  -3.276  18.081  1.00 93.49           N  
ATOM    799  NH2 ARG A 102     -13.623  -4.444  16.474  1.00 93.49           N  
ATOM    800  CZ  ARG A 102     -14.134  -3.319  16.836  1.00 93.49           C  
ATOM    801  N   LEU A 103     -13.684   3.994  15.490  1.00 91.79           N  
ATOM    802  CA  LEU A 103     -14.543   5.108  15.926  1.00 91.79           C  
ATOM    803  C   LEU A 103     -15.999   4.666  16.103  1.00 91.79           C  
ATOM    804  CB  LEU A 103     -14.532   6.253  14.902  1.00 91.79           C  
ATOM    805  O   LEU A 103     -16.740   5.258  16.883  1.00 91.79           O  
ATOM    806  CG  LEU A 103     -13.201   6.971  14.640  1.00 91.79           C  
ATOM    807  CD1 LEU A 103     -13.482   8.110  13.660  1.00 91.79           C  
ATOM    808  CD2 LEU A 103     -12.624   7.620  15.898  1.00 91.79           C  
ATOM    809  N   SER A 104     -16.429   3.676  15.325  1.00 89.42           N  
ATOM    810  CA  SER A 104     -17.782   3.115  15.331  1.00 89.42           C  
ATOM    811  C   SER A 104     -17.736   1.678  14.818  1.00 89.42           C  
ATOM    812  CB  SER A 104     -18.708   3.935  14.421  1.00 89.42           C  
ATOM    813  O   SER A 104     -16.747   1.285  14.200  1.00 89.42           O  
ATOM    814  OG  SER A 104     -18.697   5.301  14.789  1.00 89.42           O  
ATOM    815  N   ASP A 105     -18.811   0.916  14.998  1.00 84.87           N  
ATOM    816  CA  ASP A 105     -18.875  -0.509  14.625  1.00 84.87           C  
ATOM    817  C   ASP A 105     -18.492  -0.775  13.160  1.00 84.87           C  
ATOM    818  CB  ASP A 105     -20.290  -1.034  14.919  1.00 84.87           C  
ATOM    819  O   ASP A 105     -17.880  -1.793  12.833  1.00 84.87           O  
ATOM    820  CG  ASP A 105     -20.675  -0.893  16.397  1.00 84.87           C  
ATOM    821  OD1 ASP A 105     -19.748  -0.773  17.231  1.00 84.87           O  
ATOM    822  OD2 ASP A 105     -21.891  -0.812  16.666  1.00 84.87           O  
ATOM    823  N   ASN A 106     -18.775   0.189  12.280  1.00 89.63           N  
ATOM    824  CA  ASN A 106     -18.502   0.096  10.850  1.00 89.63           C  
ATOM    825  C   ASN A 106     -17.362   0.997  10.368  1.00 89.63           C  
ATOM    826  CB  ASN A 106     -19.794   0.400  10.077  1.00 89.63           C  
ATOM    827  O   ASN A 106     -17.141   1.040   9.162  1.00 89.63           O  
ATOM    828  CG  ASN A 106     -20.958  -0.429  10.570  1.00 89.63           C  
ATOM    829  ND2 ASN A 106     -21.099  -1.647  10.109  1.00 89.63           N  
ATOM    830  OD1 ASN A 106     -21.735   0.024  11.389  1.00 89.63           O  
ATOM    831  N   PHE A 107     -16.678   1.755  11.235  1.00 92.56           N  
ATOM    832  CA  PHE A 107     -15.696   2.755  10.799  1.00 92.56           C  
ATOM    833  C   PHE A 107     -14.466   2.823  11.708  1.00 92.56           C  
ATOM    834  CB  PHE A 107     -16.363   4.132  10.679  1.00 92.56           C  
ATOM    835  O   PHE A 107     -14.562   3.092  12.908  1.00 92.56           O  
ATOM    836  CG  PHE A 107     -15.482   5.188  10.032  1.00 92.56           C  
ATOM    837  CD1 PHE A 107     -14.605   5.958  10.815  1.00 92.56           C  
ATOM    838  CD2 PHE A 107     -15.534   5.402   8.642  1.00 92.56           C  
ATOM    839  CE1 PHE A 107     -13.828   6.972  10.227  1.00 92.56           C  
ATOM    840  CE2 PHE A 107     -14.755   6.414   8.053  1.00 92.56           C  
ATOM    841  CZ  PHE A 107     -13.925   7.217   8.851  1.00 92.56           C  
ATOM    842  N   SER A 108     -13.293   2.689  11.093  1.00 94.73           N  
ATOM    843  CA  SER A 108     -11.988   2.787  11.741  1.00 94.73           C  
ATOM    844  C   SER A 108     -11.072   3.764  11.009  1.00 94.73           C  
ATOM    845  CB  SER A 108     -11.308   1.415  11.824  1.00 94.73           C  
ATOM    846  O   SER A 108     -11.054   3.831   9.781  1.00 94.73           O  
ATOM    847  OG  SER A 108     -12.081   0.492  12.567  1.00 94.73           O  
ATOM    848  N   LEU A 109     -10.254   4.483  11.772  1.00 97.55           N  
ATOM    849  CA  LEU A 109      -9.119   5.252  11.264  1.00 97.55           C  
ATOM    850  C   LEU A 109      -7.835   4.475  11.497  1.00 97.55           C  
ATOM    851  CB  LEU A 109      -9.031   6.604  11.988  1.00 97.55           C  
ATOM    852  O   LEU A 109      -7.716   3.774  12.496  1.00 97.55           O  
ATOM    853  CG  LEU A 109     -10.091   7.620  11.549  1.00 97.55           C  
ATOM    854  CD1 LEU A 109     -10.073   8.802  12.515  1.00 97.55           C  
ATOM    855  CD2 LEU A 109      -9.789   8.183  10.160  1.00 97.55           C  
ATOM    856  N   TYR A 110      -6.846   4.638  10.630  1.00 97.94           N  
ATOM    857  CA  TYR A 110      -5.534   4.047  10.850  1.00 97.94           C  
ATOM    858  C   TYR A 110      -4.406   4.977  10.427  1.00 97.94           C  
ATOM    859  CB  TYR A 110      -5.466   2.681  10.160  1.00 97.94           C  
ATOM    860  O   TYR A 110      -4.560   5.833   9.551  1.00 97.94           O  
ATOM    861  CG  TYR A 110      -5.492   2.732   8.648  1.00 97.94           C  
ATOM    862  CD1 TYR A 110      -6.681   2.469   7.942  1.00 97.94           C  
ATOM    863  CD2 TYR A 110      -4.315   3.058   7.955  1.00 97.94           C  
ATOM    864  CE1 TYR A 110      -6.690   2.541   6.538  1.00 97.94           C  
ATOM    865  CE2 TYR A 110      -4.320   3.157   6.556  1.00 97.94           C  
ATOM    866  OH  TYR A 110      -5.526   3.054   4.510  1.00 97.94           O  
ATOM    867  CZ  TYR A 110      -5.513   2.902   5.853  1.00 97.94           C  
ATOM    868  N   ALA A 111      -3.245   4.756  11.033  1.00 98.50           N  
ATOM    869  CA  ALA A 111      -1.986   5.373  10.657  1.00 98.50           C  
ATOM    870  C   ALA A 111      -0.925   4.283  10.492  1.00 98.50           C  
ATOM    871  CB  ALA A 111      -1.602   6.421  11.705  1.00 98.50           C  
ATOM    872  O   ALA A 111      -0.948   3.273  11.188  1.00 98.50           O  
ATOM    873  N   LEU A 112      -0.006   4.480   9.554  1.00 98.64           N  
ATOM    874  CA  LEU A 112       1.027   3.524   9.177  1.00 98.64           C  
ATOM    875  C   LEU A 112       2.376   4.230   9.092  1.00 98.64           C  
ATOM    876  CB  LEU A 112       0.680   2.889   7.818  1.00 98.64           C  
ATOM    877  O   LEU A 112       2.469   5.360   8.610  1.00 98.64           O  
ATOM    878  CG  LEU A 112      -0.622   2.078   7.776  1.00 98.64           C  
ATOM    879  CD1 LEU A 112      -0.901   1.643   6.338  1.00 98.64           C  
ATOM    880  CD2 LEU A 112      -0.574   0.832   8.655  1.00 98.64           C  
ATOM    881  N   ALA A 113       3.429   3.532   9.497  1.00 98.45           N  
ATOM    882  CA  ALA A 113       4.806   3.958   9.311  1.00 98.45           C  
ATOM    883  C   ALA A 113       5.673   2.761   8.906  1.00 98.45           C  
ATOM    884  CB  ALA A 113       5.296   4.629  10.597  1.00 98.45           C  
ATOM    885  O   ALA A 113       5.405   1.618   9.281  1.00 98.45           O  
ATOM    886  N   GLY A 114       6.714   3.010   8.119  1.00 98.04           N  
ATOM    887  CA  GLY A 114       7.624   1.961   7.685  1.00 98.04           C  
ATOM    888  C   GLY A 114       8.621   2.427   6.639  1.00 98.04           C  
ATOM    889  O   GLY A 114       9.145   3.541   6.698  1.00 98.04           O  
ATOM    890  N   VAL A 115       8.906   1.547   5.683  1.00 97.46           N  
ATOM    891  CA  VAL A 115       9.952   1.749   4.679  1.00 97.46           C  
ATOM    892  C   VAL A 115       9.392   1.648   3.268  1.00 97.46           C  
ATOM    893  CB  VAL A 115      11.144   0.794   4.887  1.00 97.46           C  
ATOM    894  O   VAL A 115       8.571   0.788   2.966  1.00 97.46           O  
ATOM    895  CG1 VAL A 115      11.846   1.076   6.221  1.00 97.46           C  
ATOM    896  CG2 VAL A 115      10.759  -0.692   4.838  1.00 97.46           C  
ATOM    897  N   GLY A 116       9.876   2.515   2.384  1.00 96.34           N  
ATOM    898  CA  GLY A 116       9.604   2.503   0.951  1.00 96.34           C  
ATOM    899  C   GLY A 116      10.905   2.384   0.165  1.00 96.34           C  
ATOM    900  O   GLY A 116      11.918   2.974   0.530  1.00 96.34           O  
ATOM    901  N   THR A 117      10.895   1.629  -0.927  1.00 93.63           N  
ATOM    902  CA  THR A 117      12.032   1.435  -1.830  1.00 93.63           C  
ATOM    903  C   THR A 117      11.631   1.784  -3.251  1.00 93.63           C  
ATOM    904  CB  THR A 117      12.557  -0.004  -1.778  1.00 93.63           C  
ATOM    905  O   THR A 117      10.701   1.196  -3.797  1.00 93.63           O  
ATOM    906  CG2 THR A 117      13.751  -0.238  -2.711  1.00 93.63           C  
ATOM    907  OG1 THR A 117      13.007  -0.296  -0.478  1.00 93.63           O  
ATOM    908  N   VAL A 118      12.389   2.676  -3.883  1.00 90.62           N  
ATOM    909  CA  VAL A 118      12.272   2.997  -5.306  1.00 90.62           C  
ATOM    910  C   VAL A 118      13.441   2.387  -6.079  1.00 90.62           C  
ATOM    911  CB  VAL A 118      12.101   4.512  -5.523  1.00 90.62           C  
ATOM    912  O   VAL A 118      14.595   2.448  -5.649  1.00 90.62           O  
ATOM    913  CG1 VAL A 118      13.362   5.318  -5.201  1.00 90.62           C  
ATOM    914  CG2 VAL A 118      11.655   4.821  -6.956  1.00 90.62           C  
ATOM    915  N   LYS A 119      13.147   1.769  -7.222  1.00 87.01           N  
ATOM    916  CA  LYS A 119      14.126   1.256  -8.184  1.00 87.01           C  
ATOM    917  C   LYS A 119      13.858   1.908  -9.533  1.00 87.01           C  
ATOM    918  CB  LYS A 119      14.072  -0.278  -8.286  1.00 87.01           C  
ATOM    919  O   LYS A 119      12.795   1.689 -10.106  1.00 87.01           O  
ATOM    920  CG  LYS A 119      14.382  -0.986  -6.961  1.00 87.01           C  
ATOM    921  CD  LYS A 119      14.354  -2.517  -7.105  1.00 87.01           C  
ATOM    922  CE  LYS A 119      14.218  -3.170  -5.720  1.00 87.01           C  
ATOM    923  NZ  LYS A 119      14.336  -4.653  -5.756  1.00 87.01           N  
ATOM    924  N   ALA A 120      14.821   2.672 -10.027  1.00 82.35           N  
ATOM    925  CA  ALA A 120      14.809   3.260 -11.359  1.00 82.35           C  
ATOM    926  C   ALA A 120      15.800   2.493 -12.240  1.00 82.35           C  
ATOM    927  CB  ALA A 120      15.152   4.746 -11.232  1.00 82.35           C  
ATOM    928  O   ALA A 120      16.940   2.283 -11.827  1.00 82.35           O  
ATOM    929  N   THR A 121      15.369   2.026 -13.409  1.00 75.96           N  
ATOM    930  CA  THR A 121      16.229   1.333 -14.378  1.00 75.96           C  
ATOM    931  C   THR A 121      16.200   2.084 -15.700  1.00 75.96           C  
ATOM    932  CB  THR A 121      15.792  -0.125 -14.585  1.00 75.96           C  
ATOM    933  O   THR A 121      15.132   2.228 -16.292  1.00 75.96           O  
ATOM    934  CG2 THR A 121      16.758  -0.916 -15.463  1.00 75.96           C  
ATOM    935  OG1 THR A 121      15.734  -0.788 -13.338  1.00 75.96           O  
ATOM    936  N   PHE A 122      17.374   2.517 -16.148  1.00 65.66           N  
ATOM    937  CA  PHE A 122      17.632   3.017 -17.493  1.00 65.66           C  
ATOM    938  C   PHE A 122      18.288   1.891 -18.296  1.00 65.66           C  
ATOM    939  CB  PHE A 122      18.553   4.243 -17.418  1.00 65.66           C  
ATOM    940  O   PHE A 122      19.233   1.263 -17.808  1.00 65.66           O  
ATOM    941  CG  PHE A 122      18.019   5.419 -16.619  1.00 65.66           C  
ATOM    942  CD1 PHE A 122      17.302   6.439 -17.271  1.00 65.66           C  
ATOM    943  CD2 PHE A 122      18.307   5.536 -15.244  1.00 65.66           C  
ATOM    944  CE1 PHE A 122      16.866   7.565 -16.551  1.00 65.66           C  
ATOM    945  CE2 PHE A 122      17.897   6.677 -14.530  1.00 65.66           C  
ATOM    946  CZ  PHE A 122      17.173   7.692 -15.185  1.00 65.66           C  
ATOM    947  N   LYS A 123      17.765   1.599 -19.486  1.00 59.01           N  
ATOM    948  CA  LYS A 123      18.381   0.681 -20.449  1.00 59.01           C  
ATOM    949  C   LYS A 123      18.654   1.468 -21.721  1.00 59.01           C  
ATOM    950  CB  LYS A 123      17.460  -0.507 -20.757  1.00 59.01           C  
ATOM    951  O   LYS A 123      17.698   1.918 -22.345  1.00 59.01           O  
ATOM    952  CG  LYS A 123      17.252  -1.458 -19.571  1.00 59.01           C  
ATOM    953  CD  LYS A 123      16.185  -2.490 -19.952  1.00 59.01           C  
ATOM    954  CE  LYS A 123      15.827  -3.406 -18.780  1.00 59.01           C  
ATOM    955  NZ  LYS A 123      14.456  -3.955 -18.945  1.00 59.01           N  
ATOM    956  N   GLU A 124      19.924   1.608 -22.062  1.00 56.65           N  
ATOM    957  CA  GLU A 124      20.384   2.196 -23.315  1.00 56.65           C  
ATOM    958  C   GLU A 124      20.793   1.048 -24.243  1.00 56.65           C  
ATOM    959  CB  GLU A 124      21.533   3.163 -23.007  1.00 56.65           C  
ATOM    960  O   GLU A 124      21.597   0.192 -23.859  1.00 56.65           O  
ATOM    961  CG  GLU A 124      21.938   4.027 -24.210  1.00 56.65           C  
ATOM    962  CD  GLU A 124      23.047   5.034 -23.854  1.00 56.65           C  
ATOM    963  OE1 GLU A 124      23.605   5.633 -24.799  1.00 56.65           O  
ATOM    964  OE2 GLU A 124      23.375   5.161 -22.647  1.00 56.65           O  
ATOM    965  N   HIS A 125      20.188   0.990 -25.428  1.00 53.28           N  
ATOM    966  CA  HIS A 125      20.537   0.035 -26.476  1.00 53.28           C  
ATOM    967  C   HIS A 125      21.168   0.800 -27.636  1.00 53.28           C  
ATOM    968  CB  HIS A 125      19.292  -0.745 -26.939  1.00 53.28           C  
ATOM    969  O   HIS A 125      20.475   1.563 -28.304  1.00 53.28           O  
ATOM    970  CG  HIS A 125      18.897  -1.874 -26.022  1.00 53.28           C  
ATOM    971  CD2 HIS A 125      17.743  -1.988 -25.297  1.00 53.28           C  
ATOM    972  ND1 HIS A 125      19.637  -3.006 -25.788  1.00 53.28           N  
ATOM    973  CE1 HIS A 125      18.952  -3.781 -24.932  1.00 53.28           C  
ATOM    974  NE2 HIS A 125      17.778  -3.209 -24.601  1.00 53.28           N  
ATOM    975  N   SER A 126      22.448   0.543 -27.892  1.00 45.17           N  
ATOM    976  CA  SER A 126      23.174   1.080 -29.041  1.00 45.17           C  
ATOM    977  C   SER A 126      23.708  -0.087 -29.868  1.00 45.17           C  
ATOM    978  CB  SER A 126      24.289   2.028 -28.582  1.00 45.17           C  
ATOM    979  O   SER A 126      24.510  -0.886 -29.388  1.00 45.17           O  
ATOM    980  OG  SER A 126      23.697   3.150 -27.953  1.00 45.17           O  
ATOM    981  N   THR A 127      23.229  -0.215 -31.102  1.00 48.79           N  
ATOM    982  CA  THR A 127      23.783  -1.124 -32.116  1.00 48.79           C  
ATOM    983  C   THR A 127      24.781  -0.350 -32.961  1.00 48.79           C  
ATOM    984  CB  THR A 127      22.695  -1.727 -33.028  1.00 48.79           C  
ATOM    985  O   THR A 127      24.383   0.579 -33.661  1.00 48.79           O  
ATOM    986  CG2 THR A 127      22.288  -3.122 -32.565  1.00 48.79           C  
ATOM    987  OG1 THR A 127      21.529  -0.928 -33.063  1.00 48.79           O  
ATOM    988  N   GLN A 128      26.056  -0.732 -32.915  1.00 45.92           N  
ATOM    989  CA  GLN A 128      27.078  -0.212 -33.820  1.00 45.92           C  
ATOM    990  C   GLN A 128      27.743  -1.396 -34.524  1.00 45.92           C  
ATOM    991  CB  GLN A 128      28.069   0.689 -33.063  1.00 45.92           C  
ATOM    992  O   GLN A 128      28.324  -2.259 -33.878  1.00 45.92           O  
ATOM    993  CG  GLN A 128      29.052   1.373 -34.030  1.00 45.92           C  
ATOM    994  CD  GLN A 128      29.987   2.377 -33.359  1.00 45.92           C  
ATOM    995  NE2 GLN A 128      30.821   3.047 -34.122  1.00 45.92           N  
ATOM    996  OE1 GLN A 128      29.993   2.595 -32.158  1.00 45.92           O  
ATOM    997  N   ASP A 129      27.612  -1.431 -35.851  1.00 54.45           N  
ATOM    998  CA  ASP A 129      28.311  -2.352 -36.760  1.00 54.45           C  
ATOM    999  C   ASP A 129      28.191  -3.854 -36.413  1.00 54.45           C  
ATOM   1000  CB  ASP A 129      29.749  -1.837 -36.996  1.00 54.45           C  
ATOM   1001  O   ASP A 129      29.148  -4.620 -36.455  1.00 54.45           O  
ATOM   1002  CG  ASP A 129      30.206  -1.890 -38.460  1.00 54.45           C  
ATOM   1003  OD1 ASP A 129      29.338  -2.041 -39.352  1.00 54.45           O  
ATOM   1004  OD2 ASP A 129      31.416  -1.669 -38.683  1.00 54.45           O  
ATOM   1005  N   GLY A 130      26.979  -4.286 -36.044  1.00 57.36           N  
ATOM   1006  CA  GLY A 130      26.662  -5.685 -35.724  1.00 57.36           C  
ATOM   1007  C   GLY A 130      26.848  -6.068 -34.252  1.00 57.36           C  
ATOM   1008  O   GLY A 130      26.220  -7.029 -33.804  1.00 57.36           O  
ATOM   1009  N   ASP A 131      27.590  -5.273 -33.477  1.00 47.20           N  
ATOM   1010  CA  ASP A 131      27.718  -5.448 -32.032  1.00 47.20           C  
ATOM   1011  C   ASP A 131      26.656  -4.632 -31.278  1.00 47.20           C  
ATOM   1012  CB  ASP A 131      29.157  -5.163 -31.560  1.00 47.20           C  
ATOM   1013  O   ASP A 131      26.433  -3.437 -31.498  1.00 47.20           O  
ATOM   1014  CG  ASP A 131      30.098  -6.377 -31.664  1.00 47.20           C  
ATOM   1015  OD1 ASP A 131      29.591  -7.524 -31.658  1.00 47.20           O  
ATOM   1016  OD2 ASP A 131      31.328  -6.157 -31.626  1.00 47.20           O  
ATOM   1017  N   SER A 132      25.948  -5.314 -30.375  1.00 46.62           N  
ATOM   1018  CA  SER A 132      24.896  -4.728 -29.540  1.00 46.62           C  
ATOM   1019  C   SER A 132      25.455  -4.364 -28.167  1.00 46.62           C  
ATOM   1020  CB  SER A 132      23.729  -5.708 -29.393  1.00 46.62           C  
ATOM   1021  O   SER A 132      25.668  -5.242 -27.330  1.00 46.62           O  
ATOM   1022  OG  SER A 132      23.085  -5.907 -30.633  1.00 46.62           O  
ATOM   1023  N   PHE A 133      25.631  -3.073 -27.893  1.00 51.43           N  
ATOM   1024  CA  PHE A 133      25.927  -2.583 -26.550  1.00 51.43           C  
ATOM   1025  C   PHE A 133      24.619  -2.291 -25.806  1.00 51.43           C  
ATOM   1026  CB  PHE A 133      26.891  -1.386 -26.595  1.00 51.43           C  
ATOM   1027  O   PHE A 133      23.793  -1.482 -26.228  1.00 51.43           O  
ATOM   1028  CG  PHE A 133      28.287  -1.740 -26.113  1.00 51.43           C  
ATOM   1029  CD1 PHE A 133      28.687  -1.422 -24.800  1.00 51.43           C  
ATOM   1030  CD2 PHE A 133      29.179  -2.418 -26.966  1.00 51.43           C  
ATOM   1031  CE1 PHE A 133      29.973  -1.768 -24.347  1.00 51.43           C  
ATOM   1032  CE2 PHE A 133      30.464  -2.765 -26.513  1.00 51.43           C  
ATOM   1033  CZ  PHE A 133      30.863  -2.438 -25.205  1.00 51.43           C  
ATOM   1034  N   SER A 134      24.417  -2.976 -24.680  1.00 52.93           N  
ATOM   1035  CA  SER A 134      23.287  -2.759 -23.773  1.00 52.93           C  
ATOM   1036  C   SER A 134      23.821  -2.268 -22.436  1.00 52.93           C  
ATOM   1037  CB  SER A 134      22.478  -4.053 -23.616  1.00 52.93           C  
ATOM   1038  O   SER A 134      24.303  -3.075 -21.637  1.00 52.93           O  
ATOM   1039  OG  SER A 134      21.654  -4.008 -22.462  1.00 52.93           O  
ATOM   1040  N   ASN A 135      23.688  -0.975 -22.153  1.00 55.58           N  
ATOM   1041  CA  ASN A 135      24.068  -0.425 -20.858  1.00 55.58           C  
ATOM   1042  C   ASN A 135      22.838  -0.338 -19.946  1.00 55.58           C  
ATOM   1043  CB  ASN A 135      24.826   0.905 -21.049  1.00 55.58           C  
ATOM   1044  O   ASN A 135      21.807   0.226 -20.312  1.00 55.58           O  
ATOM   1045  CG  ASN A 135      26.132   0.975 -20.271  1.00 55.58           C  
ATOM   1046  ND2 ASN A 135      26.857   2.058 -20.408  1.00 55.58           N  
ATOM   1047  OD1 ASN A 135      26.511   0.081 -19.530  1.00 55.58           O  
ATOM   1048  N   LYS A 136      22.919  -0.928 -18.748  1.00 57.47           N  
ATOM   1049  CA  LYS A 136      21.824  -0.929 -17.768  1.00 57.47           C  
ATOM   1050  C   LYS A 136      22.264  -0.221 -16.497  1.00 57.47           C  
ATOM   1051  CB  LYS A 136      21.338  -2.363 -17.514  1.00 57.47           C  
ATOM   1052  O   LYS A 136      22.941  -0.810 -15.658  1.00 57.47           O  
ATOM   1053  CG  LYS A 136      20.094  -2.394 -16.608  1.00 57.47           C  
ATOM   1054  CD  LYS A 136      19.733  -3.847 -16.289  1.00 57.47           C  
ATOM   1055  CE  LYS A 136      18.525  -3.925 -15.356  1.00 57.47           C  
ATOM   1056  NZ  LYS A 136      18.266  -5.334 -14.973  1.00 57.47           N  
ATOM   1057  N   ILE A 137      21.807   1.011 -16.308  1.00 63.82           N  
ATOM   1058  CA  ILE A 137      22.019   1.747 -15.060  1.00 63.82           C  
ATOM   1059  C   ILE A 137      20.778   1.559 -14.191  1.00 63.82           C  
ATOM   1060  CB  ILE A 137      22.385   3.220 -15.335  1.00 63.82           C  
ATOM   1061  O   ILE A 137      19.681   2.002 -14.534  1.00 63.82           O  
ATOM   1062  CG1 ILE A 137      23.747   3.302 -16.066  1.00 63.82           C  
ATOM   1063  CG2 ILE A 137      22.451   4.005 -14.009  1.00 63.82           C  
ATOM   1064  CD1 ILE A 137      23.988   4.651 -16.751  1.00 63.82           C  
ATOM   1065  N   SER A 138      20.933   0.876 -13.054  1.00 70.44           N  
ATOM   1066  CA  SER A 138      19.859   0.731 -12.069  1.00 70.44           C  
ATOM   1067  C   SER A 138      20.219   1.409 -10.757  1.00 70.44           C  
ATOM   1068  CB  SER A 138      19.449  -0.729 -11.865  1.00 70.44           C  
ATOM   1069  O   SER A 138      21.232   1.076 -10.148  1.00 70.44           O  
ATOM   1070  OG  SER A 138      20.400  -1.463 -11.118  1.00 70.44           O  
ATOM   1071  N   SER A 139      19.345   2.291 -10.287  1.00 78.95           N  
ATOM   1072  CA  SER A 139      19.469   2.968  -8.999  1.00 78.95           C  
ATOM   1073  C   SER A 139      18.373   2.481  -8.064  1.00 78.95           C  
ATOM   1074  CB  SER A 139      19.404   4.483  -9.192  1.00 78.95           C  
ATOM   1075  O   SER A 139      17.190   2.534  -8.401  1.00 78.95           O  
ATOM   1076  OG  SER A 139      20.626   4.915  -9.748  1.00 78.95           O  
ATOM   1077  N   ARG A 140      18.760   2.007  -6.877  1.00 85.69           N  
ATOM   1078  CA  ARG A 140      17.842   1.615  -5.802  1.00 85.69           C  
ATOM   1079  C   ARG A 140      18.057   2.532  -4.614  1.00 85.69           C  
ATOM   1080  CB  ARG A 140      18.064   0.145  -5.433  1.00 85.69           C  
ATOM   1081  O   ARG A 140      19.185   2.686  -4.161  1.00 85.69           O  
ATOM   1082  CG  ARG A 140      17.127  -0.337  -4.306  1.00 85.69           C  
ATOM   1083  CD  ARG A 140      17.362  -1.817  -3.972  1.00 85.69           C  
ATOM   1084  NE  ARG A 140      17.247  -2.678  -5.170  1.00 85.69           N  
ATOM   1085  NH1 ARG A 140      17.925  -4.645  -4.204  1.00 85.69           N  
ATOM   1086  NH2 ARG A 140      17.411  -4.606  -6.374  1.00 85.69           N  
ATOM   1087  CZ  ARG A 140      17.538  -3.964  -5.242  1.00 85.69           C  
ATOM   1088  N   LYS A 141      16.979   3.106  -4.096  1.00 88.98           N  
ATOM   1089  CA  LYS A 141      17.009   3.903  -2.872  1.00 88.98           C  
ATOM   1090  C   LYS A 141      15.866   3.473  -1.966  1.00 88.98           C  
ATOM   1091  CB  LYS A 141      16.956   5.402  -3.203  1.00 88.98           C  
ATOM   1092  O   LYS A 141      14.766   3.215  -2.449  1.00 88.98           O  
ATOM   1093  CG  LYS A 141      18.186   5.903  -3.980  1.00 88.98           C  
ATOM   1094  CD  LYS A 141      18.066   7.406  -4.267  1.00 88.98           C  
ATOM   1095  CE  LYS A 141      19.288   7.973  -5.008  1.00 88.98           C  
ATOM   1096  NZ  LYS A 141      20.420   8.287  -4.094  1.00 88.98           N  
ATOM   1097  N   THR A 142      16.140   3.411  -0.673  1.00 93.02           N  
ATOM   1098  CA  THR A 142      15.171   3.074   0.371  1.00 93.02           C  
ATOM   1099  C   THR A 142      15.103   4.233   1.354  1.00 93.02           C  
ATOM   1100  CB  THR A 142      15.541   1.749   1.054  1.00 93.02           C  
ATOM   1101  O   THR A 142      16.109   4.895   1.600  1.00 93.02           O  
ATOM   1102  CG2 THR A 142      14.585   1.331   2.171  1.00 93.02           C  
ATOM   1103  OG1 THR A 142      15.546   0.719   0.087  1.00 93.02           O  
ATOM   1104  N   GLY A 143      13.917   4.516   1.871  1.00 94.87           N  
ATOM   1105  CA  GLY A 143      13.679   5.607   2.802  1.00 94.87           C  
ATOM   1106  C   GLY A 143      12.403   5.390   3.597  1.00 94.87           C  
ATOM   1107  O   GLY A 143      11.741   4.361   3.469  1.00 94.87           O  
ATOM   1108  N   PHE A 144      12.070   6.375   4.421  1.00 96.64           N  
ATOM   1109  CA  PHE A 144      10.882   6.335   5.261  1.00 96.64           C  
ATOM   1110  C   PHE A 144       9.599   6.478   4.431  1.00 96.64           C  
ATOM   1111  CB  PHE A 144      11.004   7.426   6.326  1.00 96.64           C  
ATOM   1112  O   PHE A 144       9.529   7.286   3.495  1.00 96.64           O  
ATOM   1113  CG  PHE A 144       9.813   7.498   7.254  1.00 96.64           C  
ATOM   1114  CD1 PHE A 144       8.868   8.530   7.107  1.00 96.64           C  
ATOM   1115  CD2 PHE A 144       9.639   6.522   8.251  1.00 96.64           C  
ATOM   1116  CE1 PHE A 144       7.760   8.594   7.967  1.00 96.64           C  
ATOM   1117  CE2 PHE A 144       8.527   6.584   9.107  1.00 96.64           C  
ATOM   1118  CZ  PHE A 144       7.586   7.619   8.965  1.00 96.64           C  
ATOM   1119  N   ALA A 145       8.583   5.707   4.810  1.00 97.56           N  
ATOM   1120  CA  ALA A 145       7.228   5.786   4.290  1.00 97.56           C  
ATOM   1121  C   ALA A 145       6.232   5.918   5.447  1.00 97.56           C  
ATOM   1122  CB  ALA A 145       6.941   4.560   3.415  1.00 97.56           C  
ATOM   1123  O   ALA A 145       6.436   5.369   6.530  1.00 97.56           O  
ATOM   1124  N   TRP A 146       5.154   6.648   5.203  1.00 98.12           N  
ATOM   1125  CA  TRP A 146       4.047   6.831   6.126  1.00 98.12           C  
ATOM   1126  C   TRP A 146       2.730   6.762   5.366  1.00 98.12           C  
ATOM   1127  CB  TRP A 146       4.187   8.166   6.867  1.00 98.12           C  
ATOM   1128  O   TRP A 146       2.670   7.001   4.159  1.00 98.12           O  
ATOM   1129  CG  TRP A 146       4.098   9.396   6.010  1.00 98.12           C  
ATOM   1130  CD1 TRP A 146       5.103   9.924   5.275  1.00 98.12           C  
ATOM   1131  CD2 TRP A 146       2.932  10.235   5.752  1.00 98.12           C  
ATOM   1132  CE2 TRP A 146       3.311  11.268   4.842  1.00 98.12           C  
ATOM   1133  CE3 TRP A 146       1.590  10.224   6.189  1.00 98.12           C  
ATOM   1134  NE1 TRP A 146       4.645  11.031   4.586  1.00 98.12           N  
ATOM   1135  CH2 TRP A 146       1.081  12.207   4.853  1.00 98.12           C  
ATOM   1136  CZ2 TRP A 146       2.409  12.243   4.392  1.00 98.12           C  
ATOM   1137  CZ3 TRP A 146       0.675  11.199   5.746  1.00 98.12           C  
ATOM   1138  N   GLY A 147       1.657   6.473   6.081  1.00 98.34           N  
ATOM   1139  CA  GLY A 147       0.325   6.520   5.514  1.00 98.34           C  
ATOM   1140  C   GLY A 147      -0.735   6.728   6.573  1.00 98.34           C  
ATOM   1141  O   GLY A 147      -0.501   6.543   7.763  1.00 98.34           O  
ATOM   1142  N   ALA A 148      -1.913   7.121   6.125  1.00 98.48           N  
ATOM   1143  CA  ALA A 148      -3.099   7.216   6.957  1.00 98.48           C  
ATOM   1144  C   ALA A 148      -4.324   6.911   6.105  1.00 98.48           C  
ATOM   1145  CB  ALA A 148      -3.175   8.608   7.595  1.00 98.48           C  
ATOM   1146  O   ALA A 148      -4.300   7.090   4.885  1.00 98.48           O  
ATOM   1147  N   GLY A 149      -5.395   6.447   6.727  1.00 98.20           N  
ATOM   1148  CA  GLY A 149      -6.615   6.169   5.995  1.00 98.20           C  
ATOM   1149  C   GLY A 149      -7.770   5.758   6.876  1.00 98.20           C  
ATOM   1150  O   GLY A 149      -7.710   5.817   8.104  1.00 98.20           O  
ATOM   1151  N   VAL A 150      -8.830   5.357   6.192  1.00 97.82           N  
ATOM   1152  CA  VAL A 150     -10.085   4.896   6.765  1.00 97.82           C  
ATOM   1153  C   VAL A 150     -10.347   3.476   6.301  1.00 97.82           C  
ATOM   1154  CB  VAL A 150     -11.262   5.817   6.395  1.00 97.82           C  
ATOM   1155  O   VAL A 150     -10.037   3.107   5.166  1.00 97.82           O  
ATOM   1156  CG1 VAL A 150     -11.086   7.201   7.020  1.00 97.82           C  
ATOM   1157  CG2 VAL A 150     -11.457   6.003   4.885  1.00 97.82           C  
ATOM   1158  N   GLN A 151     -10.942   2.689   7.181  1.00 95.76           N  
ATOM   1159  CA  GLN A 151     -11.493   1.389   6.859  1.00 95.76           C  
ATOM   1160  C   GLN A 151     -12.945   1.360   7.316  1.00 95.76           C  
ATOM   1161  CB  GLN A 151     -10.632   0.300   7.500  1.00 95.76           C  
ATOM   1162  O   GLN A 151     -13.252   1.778   8.431  1.00 95.76           O  
ATOM   1163  CG  GLN A 151     -11.087  -1.086   7.046  1.00 95.76           C  
ATOM   1164  CD  GLN A 151     -10.114  -2.153   7.521  1.00 95.76           C  
ATOM   1165  NE2 GLN A 151      -9.221  -2.635   6.686  1.00 95.76           N  
ATOM   1166  OE1 GLN A 151     -10.100  -2.536   8.675  1.00 95.76           O  
ATOM   1167  N   MET A 152     -13.828   0.894   6.444  1.00 94.19           N  
ATOM   1168  CA  MET A 152     -15.244   0.746   6.726  1.00 94.19           C  
ATOM   1169  C   MET A 152     -15.698  -0.691   6.501  1.00 94.19           C  
ATOM   1170  CB  MET A 152     -16.081   1.764   5.935  1.00 94.19           C  
ATOM   1171  O   MET A 152     -15.243  -1.344   5.563  1.00 94.19           O  
ATOM   1172  CG  MET A 152     -16.019   1.535   4.420  1.00 94.19           C  
ATOM   1173  SD  MET A 152     -16.956   2.702   3.397  1.00 94.19           S  
ATOM   1174  CE  MET A 152     -15.953   4.193   3.615  1.00 94.19           C  
ATOM   1175  N   ASN A 153     -16.628  -1.145   7.334  1.00 91.74           N  
ATOM   1176  CA  ASN A 153     -17.203  -2.483   7.258  1.00 91.74           C  
ATOM   1177  C   ASN A 153     -18.694  -2.359   6.907  1.00 91.74           C  
ATOM   1178  CB  ASN A 153     -16.939  -3.235   8.574  1.00 91.74           C  
ATOM   1179  O   ASN A 153     -19.522  -2.289   7.818  1.00 91.74           O  
ATOM   1180  CG  ASN A 153     -15.467  -3.362   8.927  1.00 91.74           C  
ATOM   1181  ND2 ASN A 153     -15.166  -3.499  10.196  1.00 91.74           N  
ATOM   1182  OD1 ASN A 153     -14.565  -3.300   8.105  1.00 91.74           O  
ATOM   1183  N   PRO A 154     -19.064  -2.229   5.615  1.00 86.90           N  
ATOM   1184  CA  PRO A 154     -20.467  -2.087   5.207  1.00 86.90           C  
ATOM   1185  C   PRO A 154     -21.317  -3.320   5.539  1.00 86.90           C  
ATOM   1186  CB  PRO A 154     -20.421  -1.851   3.692  1.00 86.90           C  
ATOM   1187  O   PRO A 154     -22.526  -3.204   5.705  1.00 86.90           O  
ATOM   1188  CG  PRO A 154     -19.108  -2.503   3.261  1.00 86.90           C  
ATOM   1189  CD  PRO A 154     -18.198  -2.188   4.443  1.00 86.90           C  
ATOM   1190  N   LEU A 155     -20.681  -4.487   5.624  1.00 87.14           N  
ATOM   1191  CA  LEU A 155     -21.243  -5.739   6.120  1.00 87.14           C  
ATOM   1192  C   LEU A 155     -20.266  -6.310   7.146  1.00 87.14           C  
ATOM   1193  CB  LEU A 155     -21.448  -6.727   4.956  1.00 87.14           C  
ATOM   1194  O   LEU A 155     -19.100  -5.916   7.152  1.00 87.14           O  
ATOM   1195  CG  LEU A 155     -22.427  -6.255   3.867  1.00 87.14           C  
ATOM   1196  CD1 LEU A 155     -22.419  -7.246   2.703  1.00 87.14           C  
ATOM   1197  CD2 LEU A 155     -23.860  -6.155   4.391  1.00 87.14           C  
ATOM   1198  N   GLU A 156     -20.715  -7.264   7.959  1.00 85.01           N  
ATOM   1199  CA  GLU A 156     -19.871  -7.909   8.973  1.00 85.01           C  
ATOM   1200  C   GLU A 156     -18.577  -8.453   8.355  1.00 85.01           C  
ATOM   1201  CB  GLU A 156     -20.668  -9.019   9.679  1.00 85.01           C  
ATOM   1202  O   GLU A 156     -17.488  -8.152   8.823  1.00 85.01           O  
ATOM   1203  CG  GLU A 156     -21.816  -8.425  10.516  1.00 85.01           C  
ATOM   1204  CD  GLU A 156     -22.713  -9.473  11.195  1.00 85.01           C  
ATOM   1205  OE1 GLU A 156     -23.645  -9.030  11.903  1.00 85.01           O  
ATOM   1206  OE2 GLU A 156     -22.519 -10.683  10.952  1.00 85.01           O  
ATOM   1207  N   ASN A 157     -18.661  -9.132   7.213  1.00 89.00           N  
ATOM   1208  CA  ASN A 157     -17.485  -9.751   6.606  1.00 89.00           C  
ATOM   1209  C   ASN A 157     -16.848  -8.954   5.466  1.00 89.00           C  
ATOM   1210  CB  ASN A 157     -17.847 -11.165   6.163  1.00 89.00           C  
ATOM   1211  O   ASN A 157     -15.862  -9.417   4.903  1.00 89.00           O  
ATOM   1212  CG  ASN A 157     -18.438 -11.961   7.298  1.00 89.00           C  
ATOM   1213  ND2 ASN A 157     -17.617 -12.602   8.094  1.00 89.00           N  
ATOM   1214  OD1 ASN A 157     -19.641 -11.963   7.481  1.00 89.00           O  
ATOM   1215  N   ILE A 158     -17.384  -7.795   5.072  1.00 92.70           N  
ATOM   1216  CA  ILE A 158     -16.830  -7.015   3.954  1.00 92.70           C  
ATOM   1217  C   ILE A 158     -16.126  -5.790   4.487  1.00 92.70           C  
ATOM   1218  CB  ILE A 158     -17.886  -6.647   2.893  1.00 92.70           C  
ATOM   1219  O   ILE A 158     -16.691  -5.026   5.259  1.00 92.70           O  
ATOM   1220  CG1 ILE A 158     -18.527  -7.899   2.256  1.00 92.70           C  
ATOM   1221  CG2 ILE A 158     -17.292  -5.745   1.789  1.00 92.70           C  
ATOM   1222  CD1 ILE A 158     -17.560  -8.859   1.544  1.00 92.70           C  
ATOM   1223  N   VAL A 159     -14.916  -5.573   3.989  1.00 93.66           N  
ATOM   1224  CA  VAL A 159     -14.065  -4.451   4.358  1.00 93.66           C  
ATOM   1225  C   VAL A 159     -13.822  -3.593   3.128  1.00 93.66           C  
ATOM   1226  CB  VAL A 159     -12.758  -4.987   4.952  1.00 93.66           C  
ATOM   1227  O   VAL A 159     -13.500  -4.112   2.064  1.00 93.66           O  
ATOM   1228  CG1 VAL A 159     -11.848  -3.849   5.381  1.00 93.66           C  
ATOM   1229  CG2 VAL A 159     -13.029  -5.865   6.179  1.00 93.66           C  
ATOM   1230  N   VAL A 160     -13.946  -2.279   3.258  1.00 96.68           N  
ATOM   1231  CA  VAL A 160     -13.566  -1.307   2.228  1.00 96.68           C  
ATOM   1232  C   VAL A 160     -12.589  -0.326   2.848  1.00 96.68           C  
ATOM   1233  CB  VAL A 160     -14.795  -0.596   1.634  1.00 96.68           C  
ATOM   1234  O   VAL A 160     -12.826   0.186   3.939  1.00 96.68           O  
ATOM   1235  CG1 VAL A 160     -14.399   0.445   0.579  1.00 96.68           C  
ATOM   1236  CG2 VAL A 160     -15.761  -1.594   0.983  1.00 96.68           C  
ATOM   1237  N   ASP A 161     -11.479  -0.057   2.172  1.00 94.88           N  
ATOM   1238  CA  ASP A 161     -10.443   0.829   2.688  1.00 94.88           C  
ATOM   1239  C   ASP A 161     -10.045   1.901   1.679  1.00 94.88           C  
ATOM   1240  CB  ASP A 161      -9.256   0.019   3.223  1.00 94.88           C  
ATOM   1241  O   ASP A 161     -10.036   1.681   0.467  1.00 94.88           O  
ATOM   1242  CG  ASP A 161      -8.376  -0.581   2.127  1.00 94.88           C  
ATOM   1243  OD1 ASP A 161      -7.447   0.134   1.694  1.00 94.88           O  
ATOM   1244  OD2 ASP A 161      -8.523  -1.784   1.822  1.00 94.88           O  
ATOM   1245  N   VAL A 162      -9.731   3.083   2.202  1.00 97.97           N  
ATOM   1246  CA  VAL A 162      -9.180   4.198   1.436  1.00 97.97           C  
ATOM   1247  C   VAL A 162      -8.052   4.807   2.246  1.00 97.97           C  
ATOM   1248  CB  VAL A 162     -10.240   5.262   1.093  1.00 97.97           C  
ATOM   1249  O   VAL A 162      -8.237   5.184   3.404  1.00 97.97           O  
ATOM   1250  CG1 VAL A 162      -9.624   6.401   0.265  1.00 97.97           C  
ATOM   1251  CG2 VAL A 162     -11.409   4.675   0.292  1.00 97.97           C  
ATOM   1252  N   GLY A 163      -6.880   4.936   1.636  1.00 98.25           N  
ATOM   1253  CA  GLY A 163      -5.702   5.469   2.298  1.00 98.25           C  
ATOM   1254  C   GLY A 163      -4.884   6.395   1.426  1.00 98.25           C  
ATOM   1255  O   GLY A 163      -4.954   6.369   0.200  1.00 98.25           O  
ATOM   1256  N   TYR A 164      -4.062   7.192   2.091  1.00 98.23           N  
ATOM   1257  CA  TYR A 164      -3.005   7.985   1.498  1.00 98.23           C  
ATOM   1258  C   TYR A 164      -1.656   7.465   1.986  1.00 98.23           C  
ATOM   1259  CB  TYR A 164      -3.220   9.456   1.846  1.00 98.23           C  
ATOM   1260  O   TYR A 164      -1.492   7.156   3.166  1.00 98.23           O  
ATOM   1261  CG  TYR A 164      -2.273  10.388   1.123  1.00 98.23           C  
ATOM   1262  CD1 TYR A 164      -1.082  10.808   1.746  1.00 98.23           C  
ATOM   1263  CD2 TYR A 164      -2.593  10.840  -0.171  1.00 98.23           C  
ATOM   1264  CE1 TYR A 164      -0.237  11.727   1.097  1.00 98.23           C  
ATOM   1265  CE2 TYR A 164      -1.750  11.756  -0.826  1.00 98.23           C  
ATOM   1266  OH  TYR A 164       0.170  13.189  -0.758  1.00 98.23           O  
ATOM   1267  CZ  TYR A 164      -0.590  12.223  -0.177  1.00 98.23           C  
ATOM   1268  N   GLU A 165      -0.696   7.373   1.078  1.00 97.92           N  
ATOM   1269  CA  GLU A 165       0.668   6.936   1.347  1.00 97.92           C  
ATOM   1270  C   GLU A 165       1.643   8.000   0.845  1.00 97.92           C  
ATOM   1271  CB  GLU A 165       0.903   5.562   0.701  1.00 97.92           C  
ATOM   1272  O   GLU A 165       1.523   8.496  -0.278  1.00 97.92           O  
ATOM   1273  CG  GLU A 165       2.305   5.009   0.992  1.00 97.92           C  
ATOM   1274  CD  GLU A 165       2.515   3.586   0.452  1.00 97.92           C  
ATOM   1275  OE1 GLU A 165       3.682   3.243   0.183  1.00 97.92           O  
ATOM   1276  OE2 GLU A 165       1.550   2.803   0.292  1.00 97.92           O  
ATOM   1277  N   GLY A 166       2.618   8.347   1.679  1.00 95.81           N  
ATOM   1278  CA  GLY A 166       3.690   9.275   1.364  1.00 95.81           C  
ATOM   1279  C   GLY A 166       5.045   8.682   1.719  1.00 95.81           C  
ATOM   1280  O   GLY A 166       5.218   8.022   2.737  1.00 95.81           O  
ATOM   1281  N   SER A 167       6.050   8.937   0.893  1.00 93.34           N  
ATOM   1282  CA  SER A 167       7.431   8.579   1.201  1.00 93.34           C  
ATOM   1283  C   SER A 167       8.394   9.642   0.708  1.00 93.34           C  
ATOM   1284  CB  SER A 167       7.786   7.189   0.670  1.00 93.34           C  
ATOM   1285  O   SER A 167       8.176  10.297  -0.319  1.00 93.34           O  
ATOM   1286  OG  SER A 167       7.627   7.126  -0.728  1.00 93.34           O  
ATOM   1287  N   ASN A 168       9.464   9.819   1.477  1.00 90.43           N  
ATOM   1288  CA  ASN A 168      10.550  10.720   1.137  1.00 90.43           C  
ATOM   1289  C   ASN A 168      11.833   9.900   1.047  1.00 90.43           C  
ATOM   1290  CB  ASN A 168      10.606  11.870   2.153  1.00 90.43           C  
ATOM   1291  O   ASN A 168      12.429   9.530   2.059  1.00 90.43           O  
ATOM   1292  CG  ASN A 168      11.461  13.020   1.655  1.00 90.43           C  
ATOM   1293  ND2 ASN A 168      11.633  14.047   2.451  1.00 90.43           N  
ATOM   1294  OD1 ASN A 168      11.942  13.046   0.536  1.00 90.43           O  
ATOM   1295  N   ILE A 169      12.213   9.551  -0.179  1.00 84.87           N  
ATOM   1296  CA  ILE A 169      13.356   8.683  -0.435  1.00 84.87           C  
ATOM   1297  C   ILE A 169      14.461   9.542  -1.039  1.00 84.87           C  
ATOM   1298  CB  ILE A 169      12.951   7.469  -1.296  1.00 84.87           C  
ATOM   1299  O   ILE A 169      14.451   9.848  -2.232  1.00 84.87           O  
ATOM   1300  CG1 ILE A 169      11.829   6.650  -0.614  1.00 84.87           C  
ATOM   1301  CG2 ILE A 169      14.205   6.608  -1.515  1.00 84.87           C  
ATOM   1302  CD1 ILE A 169      11.307   5.478  -1.452  1.00 84.87           C  
ATOM   1303  N   SER A 170      15.437   9.913  -0.203  1.00 78.93           N  
ATOM   1304  CA  SER A 170      16.519  10.842  -0.550  1.00 78.93           C  
ATOM   1305  C   SER A 170      15.962  12.210  -0.967  1.00 78.93           C  
ATOM   1306  CB  SER A 170      17.457  10.180  -1.574  1.00 78.93           C  
ATOM   1307  O   SER A 170      15.631  13.022  -0.113  1.00 78.93           O  
ATOM   1308  OG  SER A 170      18.637  10.908  -1.851  1.00 78.93           O  
ATOM   1309  N   SER A 171      15.834  12.454  -2.269  1.00 77.57           N  
ATOM   1310  CA  SER A 171      15.322  13.709  -2.835  1.00 77.57           C  
ATOM   1311  C   SER A 171      14.058  13.492  -3.665  1.00 77.57           C  
ATOM   1312  CB  SER A 171      16.409  14.383  -3.678  1.00 77.57           C  
ATOM   1313  O   SER A 171      13.551  14.435  -4.258  1.00 77.57           O  
ATOM   1314  OG  SER A 171      17.614  14.471  -2.936  1.00 77.57           O  
ATOM   1315  N   THR A 172      13.554  12.257  -3.726  1.00 81.16           N  
ATOM   1316  CA  THR A 172      12.370  11.900  -4.502  1.00 81.16           C  
ATOM   1317  C   THR A 172      11.190  11.714  -3.564  1.00 81.16           C  
ATOM   1318  CB  THR A 172      12.607  10.634  -5.335  1.00 81.16           C  
ATOM   1319  O   THR A 172      11.151  10.778  -2.760  1.00 81.16           O  
ATOM   1320  CG2 THR A 172      11.439  10.340  -6.276  1.00 81.16           C  
ATOM   1321  OG1 THR A 172      13.755  10.781  -6.141  1.00 81.16           O  
ATOM   1322  N   LYS A 173      10.196  12.592  -3.702  1.00 90.64           N  
ATOM   1323  CA  LYS A 173       8.904  12.440  -3.031  1.00 90.64           C  
ATOM   1324  C   LYS A 173       7.983  11.550  -3.858  1.00 90.64           C  
ATOM   1325  CB  LYS A 173       8.290  13.815  -2.746  1.00 90.64           C  
ATOM   1326  O   LYS A 173       7.810  11.768  -5.060  1.00 90.64           O  
ATOM   1327  CG  LYS A 173       9.151  14.605  -1.749  1.00 90.64           C  
ATOM   1328  CD  LYS A 173       8.520  15.963  -1.427  1.00 90.64           C  
ATOM   1329  CE  LYS A 173       9.417  16.709  -0.434  1.00 90.64           C  
ATOM   1330  NZ  LYS A 173       8.844  18.023  -0.045  1.00 90.64           N  
ATOM   1331  N   ILE A 174       7.369  10.570  -3.207  1.00 92.23           N  
ATOM   1332  CA  ILE A 174       6.369   9.689  -3.813  1.00 92.23           C  
ATOM   1333  C   ILE A 174       5.148   9.734  -2.920  1.00 92.23           C  
ATOM   1334  CB  ILE A 174       6.891   8.248  -3.987  1.00 92.23           C  
ATOM   1335  O   ILE A 174       5.239   9.362  -1.754  1.00 92.23           O  
ATOM   1336  CG1 ILE A 174       8.212   8.243  -4.785  1.00 92.23           C  
ATOM   1337  CG2 ILE A 174       5.807   7.369  -4.643  1.00 92.23           C  
ATOM   1338  CD1 ILE A 174       8.863   6.866  -4.926  1.00 92.23           C  
ATOM   1339  N   ASN A 175       4.024  10.199  -3.457  1.00 95.24           N  
ATOM   1340  CA  ASN A 175       2.784  10.250  -2.696  1.00 95.24           C  
ATOM   1341  C   ASN A 175       1.600   9.815  -3.542  1.00 95.24           C  
ATOM   1342  CB  ASN A 175       2.527  11.634  -2.103  1.00 95.24           C  
ATOM   1343  O   ASN A 175       1.558  10.092  -4.744  1.00 95.24           O  
ATOM   1344  CG  ASN A 175       3.707  12.269  -1.403  1.00 95.24           C  
ATOM   1345  ND2 ASN A 175       4.464  13.094  -2.088  1.00 95.24           N  
ATOM   1346  OD1 ASN A 175       3.970  12.063  -0.234  1.00 95.24           O  
ATOM   1347  N   GLY A 176       0.642   9.154  -2.918  1.00 96.29           N  
ATOM   1348  CA  GLY A 176      -0.453   8.522  -3.621  1.00 96.29           C  
ATOM   1349  C   GLY A 176      -1.581   8.094  -2.718  1.00 96.29           C  
ATOM   1350  O   GLY A 176      -1.523   8.255  -1.504  1.00 96.29           O  
ATOM   1351  N   PHE A 177      -2.603   7.532  -3.343  1.00 97.67           N  
ATOM   1352  CA  PHE A 177      -3.738   6.954  -2.650  1.00 97.67           C  
ATOM   1353  C   PHE A 177      -3.857   5.467  -2.974  1.00 97.67           C  
ATOM   1354  CB  PHE A 177      -5.013   7.746  -2.967  1.00 97.67           C  
ATOM   1355  O   PHE A 177      -3.384   4.993  -4.012  1.00 97.67           O  
ATOM   1356  CG  PHE A 177      -5.477   7.619  -4.405  1.00 97.67           C  
ATOM   1357  CD1 PHE A 177      -5.022   8.518  -5.386  1.00 97.67           C  
ATOM   1358  CD2 PHE A 177      -6.359   6.584  -4.761  1.00 97.67           C  
ATOM   1359  CE1 PHE A 177      -5.451   8.383  -6.720  1.00 97.67           C  
ATOM   1360  CE2 PHE A 177      -6.786   6.445  -6.092  1.00 97.67           C  
ATOM   1361  CZ  PHE A 177      -6.334   7.346  -7.072  1.00 97.67           C  
ATOM   1362  N   ASN A 178      -4.511   4.744  -2.078  1.00 97.68           N  
ATOM   1363  CA  ASN A 178      -4.938   3.371  -2.270  1.00 97.68           C  
ATOM   1364  C   ASN A 178      -6.428   3.245  -1.952  1.00 97.68           C  
ATOM   1365  CB  ASN A 178      -4.047   2.401  -1.472  1.00 97.68           C  
ATOM   1366  O   ASN A 178      -6.952   3.973  -1.109  1.00 97.68           O  
ATOM   1367  CG  ASN A 178      -3.842   2.797  -0.019  1.00 97.68           C  
ATOM   1368  ND2 ASN A 178      -2.668   3.264   0.339  1.00 97.68           N  
ATOM   1369  OD1 ASN A 178      -4.709   2.686   0.829  1.00 97.68           O  
ATOM   1370  N   VAL A 179      -7.096   2.352  -2.676  1.00 98.18           N  
ATOM   1371  CA  VAL A 179      -8.488   1.962  -2.442  1.00 98.18           C  
ATOM   1372  C   VAL A 179      -8.558   0.450  -2.549  1.00 98.18           C  
ATOM   1373  CB  VAL A 179      -9.464   2.608  -3.443  1.00 98.18           C  
ATOM   1374  O   VAL A 179      -8.098  -0.108  -3.549  1.00 98.18           O  
ATOM   1375  CG1 VAL A 179     -10.914   2.204  -3.147  1.00 98.18           C  
ATOM   1376  CG2 VAL A 179      -9.380   4.139  -3.414  1.00 98.18           C  
ATOM   1377  N   GLY A 180      -9.123  -0.203  -1.542  1.00 97.12           N  
ATOM   1378  CA  GLY A 180      -9.170  -1.654  -1.448  1.00 97.12           C  
ATOM   1379  C   GLY A 180     -10.508  -2.191  -0.974  1.00 97.12           C  
ATOM   1380  O   GLY A 180     -11.335  -1.475  -0.405  1.00 97.12           O  
ATOM   1381  N   VAL A 181     -10.708  -3.477  -1.250  1.00 97.37           N  
ATOM   1382  CA  VAL A 181     -11.806  -4.281  -0.722  1.00 97.37           C  
ATOM   1383  C   VAL A 181     -11.226  -5.549  -0.111  1.00 97.37           C  
ATOM   1384  CB  VAL A 181     -12.890  -4.558  -1.780  1.00 97.37           C  
ATOM   1385  O   VAL A 181     -10.205  -6.074  -0.561  1.00 97.37           O  
ATOM   1386  CG1 VAL A 181     -12.404  -5.469  -2.915  1.00 97.37           C  
ATOM   1387  CG2 VAL A 181     -14.160  -5.163  -1.167  1.00 97.37           C  
ATOM   1388  N   GLY A 182     -11.854  -6.026   0.946  1.00 94.77           N  
ATOM   1389  CA  GLY A 182     -11.360  -7.131   1.734  1.00 94.77           C  
ATOM   1390  C   GLY A 182     -12.458  -7.932   2.393  1.00 94.77           C  
ATOM   1391  O   GLY A 182     -13.647  -7.636   2.255  1.00 94.77           O  
ATOM   1392  N   TYR A 183     -12.012  -8.943   3.123  1.00 92.75           N  
ATOM   1393  CA  TYR A 183     -12.854  -9.845   3.879  1.00 92.75           C  
ATOM   1394  C   TYR A 183     -12.415  -9.869   5.342  1.00 92.75           C  
ATOM   1395  CB  TYR A 183     -12.827 -11.232   3.232  1.00 92.75           C  
ATOM   1396  O   TYR A 183     -11.210  -9.919   5.615  1.00 92.75           O  
ATOM   1397  CG  TYR A 183     -13.914 -12.153   3.742  1.00 92.75           C  
ATOM   1398  CD1 TYR A 183     -13.627 -13.111   4.731  1.00 92.75           C  
ATOM   1399  CD2 TYR A 183     -15.220 -12.045   3.229  1.00 92.75           C  
ATOM   1400  CE1 TYR A 183     -14.649 -13.941   5.230  1.00 92.75           C  
ATOM   1401  CE2 TYR A 183     -16.236 -12.894   3.704  1.00 92.75           C  
ATOM   1402  OH  TYR A 183     -16.955 -14.588   5.235  1.00 92.75           O  
ATOM   1403  CZ  TYR A 183     -15.957 -13.825   4.725  1.00 92.75           C  
ATOM   1404  N   ARG A 184     -13.387  -9.830   6.255  1.00 89.93           N  
ATOM   1405  CA  ARG A 184     -13.200 -10.026   7.696  1.00 89.93           C  
ATOM   1406  C   ARG A 184     -13.645 -11.438   8.077  1.00 89.93           C  
ATOM   1407  CB  ARG A 184     -13.932  -8.938   8.499  1.00 89.93           C  
ATOM   1408  O   ARG A 184     -14.723 -11.874   7.661  1.00 89.93           O  
ATOM   1409  CG  ARG A 184     -13.532  -8.968   9.984  1.00 89.93           C  
ATOM   1410  CD  ARG A 184     -14.216  -7.868  10.802  1.00 89.93           C  
ATOM   1411  NE  ARG A 184     -15.637  -8.161  11.021  1.00 89.93           N  
ATOM   1412  NH1 ARG A 184     -16.303  -6.102  11.768  1.00 89.93           N  
ATOM   1413  NH2 ARG A 184     -17.751  -7.810  11.759  1.00 89.93           N  
ATOM   1414  CZ  ARG A 184     -16.566  -7.349  11.480  1.00 89.93           C  
ATOM   1415  N   PHE A 185     -12.787 -12.143   8.804  1.00 86.71           N  
ATOM   1416  CA  PHE A 185     -12.945 -13.538   9.188  1.00 86.71           C  
ATOM   1417  C   PHE A 185     -12.393 -13.820  10.575  1.00 86.71           C  
ATOM   1418  CB  PHE A 185     -12.279 -14.455   8.156  1.00 86.71           C  
ATOM   1419  O   PHE A 185     -11.555 -13.047  11.098  1.00 86.71           O  
ATOM   1420  CG  PHE A 185     -10.780 -14.293   8.017  1.00 86.71           C  
ATOM   1421  CD1 PHE A 185     -10.242 -13.493   6.993  1.00 86.71           C  
ATOM   1422  CD2 PHE A 185      -9.916 -14.939   8.914  1.00 86.71           C  
ATOM   1423  CE1 PHE A 185      -8.850 -13.396   6.826  1.00 86.71           C  
ATOM   1424  CE2 PHE A 185      -8.523 -14.853   8.746  1.00 86.71           C  
ATOM   1425  CZ  PHE A 185      -7.990 -14.092   7.692  1.00 86.71           C  
ATOM   1426  OXT PHE A 185     -12.854 -14.860  11.070  1.00 86.71           O  
TER    1427      PHE A 185                                                      
ENDMDL                                                                          
END                                                                             
