# Supplementary material for: A pH-sensitive motif in an outer membrane protein activates bacterial membrane vesicle production
Source: Nat Commun. 2024 Aug 13;15:6958. doi: 10.1038/s41467-024-51364-z (PMC11322160; doi:10.1038/s41467-024-51364-z)
Supplement: Supplementary file 4 — Supplementary data 1 [file 41467_2024_51364_MOESM4_ESM.zip › SupplementaryData/Rck_SalTy_AFQ04817.pdb]

HEADER                                            01-JUN-22                     
TITLE     ALPHAFOLD MONOMER V2.0 PREDICTION FOR AIL/LOM FAMILY OUTER MEMBRANE   
TITLE    2 BETA-BARREL PROTEIN (Q04817)                                         
COMPND    MOL_ID: 1;                                                            
COMPND   2 MOLECULE: AIL/LOM FAMILY OUTER MEMBRANE BETA-BARREL PROTEIN;         
COMPND   3 CHAIN: A                                                             
SOURCE    MOL_ID: 1;                                                            
SOURCE   2 ORGANISM_SCIENTIFIC: SALMONELLA TYPHIMURIUM;                         
SOURCE   3 ORGANISM_TAXID: 90371                                                
REMARK   1                                                                      
REMARK   1 REFERENCE 1                                                          
REMARK   1  AUTH   JOHN JUMPER, RICHARD EVANS, ALEXANDER PRITZEL, TIM GREEN,    
REMARK   1  AUTH 2 MICHAEL FIGURNOV, OLAF RONNEBERGER, KATHRYN TUNYASUVUNAKOOL, 
REMARK   1  AUTH 3 RUSS BATES, AUGUSTIN ZIDEK, ANNA POTAPENKO, ALEX BRIDGLAND,  
REMARK   1  AUTH 4 CLEMENS MEYER, SIMON A A KOHL, ANDREW J BALLARD,             
REMARK   1  AUTH 5 ANDREW COWIE, BERNARDINO ROMERA-PAREDES, STANISLAV NIKOLOV,  
REMARK   1  AUTH 6 RISHUB JAIN, JONAS ADLER, TREVOR BACK, STIG PETERSEN,        
REMARK   1  AUTH 7 DAVID REIMAN, ELLEN CLANCY, MICHAL ZIELINSKI,                
REMARK   1  AUTH 8 MARTIN STEINEGGER, MICHALINA PACHOLSKA, TAMAS BERGHAMMER,    
REMARK   1  AUTH 9 DAVID SILVER, ORIOL VINYALS, ANDREW W SENIOR,                
REMARK   1  AUTH10 KORAY KAVUKCUOGLU, PUSHMEET KOHLI, DEMIS HASSABIS            
REMARK   1  TITL   HIGHLY ACCURATE PROTEIN STRUCTURE PREDICTION WITH ALPHAFOLD  
REMARK   1  REF    NATURE                        V. 596   583 2021              
REMARK   1  REFN                   ISSN 0028-0836                               
REMARK   1  PMID   34265844                                                     
REMARK   1  DOI    10.1038/s41586-021-03819-2                                   
REMARK   1                                                                      
REMARK   1 DISCLAIMERS                                                          
REMARK   1 ALPHAFOLD DATA, COPYRIGHT (2021) DEEPMIND TECHNOLOGIES LIMITED. THE  
REMARK   1 INFORMATION PROVIDED IS THEORETICAL MODELLING ONLY AND CAUTION SHOULD
REMARK   1 BE EXERCISED IN ITS USE. IT IS PROVIDED "AS-IS" WITHOUT ANY WARRANTY 
REMARK   1 OF ANY KIND, WHETHER EXPRESSED OR IMPLIED. NO WARRANTY IS GIVEN THAT 
REMARK   1 USE OF THE INFORMATION SHALL NOT INFRINGE THE RIGHTS OF ANY THIRD    
REMARK   1 PARTY. THE INFORMATION IS NOT INTENDED TO BE A SUBSTITUTE FOR        
REMARK   1 PROFESSIONAL MEDICAL ADVICE, DIAGNOSIS, OR TREATMENT, AND DOES NOT   
REMARK   1 CONSTITUTE MEDICAL OR OTHER PROFESSIONAL ADVICE. IT IS AVAILABLE FOR 
REMARK   1 ACADEMIC AND COMMERCIAL PURPOSES, UNDER CC-BY 4.0 LICENCE.           
DBREF  XXXX A    1   185  UNP    Q04817   Q04817_SALTM     1    185             
SEQRES   1 A  185  MET LYS LYS ILE VAL LEU SER SER LEU LEU LEU SER ALA          
SEQRES   2 A  185  ALA GLY LEU ALA ALA VAL PRO VAL ALA GLN ALA ASP THR          
SEQRES   3 A  185  HIS SER VAL SER VAL GLY TYR ALA GLN SER ARG ILE GLU          
SEQRES   4 A  185  HIS PHE LYS ASP ILE ARG GLY VAL ASN LEU LYS TYR ARG          
SEQRES   5 A  185  TYR GLU ALA GLN THR PRO LEU GLY LEU MET ALA SER PHE          
SEQRES   6 A  185  SER TRP GLN SER GLY LYS ARG GLY GLU SER GLY GLY ILE          
SEQRES   7 A  185  PRO GLY GLY MET SER TRP ARG ASP ASP VAL LYS ALA THR          
SEQRES   8 A  185  TYR TRP SER LEU MET ALA GLY PRO ALA VAL ARG VAL ASN          
SEQRES   9 A  185  GLU LEU VAL SER LEU TYR ALA LEU ALA GLY ALA GLY THR          
SEQRES  10 A  185  GLY ARG ALA GLU VAL LYS GLU ARG ILE SER MET PRO GLY          
SEQRES  11 A  185  TYR ASN GLY ARG PHE THR GLY SER GLU ARG ARG THR GLY          
SEQRES  12 A  185  PHE ALA TRP GLY ALA GLY VAL GLN PHE ASN PRO VAL GLU          
SEQRES  13 A  185  ASN VAL VAL ILE ASP LEU GLY TYR GLU GLY SER LYS VAL          
SEQRES  14 A  185  GLY ALA ALA LYS LEU ASN GLY VAL ASN VAL GLY VAL GLY          
SEQRES  15 A  185  TYR ARG PHE                                                  
CRYST1    1.000    1.000    1.000  90.00  90.00  90.00 P 1           1          
ORIGX1      1.000000  0.000000  0.000000        0.00000                         
ORIGX2      0.000000  1.000000  0.000000        0.00000                         
ORIGX3      0.000000  0.000000  1.000000        0.00000                         
SCALE1      1.000000  0.000000  0.000000        0.00000                         
SCALE2      0.000000  1.000000  0.000000        0.00000                         
SCALE3      0.000000  0.000000  1.000000        0.00000                         
MODEL        1                                                                  
ATOM      1  N   MET A   1     -21.309 -21.297 -17.475  1.00 43.44           N  
ATOM      2  CA  MET A   1     -19.961 -21.150 -16.870  1.00 43.44           C  
ATOM      3  C   MET A   1     -19.832 -20.019 -15.834  1.00 43.44           C  
ATOM      4  CB  MET A   1     -18.871 -21.074 -17.948  1.00 43.44           C  
ATOM      5  O   MET A   1     -18.983 -20.135 -14.969  1.00 43.44           O  
ATOM      6  CG  MET A   1     -18.905 -22.333 -18.828  1.00 43.44           C  
ATOM      7  SD  MET A   1     -17.456 -22.571 -19.876  1.00 43.44           S  
ATOM      8  CE  MET A   1     -17.599 -21.194 -21.046  1.00 43.44           C  
ATOM      9  N   LYS A   2     -20.672 -18.964 -15.831  1.00 43.00           N  
ATOM     10  CA  LYS A   2     -20.569 -17.842 -14.862  1.00 43.00           C  
ATOM     11  C   LYS A   2     -21.044 -18.132 -13.420  1.00 43.00           C  
ATOM     12  CB  LYS A   2     -21.289 -16.596 -15.423  1.00 43.00           C  
ATOM     13  O   LYS A   2     -20.678 -17.394 -12.518  1.00 43.00           O  
ATOM     14  CG  LYS A   2     -20.543 -15.947 -16.604  1.00 43.00           C  
ATOM     15  CD  LYS A   2     -21.258 -14.677 -17.101  1.00 43.00           C  
ATOM     16  CE  LYS A   2     -20.454 -13.983 -18.213  1.00 43.00           C  
ATOM     17  NZ  LYS A   2     -21.085 -12.709 -18.656  1.00 43.00           N  
ATOM     18  N   LYS A   3     -21.842 -19.183 -13.186  1.00 41.62           N  
ATOM     19  CA  LYS A   3     -22.436 -19.469 -11.860  1.00 41.62           C  
ATOM     20  C   LYS A   3     -21.559 -20.342 -10.950  1.00 41.62           C  
ATOM     21  CB  LYS A   3     -23.857 -20.045 -12.018  1.00 41.62           C  
ATOM     22  O   LYS A   3     -21.633 -20.210  -9.740  1.00 41.62           O  
ATOM     23  CG  LYS A   3     -24.829 -19.054 -12.692  1.00 41.62           C  
ATOM     24  CD  LYS A   3     -26.278 -19.573 -12.685  1.00 41.62           C  
ATOM     25  CE  LYS A   3     -27.240 -18.562 -13.335  1.00 41.62           C  
ATOM     26  NZ  LYS A   3     -28.662 -18.989 -13.225  1.00 41.62           N  
ATOM     27  N   ILE A   4     -20.689 -21.175 -11.526  1.00 48.28           N  
ATOM     28  CA  ILE A   4     -19.883 -22.154 -10.772  1.00 48.28           C  
ATOM     29  C   ILE A   4     -18.725 -21.472 -10.024  1.00 48.28           C  
ATOM     30  CB  ILE A   4     -19.418 -23.292 -11.717  1.00 48.28           C  
ATOM     31  O   ILE A   4     -18.401 -21.868  -8.912  1.00 48.28           O  
ATOM     32  CG1 ILE A   4     -20.648 -24.009 -12.336  1.00 48.28           C  
ATOM     33  CG2 ILE A   4     -18.528 -24.304 -10.975  1.00 48.28           C  
ATOM     34  CD1 ILE A   4     -20.305 -25.006 -13.449  1.00 48.28           C  
ATOM     35  N   VAL A   5     -18.173 -20.388 -10.582  1.00 52.59           N  
ATOM     36  CA  VAL A   5     -17.083 -19.617  -9.955  1.00 52.59           C  
ATOM     37  C   VAL A   5     -17.550 -18.887  -8.688  1.00 52.59           C  
ATOM     38  CB  VAL A   5     -16.463 -18.634 -10.969  1.00 52.59           C  
ATOM     39  O   VAL A   5     -16.796 -18.786  -7.723  1.00 52.59           O  
ATOM     40  CG1 VAL A   5     -15.271 -17.868 -10.384  1.00 52.59           C  
ATOM     41  CG2 VAL A   5     -15.972 -19.372 -12.226  1.00 52.59           C  
ATOM     42  N   LEU A   6     -18.808 -18.426  -8.654  1.00 45.56           N  
ATOM     43  CA  LEU A   6     -19.390 -17.810  -7.456  1.00 45.56           C  
ATOM     44  C   LEU A   6     -19.584 -18.840  -6.336  1.00 45.56           C  
ATOM     45  CB  LEU A   6     -20.731 -17.120  -7.788  1.00 45.56           C  
ATOM     46  O   LEU A   6     -19.275 -18.562  -5.181  1.00 45.56           O  
ATOM     47  CG  LEU A   6     -20.651 -15.584  -7.713  1.00 45.56           C  
ATOM     48  CD1 LEU A   6     -20.104 -14.996  -9.016  1.00 45.56           C  
ATOM     49  CD2 LEU A   6     -22.037 -14.996  -7.457  1.00 45.56           C  
ATOM     50  N   SER A   7     -20.055 -20.041  -6.680  1.00 46.75           N  
ATOM     51  CA  SER A   7     -20.275 -21.116  -5.709  1.00 46.75           C  
ATOM     52  C   SER A   7     -18.965 -21.660  -5.131  1.00 46.75           C  
ATOM     53  CB  SER A   7     -21.079 -22.244  -6.357  1.00 46.75           C  
ATOM     54  O   SER A   7     -18.911 -21.959  -3.943  1.00 46.75           O  
ATOM     55  OG  SER A   7     -22.282 -21.733  -6.906  1.00 46.75           O  
ATOM     56  N   SER A   8     -17.888 -21.726  -5.922  1.00 48.34           N  
ATOM     57  CA  SER A   8     -16.571 -22.129  -5.412  1.00 48.34           C  
ATOM     58  C   SER A   8     -15.936 -21.076  -4.500  1.00 48.34           C  
ATOM     59  CB  SER A   8     -15.627 -22.503  -6.558  1.00 48.34           C  
ATOM     60  O   SER A   8     -15.294 -21.452  -3.526  1.00 48.34           O  
ATOM     61  OG  SER A   8     -15.514 -21.466  -7.515  1.00 48.34           O  
ATOM     62  N   LEU A   9     -16.160 -19.777  -4.757  1.00 49.19           N  
ATOM     63  CA  LEU A   9     -15.718 -18.710  -3.846  1.00 49.19           C  
ATOM     64  C   LEU A   9     -16.451 -18.777  -2.496  1.00 49.19           C  
ATOM     65  CB  LEU A   9     -15.913 -17.319  -4.491  1.00 49.19           C  
ATOM     66  O   LEU A   9     -15.835 -18.585  -1.447  1.00 49.19           O  
ATOM     67  CG  LEU A   9     -14.585 -16.612  -4.837  1.00 49.19           C  
ATOM     68  CD1 LEU A   9     -14.282 -16.713  -6.334  1.00 49.19           C  
ATOM     69  CD2 LEU A   9     -14.645 -15.133  -4.458  1.00 49.19           C  
ATOM     70  N   LEU A  10     -17.750 -19.092  -2.524  1.00 50.12           N  
ATOM     71  CA  LEU A  10     -18.575 -19.246  -1.324  1.00 50.12           C  
ATOM     72  C   LEU A  10     -18.168 -20.469  -0.488  1.00 50.12           C  
ATOM     73  CB  LEU A  10     -20.056 -19.297  -1.742  1.00 50.12           C  
ATOM     74  O   LEU A  10     -18.138 -20.376   0.735  1.00 50.12           O  
ATOM     75  CG  LEU A  10     -20.639 -17.905  -2.052  1.00 50.12           C  
ATOM     76  CD1 LEU A  10     -21.893 -18.029  -2.920  1.00 50.12           C  
ATOM     77  CD2 LEU A  10     -21.025 -17.167  -0.768  1.00 50.12           C  
ATOM     78  N   LEU A  11     -17.780 -21.587  -1.116  1.00 45.56           N  
ATOM     79  CA  LEU A  11     -17.280 -22.754  -0.376  1.00 45.56           C  
ATOM     80  C   LEU A  11     -15.866 -22.553   0.190  1.00 45.56           C  
ATOM     81  CB  LEU A  11     -17.360 -24.035  -1.227  1.00 45.56           C  
ATOM     82  O   LEU A  11     -15.584 -23.047   1.279  1.00 45.56           O  
ATOM     83  CG  LEU A  11     -18.654 -24.841  -0.987  1.00 45.56           C  
ATOM     84  CD1 LEU A  11     -19.735 -24.505  -2.014  1.00 45.56           C  
ATOM     85  CD2 LEU A  11     -18.364 -26.339  -1.066  1.00 45.56           C  
ATOM     86  N   SER A  12     -14.990 -21.794  -0.478  1.00 45.56           N  
ATOM     87  CA  SER A  12     -13.671 -21.463   0.088  1.00 45.56           C  
ATOM     88  C   SER A  12     -13.746 -20.506   1.283  1.00 45.56           C  
ATOM     89  CB  SER A  12     -12.724 -20.916  -0.983  1.00 45.56           C  
ATOM     90  O   SER A  12     -12.861 -20.533   2.133  1.00 45.56           O  
ATOM     91  OG  SER A  12     -13.291 -19.863  -1.740  1.00 45.56           O  
ATOM     92  N   ALA A  13     -14.814 -19.707   1.389  1.00 48.06           N  
ATOM     93  CA  ALA A  13     -15.063 -18.856   2.552  1.00 48.06           C  
ATOM     94  C   ALA A  13     -15.528 -19.656   3.786  1.00 48.06           C  
ATOM     95  CB  ALA A  13     -16.080 -17.782   2.148  1.00 48.06           C  
ATOM     96  O   ALA A  13     -15.278 -19.241   4.913  1.00 48.06           O  
ATOM     97  N   ALA A  14     -16.154 -20.822   3.590  1.00 46.44           N  
ATOM     98  CA  ALA A  14     -16.648 -21.658   4.686  1.00 46.44           C  
ATOM     99  C   ALA A  14     -15.547 -22.507   5.359  1.00 46.44           C  
ATOM    100  CB  ALA A  14     -17.788 -22.524   4.138  1.00 46.44           C  
ATOM    101  O   ALA A  14     -15.681 -22.881   6.521  1.00 46.44           O  
ATOM    102  N   GLY A  15     -14.446 -22.800   4.656  1.00 38.38           N  
ATOM    103  CA  GLY A  15     -13.375 -23.678   5.151  1.00 38.38           C  
ATOM    104  C   GLY A  15     -12.394 -23.044   6.146  1.00 38.38           C  
ATOM    105  O   GLY A  15     -11.580 -23.757   6.723  1.00 38.38           O  
ATOM    106  N   LEU A  16     -12.455 -21.727   6.361  1.00 46.84           N  
ATOM    107  CA  LEU A  16     -11.563 -21.006   7.283  1.00 46.84           C  
ATOM    108  C   LEU A  16     -12.154 -20.819   8.694  1.00 46.84           C  
ATOM    109  CB  LEU A  16     -11.129 -19.684   6.618  1.00 46.84           C  
ATOM    110  O   LEU A  16     -11.516 -20.217   9.551  1.00 46.84           O  
ATOM    111  CG  LEU A  16      -9.974 -19.884   5.617  1.00 46.84           C  
ATOM    112  CD1 LEU A  16      -9.932 -18.737   4.608  1.00 46.84           C  
ATOM    113  CD2 LEU A  16      -8.619 -19.940   6.331  1.00 46.84           C  
ATOM    114  N   ALA A  17     -13.342 -21.365   8.966  1.00 44.56           N  
ATOM    115  CA  ALA A  17     -14.100 -21.143  10.201  1.00 44.56           C  
ATOM    116  C   ALA A  17     -13.638 -21.969  11.428  1.00 44.56           C  
ATOM    117  CB  ALA A  17     -15.586 -21.347   9.874  1.00 44.56           C  
ATOM    118  O   ALA A  17     -14.438 -22.226  12.323  1.00 44.56           O  
ATOM    119  N   ALA A  18     -12.380 -22.417  11.489  1.00 42.19           N  
ATOM    120  CA  ALA A  18     -11.907 -23.303  12.562  1.00 42.19           C  
ATOM    121  C   ALA A  18     -10.543 -22.900  13.147  1.00 42.19           C  
ATOM    122  CB  ALA A  18     -11.966 -24.758  12.076  1.00 42.19           C  
ATOM    123  O   ALA A  18      -9.674 -23.747  13.349  1.00 42.19           O  
ATOM    124  N   VAL A  19     -10.351 -21.612  13.444  1.00 48.31           N  
ATOM    125  CA  VAL A  19      -9.212 -21.151  14.255  1.00 48.31           C  
ATOM    126  C   VAL A  19      -9.751 -20.699  15.620  1.00 48.31           C  
ATOM    127  CB  VAL A  19      -8.380 -20.059  13.554  1.00 48.31           C  
ATOM    128  O   VAL A  19     -10.700 -19.916  15.649  1.00 48.31           O  
ATOM    129  CG1 VAL A  19      -6.979 -19.992  14.179  1.00 48.31           C  
ATOM    130  CG2 VAL A  19      -8.198 -20.327  12.052  1.00 48.31           C  
ATOM    131  N   PRO A  20      -9.239 -21.224  16.750  1.00 42.00           N  
ATOM    132  CA  PRO A  20      -9.818 -20.983  18.069  1.00 42.00           C  
ATOM    133  C   PRO A  20      -9.734 -19.501  18.479  1.00 42.00           C  
ATOM    134  CB  PRO A  20      -9.094 -21.937  19.026  1.00 42.00           C  
ATOM    135  O   PRO A  20      -8.664 -18.896  18.509  1.00 42.00           O  
ATOM    136  CG  PRO A  20      -7.767 -22.215  18.325  1.00 42.00           C  
ATOM    137  CD  PRO A  20      -8.134 -22.161  16.848  1.00 42.00           C  
ATOM    138  N   VAL A  21     -10.908 -18.957  18.801  1.00 46.38           N  
ATOM    139  CA  VAL A  21     -11.249 -17.561  19.116  1.00 46.38           C  
ATOM    140  C   VAL A  21     -10.951 -17.269  20.591  1.00 46.38           C  
ATOM    141  CB  VAL A  21     -12.762 -17.380  18.810  1.00 46.38           C  
ATOM    142  O   VAL A  21     -11.788 -17.522  21.453  1.00 46.38           O  
ATOM    143  CG1 VAL A  21     -13.350 -16.004  19.135  1.00 46.38           C  
ATOM    144  CG2 VAL A  21     -13.070 -17.648  17.328  1.00 46.38           C  
ATOM    145  N   ALA A  22      -9.754 -16.767  20.911  1.00 38.81           N  
ATOM    146  CA  ALA A  22      -9.410 -16.389  22.293  1.00 38.81           C  
ATOM    147  C   ALA A  22      -8.756 -14.997  22.454  1.00 38.81           C  
ATOM    148  CB  ALA A  22      -8.588 -17.518  22.928  1.00 38.81           C  
ATOM    149  O   ALA A  22      -8.531 -14.559  23.581  1.00 38.81           O  
ATOM    150  N   GLN A  23      -8.490 -14.267  21.364  1.00 43.56           N  
ATOM    151  CA  GLN A  23      -7.963 -12.885  21.382  1.00 43.56           C  
ATOM    152  C   GLN A  23      -8.583 -12.031  20.258  1.00 43.56           C  
ATOM    153  CB  GLN A  23      -6.418 -12.905  21.325  1.00 43.56           C  
ATOM    154  O   GLN A  23      -7.911 -11.219  19.631  1.00 43.56           O  
ATOM    155  CG  GLN A  23      -5.744 -13.232  22.663  1.00 43.56           C  
ATOM    156  CD  GLN A  23      -6.014 -12.162  23.717  1.00 43.56           C  
ATOM    157  NE2 GLN A  23      -6.820 -12.448  24.713  1.00 43.56           N  
ATOM    158  OE1 GLN A  23      -5.522 -11.050  23.657  1.00 43.56           O  
ATOM    159  N   ALA A  24      -9.869 -12.263  19.975  1.00 47.44           N  
ATOM    160  CA  ALA A  24     -10.341 -12.227  18.599  1.00 47.44           C  
ATOM    161  C   ALA A  24     -10.862 -10.910  18.015  1.00 47.44           C  
ATOM    162  CB  ALA A  24     -11.303 -13.398  18.380  1.00 47.44           C  
ATOM    163  O   ALA A  24     -11.527 -10.871  16.980  1.00 47.44           O  
ATOM    164  N   ASP A  25     -10.588  -9.820  18.715  1.00 57.34           N  
ATOM    165  CA  ASP A  25     -11.148  -8.518  18.375  1.00 57.34           C  
ATOM    166  C   ASP A  25     -10.060  -7.463  18.154  1.00 57.34           C  
ATOM    167  CB  ASP A  25     -12.182  -8.146  19.457  1.00 57.34           C  
ATOM    168  O   ASP A  25     -10.357  -6.305  17.870  1.00 57.34           O  
ATOM    169  CG  ASP A  25     -13.573  -7.788  18.921  1.00 57.34           C  
ATOM    170  OD1 ASP A  25     -13.785  -7.752  17.690  1.00 57.34           O  
ATOM    171  OD2 ASP A  25     -14.395  -7.346  19.741  1.00 57.34           O  
ATOM    172  N   THR A  26      -8.788  -7.845  18.256  1.00 69.19           N  
ATOM    173  CA  THR A  26      -7.654  -6.922  18.149  1.00 69.19           C  
ATOM    174  C   THR A  26      -6.891  -7.078  16.842  1.00 69.19           C  
ATOM    175  CB  THR A  26      -6.699  -7.085  19.336  1.00 69.19           C  
ATOM    176  O   THR A  26      -6.109  -6.197  16.503  1.00 69.19           O  
ATOM    177  CG2 THR A  26      -7.362  -6.706  20.661  1.00 69.19           C  
ATOM    178  OG1 THR A  26      -6.320  -8.432  19.433  1.00 69.19           O  
ATOM    179  N   HIS A  27      -7.096  -8.145  16.067  1.00 82.00           N  
ATOM    180  CA  HIS A  27      -6.312  -8.406  14.863  1.00 82.00           C  
ATOM    181  C   HIS A  27      -7.197  -8.487  13.621  1.00 82.00           C  
ATOM    182  CB  HIS A  27      -5.460  -9.661  15.071  1.00 82.00           C  
ATOM    183  O   HIS A  27      -8.241  -9.127  13.591  1.00 82.00           O  
ATOM    184  CG  HIS A  27      -4.504  -9.524  16.230  1.00 82.00           C  
ATOM    185  CD2 HIS A  27      -4.670 -10.005  17.501  1.00 82.00           C  
ATOM    186  ND1 HIS A  27      -3.301  -8.867  16.208  1.00 82.00           N  
ATOM    187  CE1 HIS A  27      -2.741  -8.963  17.425  1.00 82.00           C  
ATOM    188  NE2 HIS A  27      -3.544  -9.634  18.255  1.00 82.00           N  
ATOM    189  N   SER A  28      -6.773  -7.829  12.547  1.00 84.88           N  
ATOM    190  CA  SER A  28      -7.427  -7.929  11.245  1.00 84.88           C  
ATOM    191  C   SER A  28      -6.391  -8.019  10.138  1.00 84.88           C  
ATOM    192  CB  SER A  28      -8.434  -6.796  11.025  1.00 84.88           C  
ATOM    193  O   SER A  28      -5.409  -7.278  10.103  1.00 84.88           O  
ATOM    194  OG  SER A  28      -7.872  -5.549  11.361  1.00 84.88           O  
ATOM    195  N   VAL A  29      -6.603  -8.960   9.225  1.00 89.62           N  
ATOM    196  CA  VAL A  29      -5.752  -9.176   8.052  1.00 89.62           C  
ATOM    197  C   VAL A  29      -6.613  -8.957   6.826  1.00 89.62           C  
ATOM    198  CB  VAL A  29      -5.153 -10.595   8.046  1.00 89.62           C  
ATOM    199  O   VAL A  29      -7.654  -9.594   6.693  1.00 89.62           O  
ATOM    200  CG1 VAL A  29      -4.363 -10.872   6.757  1.00 89.62           C  
ATOM    201  CG2 VAL A  29      -4.187 -10.837   9.210  1.00 89.62           C  
ATOM    202  N   SER A  30      -6.182  -8.094   5.910  1.00 89.12           N  
ATOM    203  CA  SER A  30      -6.837  -7.910   4.619  1.00 89.12           C  
ATOM    204  C   SER A  30      -5.878  -8.145   3.466  1.00 89.12           C  
ATOM    205  CB  SER A  30      -7.571  -6.567   4.533  1.00 89.12           C  
ATOM    206  O   SER A  30      -4.697  -7.803   3.514  1.00 89.12           O  
ATOM    207  OG  SER A  30      -6.688  -5.468   4.561  1.00 89.12           O  
ATOM    208  N   VAL A  31      -6.403  -8.767   2.415  1.00 91.88           N  
ATOM    209  CA  VAL A  31      -5.685  -8.988   1.165  1.00 91.88           C  
ATOM    210  C   VAL A  31      -6.510  -8.374   0.053  1.00 91.88           C  
ATOM    211  CB  VAL A  31      -5.400 -10.474   0.894  1.00 91.88           C  
ATOM    212  O   VAL A  31      -7.723  -8.563  -0.045  1.00 91.88           O  
ATOM    213  CG1 VAL A  31      -4.531 -10.636  -0.363  1.00 91.88           C  
ATOM    214  CG2 VAL A  31      -4.645 -11.137   2.050  1.00 91.88           C  
ATOM    215  N   GLY A  32      -5.844  -7.612  -0.795  1.00 90.94           N  
ATOM    216  CA  GLY A  32      -6.484  -6.857  -1.843  1.00 90.94           C  
ATOM    217  C   GLY A  32      -5.686  -6.812  -3.119  1.00 90.94           C  
ATOM    218  O   GLY A  32      -4.514  -7.180  -3.205  1.00 90.94           O  
ATOM    219  N   TYR A  33      -6.368  -6.324  -4.134  1.00 87.56           N  
ATOM    220  CA  TYR A  33      -5.778  -5.973  -5.398  1.00 87.56           C  
ATOM    221  C   TYR A  33      -5.346  -4.509  -5.359  1.00 87.56           C  
ATOM    222  CB  TYR A  33      -6.800  -6.268  -6.482  1.00 87.56           C  
ATOM    223  O   TYR A  33      -6.099  -3.632  -4.930  1.00 87.56           O  
ATOM    224  CG  TYR A  33      -6.290  -5.924  -7.852  1.00 87.56           C  
ATOM    225  CD1 TYR A  33      -6.695  -4.717  -8.439  1.00 87.56           C  
ATOM    226  CD2 TYR A  33      -5.420  -6.803  -8.525  1.00 87.56           C  
ATOM    227  CE1 TYR A  33      -6.292  -4.414  -9.742  1.00 87.56           C  
ATOM    228  CE2 TYR A  33      -4.995  -6.494  -9.830  1.00 87.56           C  
ATOM    229  OH  TYR A  33      -5.183  -5.012 -11.721  1.00 87.56           O  
ATOM    230  CZ  TYR A  33      -5.460  -5.308 -10.436  1.00 87.56           C  
ATOM    231  N   ALA A  34      -4.127  -4.250  -5.818  1.00 88.25           N  
ATOM    232  CA  ALA A  34      -3.563  -2.914  -5.889  1.00 88.25           C  
ATOM    233  C   ALA A  34      -3.291  -2.555  -7.342  1.00 88.25           C  
ATOM    234  CB  ALA A  34      -2.307  -2.859  -5.025  1.00 88.25           C  
ATOM    235  O   ALA A  34      -2.628  -3.303  -8.067  1.00 88.25           O  
ATOM    236  N   GLN A  35      -3.776  -1.396  -7.761  1.00 83.25           N  
ATOM    237  CA  GLN A  35      -3.512  -0.871  -9.087  1.00 83.25           C  
ATOM    238  C   GLN A  35      -3.032   0.562  -8.973  1.00 83.25           C  
ATOM    239  CB  GLN A  35      -4.766  -1.019  -9.949  1.00 83.25           C  
ATOM    240  O   GLN A  35      -3.758   1.425  -8.483  1.00 83.25           O  
ATOM    241  CG  GLN A  35      -4.555  -0.469 -11.365  1.00 83.25           C  
ATOM    242  CD  GLN A  35      -5.706  -0.803 -12.305  1.00 83.25           C  
ATOM    243  NE2 GLN A  35      -5.942   0.012 -13.309  1.00 83.25           N  
ATOM    244  OE1 GLN A  35      -6.363  -1.830 -12.214  1.00 83.25           O  
ATOM    245  N   SER A  36      -1.828   0.812  -9.481  1.00 80.94           N  
ATOM    246  CA  SER A  36      -1.253   2.149  -9.532  1.00 80.94           C  
ATOM    247  C   SER A  36      -0.995   2.577 -10.965  1.00 80.94           C  
ATOM    248  CB  SER A  36       0.005   2.282  -8.670  1.00 80.94           C  
ATOM    249  O   SER A  36      -0.598   1.792 -11.829  1.00 80.94           O  
ATOM    250  OG  SER A  36      -0.257   1.935  -7.323  1.00 80.94           O  
ATOM    251  N   ARG A  37      -1.213   3.861 -11.211  1.00 75.25           N  
ATOM    252  CA  ARG A  37      -0.866   4.543 -12.444  1.00 75.25           C  
ATOM    253  C   ARG A  37       0.390   5.366 -12.209  1.00 75.25           C  
ATOM    254  CB  ARG A  37      -2.065   5.381 -12.884  1.00 75.25           C  
ATOM    255  O   ARG A  37       0.469   6.142 -11.257  1.00 75.25           O  
ATOM    256  CG  ARG A  37      -1.801   6.066 -14.232  1.00 75.25           C  
ATOM    257  CD  ARG A  37      -3.097   6.635 -14.806  1.00 75.25           C  
ATOM    258  NE  ARG A  37      -3.983   5.534 -15.216  1.00 75.25           N  
ATOM    259  NH1 ARG A  37      -4.990   6.506 -17.030  1.00 75.25           N  
ATOM    260  NH2 ARG A  37      -5.411   4.373 -16.501  1.00 75.25           N  
ATOM    261  CZ  ARG A  37      -4.802   5.489 -16.239  1.00 75.25           C  
ATOM    262  N   ILE A  38       1.366   5.188 -13.089  1.00 66.62           N  
ATOM    263  CA  ILE A  38       2.558   6.031 -13.144  1.00 66.62           C  
ATOM    264  C   ILE A  38       2.225   7.212 -14.056  1.00 66.62           C  
ATOM    265  CB  ILE A  38       3.772   5.219 -13.645  1.00 66.62           C  
ATOM    266  O   ILE A  38       1.735   7.016 -15.170  1.00 66.62           O  
ATOM    267  CG1 ILE A  38       4.075   3.999 -12.745  1.00 66.62           C  
ATOM    268  CG2 ILE A  38       5.019   6.118 -13.735  1.00 66.62           C  
ATOM    269  CD1 ILE A  38       5.043   2.972 -13.338  1.00 66.62           C  
ATOM    270  N   GLU A  39       2.474   8.435 -13.597  1.00 53.09           N  
ATOM    271  CA  GLU A  39       2.376   9.631 -14.437  1.00 53.09           C  
ATOM    272  C   GLU A  39       3.304   9.447 -15.662  1.00 53.09           C  
ATOM    273  CB  GLU A  39       2.696  10.860 -13.557  1.00 53.09           C  
ATOM    274  O   GLU A  39       4.502   9.234 -15.506  1.00 53.09           O  
ATOM    275  CG  GLU A  39       2.059  12.182 -14.018  1.00 53.09           C  
ATOM    276  CD  GLU A  39       2.173  13.301 -12.954  1.00 53.09           C  
ATOM    277  OE1 GLU A  39       1.368  14.258 -13.007  1.00 53.09           O  
ATOM    278  OE2 GLU A  39       3.026  13.200 -12.040  1.00 53.09           O  
ATOM    279  N   HIS A  40       2.725   9.429 -16.873  1.00 51.47           N  
ATOM    280  CA  HIS A  40       3.389   9.131 -18.163  1.00 51.47           C  
ATOM    281  C   HIS A  40       3.736   7.651 -18.460  1.00 51.47           C  
ATOM    282  CB  HIS A  40       4.576  10.081 -18.433  1.00 51.47           C  
ATOM    283  O   HIS A  40       4.456   7.380 -19.421  1.00 51.47           O  
ATOM    284  CG  HIS A  40       4.276  11.556 -18.337  1.00 51.47           C  
ATOM    285  CD2 HIS A  40       5.193  12.565 -18.448  1.00 51.47           C  
ATOM    286  ND1 HIS A  40       3.043  12.153 -18.184  1.00 51.47           N  
ATOM    287  CE1 HIS A  40       3.217  13.484 -18.191  1.00 51.47           C  
ATOM    288  NE2 HIS A  40       4.512  13.781 -18.357  1.00 51.47           N  
ATOM    289  N   PHE A  41       3.188   6.672 -17.724  1.00 55.75           N  
ATOM    290  CA  PHE A  41       3.350   5.241 -18.042  1.00 55.75           C  
ATOM    291  C   PHE A  41       2.054   4.418 -17.894  1.00 55.75           C  
ATOM    292  CB  PHE A  41       4.517   4.640 -17.232  1.00 55.75           C  
ATOM    293  O   PHE A  41       1.032   4.885 -17.394  1.00 55.75           O  
ATOM    294  CG  PHE A  41       5.542   3.903 -18.072  1.00 55.75           C  
ATOM    295  CD1 PHE A  41       5.536   2.495 -18.143  1.00 55.75           C  
ATOM    296  CD2 PHE A  41       6.520   4.632 -18.774  1.00 55.75           C  
ATOM    297  CE1 PHE A  41       6.502   1.823 -18.917  1.00 55.75           C  
ATOM    298  CE2 PHE A  41       7.487   3.960 -19.542  1.00 55.75           C  
ATOM    299  CZ  PHE A  41       7.478   2.557 -19.616  1.00 55.75           C  
ATOM    300  N   LYS A  42       2.094   3.165 -18.374  1.00 63.06           N  
ATOM    301  CA  LYS A  42       0.983   2.189 -18.340  1.00 63.06           C  
ATOM    302  C   LYS A  42       0.657   1.758 -16.895  1.00 63.06           C  
ATOM    303  CB  LYS A  42       1.352   0.987 -19.240  1.00 63.06           C  
ATOM    304  O   LYS A  42       1.531   1.796 -16.034  1.00 63.06           O  
ATOM    305  CG  LYS A  42       0.170   0.403 -20.034  1.00 63.06           C  
ATOM    306  CD  LYS A  42       0.629  -0.759 -20.936  1.00 63.06           C  
ATOM    307  CE  LYS A  42      -0.479  -1.193 -21.909  1.00 63.06           C  
ATOM    308  NZ  LYS A  42      -0.005  -2.209 -22.890  1.00 63.06           N  
ATOM    309  N   ASP A  43      -0.575   1.305 -16.649  1.00 71.38           N  
ATOM    310  CA  ASP A  43      -1.017   0.844 -15.323  1.00 71.38           C  
ATOM    311  C   ASP A  43      -0.196  -0.367 -14.833  1.00 71.38           C  
ATOM    312  CB  ASP A  43      -2.516   0.483 -15.341  1.00 71.38           C  
ATOM    313  O   ASP A  43      -0.032  -1.354 -15.559  1.00 71.38           O  
ATOM    314  CG  ASP A  43      -3.451   1.635 -15.737  1.00 71.38           C  
ATOM    315  OD1 ASP A  43      -3.356   2.748 -15.173  1.00 71.38           O  
ATOM    316  OD2 ASP A  43      -4.326   1.413 -16.599  1.00 71.38           O  
ATOM    317  N   ILE A  44       0.279  -0.310 -13.586  1.00 76.19           N  
ATOM    318  CA  ILE A  44       0.897  -1.436 -12.880  1.00 76.19           C  
ATOM    319  C   ILE A  44      -0.108  -2.046 -11.906  1.00 76.19           C  
ATOM    320  CB  ILE A  44       2.233  -1.067 -12.202  1.00 76.19           C  
ATOM    321  O   ILE A  44      -0.951  -1.363 -11.326  1.00 76.19           O  
ATOM    322  CG1 ILE A  44       2.099   0.101 -11.206  1.00 76.19           C  
ATOM    323  CG2 ILE A  44       3.297  -0.767 -13.273  1.00 76.19           C  
ATOM    324  CD1 ILE A  44       3.348   0.285 -10.337  1.00 76.19           C  
ATOM    325  N   ARG A  45      -0.049  -3.368 -11.773  1.00 84.75           N  
ATOM    326  CA  ARG A  45      -1.029  -4.166 -11.037  1.00 84.75           C  
ATOM    327  C   ARG A  45      -0.307  -5.060 -10.049  1.00 84.75           C  
ATOM    328  CB  ARG A  45      -1.873  -4.989 -12.017  1.00 84.75           C  
ATOM    329  O   ARG A  45       0.840  -5.448 -10.281  1.00 84.75           O  
ATOM    330  CG  ARG A  45      -2.633  -4.108 -13.023  1.00 84.75           C  
ATOM    331  CD  ARG A  45      -3.351  -4.991 -14.049  1.00 84.75           C  
ATOM    332  NE  ARG A  45      -4.279  -4.203 -14.879  1.00 84.75           N  
ATOM    333  NH1 ARG A  45      -5.424  -5.968 -15.793  1.00 84.75           N  
ATOM    334  NH2 ARG A  45      -5.862  -3.886 -16.478  1.00 84.75           N  
ATOM    335  CZ  ARG A  45      -5.183  -4.688 -15.708  1.00 84.75           C  
ATOM    336  N   GLY A  46      -0.972  -5.388  -8.957  1.00 86.12           N  
ATOM    337  CA  GLY A  46      -0.358  -6.149  -7.893  1.00 86.12           C  
ATOM    338  C   GLY A  46      -1.307  -6.548  -6.791  1.00 86.12           C  
ATOM    339  O   GLY A  46      -2.528  -6.471  -6.917  1.00 86.12           O  
ATOM    340  N   VAL A  47      -0.693  -6.968  -5.699  1.00 89.12           N  
ATOM    341  CA  VAL A  47      -1.360  -7.402  -4.483  1.00 89.12           C  
ATOM    342  C   VAL A  47      -1.013  -6.412  -3.384  1.00 89.12           C  
ATOM    343  CB  VAL A  47      -0.954  -8.843  -4.123  1.00 89.12           C  
ATOM    344  O   VAL A  47       0.106  -5.903  -3.322  1.00 89.12           O  
ATOM    345  CG1 VAL A  47      -1.709  -9.359  -2.893  1.00 89.12           C  
ATOM    346  CG2 VAL A  47      -1.248  -9.801  -5.289  1.00 89.12           C  
ATOM    347  N   ASN A  48      -1.975  -6.130  -2.525  1.00 91.19           N  
ATOM    348  CA  ASN A  48      -1.765  -5.395  -1.296  1.00 91.19           C  
ATOM    349  C   ASN A  48      -2.190  -6.284  -0.124  1.00 91.19           C  
ATOM    350  CB  ASN A  48      -2.467  -4.037  -1.412  1.00 91.19           C  
ATOM    351  O   ASN A  48      -3.235  -6.926  -0.164  1.00 91.19           O  
ATOM    352  CG  ASN A  48      -2.502  -3.295  -0.106  1.00 91.19           C  
ATOM    353  ND2 ASN A  48      -1.854  -2.169   0.026  1.00 91.19           N  
ATOM    354  OD1 ASN A  48      -3.126  -3.726   0.827  1.00 91.19           O  
ATOM    355  N   LEU A  49      -1.335  -6.355   0.884  1.00 93.06           N  
ATOM    356  CA  LEU A  49      -1.555  -7.061   2.132  1.00 93.06           C  
ATOM    357  C   LEU A  49      -1.562  -6.018   3.240  1.00 93.06           C  
ATOM    358  CB  LEU A  49      -0.421  -8.088   2.307  1.00 93.06           C  
ATOM    359  O   LEU A  49      -0.580  -5.289   3.391  1.00 93.06           O  
ATOM    360  CG  LEU A  49      -0.471  -8.861   3.637  1.00 93.06           C  
ATOM    361  CD1 LEU A  49      -1.637  -9.840   3.682  1.00 93.06           C  
ATOM    362  CD2 LEU A  49       0.816  -9.663   3.817  1.00 93.06           C  
ATOM    363  N   LYS A  50      -2.628  -5.959   4.032  1.00 92.62           N  
ATOM    364  CA  LYS A  50      -2.682  -5.092   5.205  1.00 92.62           C  
ATOM    365  C   LYS A  50      -2.932  -5.904   6.453  1.00 92.62           C  
ATOM    366  CB  LYS A  50      -3.665  -3.920   5.069  1.00 92.62           C  
ATOM    367  O   LYS A  50      -3.650  -6.900   6.455  1.00 92.62           O  
ATOM    368  CG  LYS A  50      -3.662  -3.319   3.663  1.00 92.62           C  
ATOM    369  CD  LYS A  50      -4.404  -1.991   3.552  1.00 92.62           C  
ATOM    370  CE  LYS A  50      -4.408  -1.494   2.114  1.00 92.62           C  
ATOM    371  NZ  LYS A  50      -5.332  -0.367   1.943  1.00 92.62           N  
ATOM    372  N   TYR A  51      -2.316  -5.443   7.520  1.00 91.00           N  
ATOM    373  CA  TYR A  51      -2.449  -6.002   8.841  1.00 91.00           C  
ATOM    374  C   TYR A  51      -2.762  -4.870   9.795  1.00 91.00           C  
ATOM    375  CB  TYR A  51      -1.154  -6.708   9.218  1.00 91.00           C  
ATOM    376  O   TYR A  51      -2.005  -3.905   9.882  1.00 91.00           O  
ATOM    377  CG  TYR A  51      -1.217  -7.279  10.611  1.00 91.00           C  
ATOM    378  CD1 TYR A  51      -0.503  -6.680  11.663  1.00 91.00           C  
ATOM    379  CD2 TYR A  51      -2.033  -8.395  10.853  1.00 91.00           C  
ATOM    380  CE1 TYR A  51      -0.538  -7.258  12.943  1.00 91.00           C  
ATOM    381  CE2 TYR A  51      -2.073  -8.981  12.127  1.00 91.00           C  
ATOM    382  OH  TYR A  51      -1.239  -9.043  14.363  1.00 91.00           O  
ATOM    383  CZ  TYR A  51      -1.295  -8.428  13.161  1.00 91.00           C  
ATOM    384  N   ARG A  52      -3.880  -4.971  10.496  1.00 89.00           N  
ATOM    385  CA  ARG A  52      -4.301  -3.993  11.482  1.00 89.00           C  
ATOM    386  C   ARG A  52      -4.393  -4.656  12.842  1.00 89.00           C  
ATOM    387  CB  ARG A  52      -5.576  -3.295  11.003  1.00 89.00           C  
ATOM    388  O   ARG A  52      -4.962  -5.731  13.000  1.00 89.00           O  
ATOM    389  CG  ARG A  52      -6.313  -2.538  12.115  1.00 89.00           C  
ATOM    390  CD  ARG A  52      -7.613  -1.991  11.546  1.00 89.00           C  
ATOM    391  NE  ARG A  52      -8.351  -1.193  12.535  1.00 89.00           N  
ATOM    392  NH1 ARG A  52     -10.177  -0.877  11.199  1.00 89.00           N  
ATOM    393  NH2 ARG A  52     -10.112   0.090  13.189  1.00 89.00           N  
ATOM    394  CZ  ARG A  52      -9.532  -0.662  12.308  1.00 89.00           C  
ATOM    395  N   TYR A  53      -3.834  -3.954  13.806  1.00 86.00           N  
ATOM    396  CA  TYR A  53      -3.874  -4.245  15.217  1.00 86.00           C  
ATOM    397  C   TYR A  53      -4.679  -3.154  15.917  1.00 86.00           C  
ATOM    398  CB  TYR A  53      -2.438  -4.302  15.734  1.00 86.00           C  
ATOM    399  O   TYR A  53      -4.364  -1.979  15.784  1.00 86.00           O  
ATOM    400  CG  TYR A  53      -2.376  -4.539  17.222  1.00 86.00           C  
ATOM    401  CD1 TYR A  53      -1.908  -3.538  18.093  1.00 86.00           C  
ATOM    402  CD2 TYR A  53      -2.855  -5.752  17.739  1.00 86.00           C  
ATOM    403  CE1 TYR A  53      -1.878  -3.777  19.481  1.00 86.00           C  
ATOM    404  CE2 TYR A  53      -2.797  -6.011  19.117  1.00 86.00           C  
ATOM    405  OH  TYR A  53      -2.255  -5.271  21.325  1.00 86.00           O  
ATOM    406  CZ  TYR A  53      -2.307  -5.023  19.991  1.00 86.00           C  
ATOM    407  N   GLU A  54      -5.715  -3.508  16.653  1.00 80.81           N  
ATOM    408  CA  GLU A  54      -6.489  -2.604  17.490  1.00 80.81           C  
ATOM    409  C   GLU A  54      -6.100  -2.817  18.946  1.00 80.81           C  
ATOM    410  CB  GLU A  54      -7.985  -2.817  17.271  1.00 80.81           C  
ATOM    411  O   GLU A  54      -6.052  -3.944  19.434  1.00 80.81           O  
ATOM    412  CG  GLU A  54      -8.409  -2.408  15.855  1.00 80.81           C  
ATOM    413  CD  GLU A  54      -9.908  -2.603  15.668  1.00 80.81           C  
ATOM    414  OE1 GLU A  54     -10.550  -1.771  14.984  1.00 80.81           O  
ATOM    415  OE2 GLU A  54     -10.469  -3.587  16.171  1.00 80.81           O  
ATOM    416  N   ALA A  55      -5.797  -1.723  19.643  1.00 71.50           N  
ATOM    417  CA  ALA A  55      -5.622  -1.772  21.083  1.00 71.50           C  
ATOM    418  C   ALA A  55      -6.998  -1.804  21.778  1.00 71.50           C  
ATOM    419  CB  ALA A  55      -4.752  -0.574  21.489  1.00 71.50           C  
ATOM    420  O   ALA A  55      -8.046  -1.750  21.144  1.00 71.50           O  
ATOM    421  N   GLN A  56      -7.005  -1.811  23.111  1.00 69.69           N  
ATOM    422  CA  GLN A  56      -8.228  -1.666  23.920  1.00 69.69           C  
ATOM    423  C   GLN A  56      -8.908  -0.286  23.761  1.00 69.69           C  
ATOM    424  CB  GLN A  56      -7.860  -1.919  25.390  1.00 69.69           C  
ATOM    425  O   GLN A  56      -9.955  -0.029  24.348  1.00 69.69           O  
ATOM    426  CG  GLN A  56      -7.434  -3.376  25.647  1.00 69.69           C  
ATOM    427  CD  GLN A  56      -6.752  -3.573  26.998  1.00 69.69           C  
ATOM    428  NE2 GLN A  56      -6.362  -4.785  27.322  1.00 69.69           N  
ATOM    429  OE1 GLN A  56      -6.517  -2.657  27.768  1.00 69.69           O  
ATOM    430  N   THR A  57      -8.306   0.622  22.991  1.00 70.50           N  
ATOM    431  CA  THR A  57      -8.815   1.954  22.660  1.00 70.50           C  
ATOM    432  C   THR A  57      -9.290   1.988  21.199  1.00 70.50           C  
ATOM    433  CB  THR A  57      -7.728   3.013  22.929  1.00 70.50           C  
ATOM    434  O   THR A  57      -8.853   1.169  20.396  1.00 70.50           O  
ATOM    435  CG2 THR A  57      -7.376   3.110  24.413  1.00 70.50           C  
ATOM    436  OG1 THR A  57      -6.535   2.718  22.245  1.00 70.50           O  
ATOM    437  N   PRO A  58     -10.128   2.962  20.783  1.00 72.94           N  
ATOM    438  CA  PRO A  58     -10.554   3.119  19.379  1.00 72.94           C  
ATOM    439  C   PRO A  58      -9.406   3.436  18.394  1.00 72.94           C  
ATOM    440  CB  PRO A  58     -11.619   4.225  19.404  1.00 72.94           C  
ATOM    441  O   PRO A  58      -9.646   3.666  17.206  1.00 72.94           O  
ATOM    442  CG  PRO A  58     -11.269   5.037  20.650  1.00 72.94           C  
ATOM    443  CD  PRO A  58     -10.763   3.972  21.617  1.00 72.94           C  
ATOM    444  N   LEU A  59      -8.166   3.462  18.886  1.00 81.50           N  
ATOM    445  CA  LEU A  59      -6.929   3.622  18.142  1.00 81.50           C  
ATOM    446  C   LEU A  59      -6.293   2.249  17.896  1.00 81.50           C  
ATOM    447  CB  LEU A  59      -5.990   4.532  18.952  1.00 81.50           C  
ATOM    448  O   LEU A  59      -5.999   1.485  18.814  1.00 81.50           O  
ATOM    449  CG  LEU A  59      -6.402   6.014  18.894  1.00 81.50           C  
ATOM    450  CD1 LEU A  59      -6.074   6.717  20.210  1.00 81.50           C  
ATOM    451  CD2 LEU A  59      -5.661   6.729  17.762  1.00 81.50           C  
ATOM    452  N   GLY A  60      -6.024   1.976  16.630  1.00 86.19           N  
ATOM    453  CA  GLY A  60      -5.241   0.853  16.155  1.00 86.19           C  
ATOM    454  C   GLY A  60      -4.009   1.301  15.376  1.00 86.19           C  
ATOM    455  O   GLY A  60      -3.854   2.459  14.986  1.00 86.19           O  
ATOM    456  N   LEU A  61      -3.126   0.348  15.130  1.00 89.88           N  
ATOM    457  CA  LEU A  61      -1.985   0.456  14.242  1.00 89.88           C  
ATOM    458  C   LEU A  61      -2.227  -0.415  13.023  1.00 89.88           C  
ATOM    459  CB  LEU A  61      -0.713   0.023  14.980  1.00 89.88           C  
ATOM    460  O   LEU A  61      -2.729  -1.528  13.124  1.00 89.88           O  
ATOM    461  CG  LEU A  61      -0.300   0.986  16.104  1.00 89.88           C  
ATOM    462  CD1 LEU A  61       0.900   0.397  16.842  1.00 89.88           C  
ATOM    463  CD2 LEU A  61       0.089   2.363  15.559  1.00 89.88           C  
ATOM    464  N   MET A  62      -1.840   0.081  11.862  1.00 91.19           N  
ATOM    465  CA  MET A  62      -2.027  -0.613  10.606  1.00 91.19           C  
ATOM    466  C   MET A  62      -0.735  -0.598   9.809  1.00 91.19           C  
ATOM    467  CB  MET A  62      -3.208   0.028   9.884  1.00 91.19           C  
ATOM    468  O   MET A  62      -0.090   0.435   9.665  1.00 91.19           O  
ATOM    469  CG  MET A  62      -3.602  -0.746   8.636  1.00 91.19           C  
ATOM    470  SD  MET A  62      -5.235  -0.236   8.066  1.00 91.19           S  
ATOM    471  CE  MET A  62      -5.202  -1.080   6.492  1.00 91.19           C  
ATOM    472  N   ALA A  63      -0.368  -1.759   9.290  1.00 92.62           N  
ATOM    473  CA  ALA A  63       0.723  -1.966   8.361  1.00 92.62           C  
ATOM    474  C   ALA A  63       0.143  -2.358   7.001  1.00 92.62           C  
ATOM    475  CB  ALA A  63       1.666  -3.028   8.932  1.00 92.62           C  
ATOM    476  O   ALA A  63      -0.816  -3.121   6.919  1.00 92.62           O  
ATOM    477  N   SER A  64       0.724  -1.838   5.927  1.00 92.12           N  
ATOM    478  CA  SER A  64       0.335  -2.130   4.552  1.00 92.12           C  
ATOM    479  C   SER A  64       1.576  -2.419   3.732  1.00 92.12           C  
ATOM    480  CB  SER A  64      -0.432  -0.951   3.959  1.00 92.12           C  
ATOM    481  O   SER A  64       2.505  -1.613   3.678  1.00 92.12           O  
ATOM    482  OG  SER A  64      -0.762  -1.154   2.594  1.00 92.12           O  
ATOM    483  N   PHE A  65       1.554  -3.552   3.051  1.00 92.75           N  
ATOM    484  CA  PHE A  65       2.562  -3.972   2.103  1.00 92.75           C  
ATOM    485  C   PHE A  65       1.921  -4.109   0.724  1.00 92.75           C  
ATOM    486  CB  PHE A  65       3.186  -5.279   2.593  1.00 92.75           C  
ATOM    487  O   PHE A  65       1.077  -4.978   0.510  1.00 92.75           O  
ATOM    488  CG  PHE A  65       4.249  -5.799   1.654  1.00 92.75           C  
ATOM    489  CD1 PHE A  65       3.967  -6.868   0.784  1.00 92.75           C  
ATOM    490  CD2 PHE A  65       5.510  -5.178   1.616  1.00 92.75           C  
ATOM    491  CE1 PHE A  65       4.955  -7.331  -0.101  1.00 92.75           C  
ATOM    492  CE2 PHE A  65       6.501  -5.645   0.737  1.00 92.75           C  
ATOM    493  CZ  PHE A  65       6.223  -6.724  -0.121  1.00 92.75           C  
ATOM    494  N   SER A  66       2.315  -3.261  -0.222  1.00 89.38           N  
ATOM    495  CA  SER A  66       1.881  -3.370  -1.616  1.00 89.38           C  
ATOM    496  C   SER A  66       3.023  -3.914  -2.457  1.00 89.38           C  
ATOM    497  CB  SER A  66       1.414  -2.029  -2.193  1.00 89.38           C  
ATOM    498  O   SER A  66       4.127  -3.378  -2.426  1.00 89.38           O  
ATOM    499  OG  SER A  66       0.375  -1.454  -1.431  1.00 89.38           O  
ATOM    500  N   TRP A  67       2.757  -4.932  -3.271  1.00 86.50           N  
ATOM    501  CA  TRP A  67       3.689  -5.412  -4.284  1.00 86.50           C  
ATOM    502  C   TRP A  67       3.020  -5.443  -5.651  1.00 86.50           C  
ATOM    503  CB  TRP A  67       4.261  -6.774  -3.899  1.00 86.50           C  
ATOM    504  O   TRP A  67       2.075  -6.189  -5.896  1.00 86.50           O  
ATOM    505  CG  TRP A  67       5.289  -7.327  -4.844  1.00 86.50           C  
ATOM    506  CD1 TRP A  67       6.011  -6.632  -5.757  1.00 86.50           C  
ATOM    507  CD2 TRP A  67       5.760  -8.704  -4.940  1.00 86.50           C  
ATOM    508  CE2 TRP A  67       6.763  -8.771  -5.953  1.00 86.50           C  
ATOM    509  CE3 TRP A  67       5.460  -9.899  -4.252  1.00 86.50           C  
ATOM    510  NE1 TRP A  67       6.858  -7.484  -6.431  1.00 86.50           N  
ATOM    511  CH2 TRP A  67       7.120 -11.129  -5.560  1.00 86.50           C  
ATOM    512  CZ2 TRP A  67       7.438  -9.958  -6.269  1.00 86.50           C  
ATOM    513  CZ3 TRP A  67       6.134 -11.097  -4.557  1.00 86.50           C  
ATOM    514  N   GLN A  68       3.537  -4.623  -6.558  1.00 84.25           N  
ATOM    515  CA  GLN A  68       3.044  -4.445  -7.911  1.00 84.25           C  
ATOM    516  C   GLN A  68       4.140  -4.761  -8.926  1.00 84.25           C  
ATOM    517  CB  GLN A  68       2.496  -3.022  -8.067  1.00 84.25           C  
ATOM    518  O   GLN A  68       5.299  -4.368  -8.783  1.00 84.25           O  
ATOM    519  CG  GLN A  68       1.360  -2.688  -7.077  1.00 84.25           C  
ATOM    520  CD  GLN A  68       0.903  -1.244  -7.201  1.00 84.25           C  
ATOM    521  NE2 GLN A  68      -0.082  -0.820  -6.448  1.00 84.25           N  
ATOM    522  OE1 GLN A  68       1.428  -0.472  -7.981  1.00 84.25           O  
ATOM    523  N   SER A  69       3.777  -5.481  -9.984  1.00 74.12           N  
ATOM    524  CA  SER A  69       4.690  -5.803 -11.077  1.00 74.12           C  
ATOM    525  C   SER A  69       3.980  -5.633 -12.413  1.00 74.12           C  
ATOM    526  CB  SER A  69       5.264  -7.214 -10.915  1.00 74.12           C  
ATOM    527  O   SER A  69       2.897  -6.167 -12.639  1.00 74.12           O  
ATOM    528  OG  SER A  69       6.340  -7.415 -11.818  1.00 74.12           O  
ATOM    529  N   GLY A  70       4.599  -4.875 -13.312  1.00 62.34           N  
ATOM    530  CA  GLY A  70       4.177  -4.701 -14.692  1.00 62.34           C  
ATOM    531  C   GLY A  70       5.275  -5.182 -15.631  1.00 62.34           C  
ATOM    532  O   GLY A  70       6.434  -4.784 -15.510  1.00 62.34           O  
ATOM    533  N   LYS A  71       4.912  -6.035 -16.587  1.00 56.81           N  
ATOM    534  CA  LYS A  71       5.783  -6.422 -17.701  1.00 56.81           C  
ATOM    535  C   LYS A  71       5.192  -5.830 -18.973  1.00 56.81           C  
ATOM    536  CB  LYS A  71       5.921  -7.952 -17.787  1.00 56.81           C  
ATOM    537  O   LYS A  71       4.035  -6.105 -19.288  1.00 56.81           O  
ATOM    538  CG  LYS A  71       6.537  -8.577 -16.522  1.00 56.81           C  
ATOM    539  CD  LYS A  71       6.639 -10.103 -16.656  1.00 56.81           C  
ATOM    540  CE  LYS A  71       7.144 -10.722 -15.346  1.00 56.81           C  
ATOM    541  NZ  LYS A  71       7.006 -12.203 -15.349  1.00 56.81           N  
ATOM    542  N   ARG A  72       5.966  -5.025 -19.695  1.00 48.97           N  
ATOM    543  CA  ARG A  72       5.642  -4.598 -21.056  1.00 48.97           C  
ATOM    544  C   ARG A  72       6.718  -5.170 -21.968  1.00 48.97           C  
ATOM    545  CB  ARG A  72       5.517  -3.066 -21.112  1.00 48.97           C  
ATOM    546  O   ARG A  72       7.860  -4.740 -21.903  1.00 48.97           O  
ATOM    547  CG  ARG A  72       5.021  -2.591 -22.487  1.00 48.97           C  
ATOM    548  CD  ARG A  72       4.743  -1.084 -22.485  1.00 48.97           C  
ATOM    549  NE  ARG A  72       4.292  -0.631 -23.814  1.00 48.97           N  
ATOM    550  NH1 ARG A  72       2.842   1.055 -23.207  1.00 48.97           N  
ATOM    551  NH2 ARG A  72       3.219   0.563 -25.371  1.00 48.97           N  
ATOM    552  CZ  ARG A  72       3.444   0.329 -24.116  1.00 48.97           C  
ATOM    553  N   GLY A  73       6.338  -6.184 -22.738  1.00 44.56           N  
ATOM    554  CA  GLY A  73       7.126  -6.670 -23.862  1.00 44.56           C  
ATOM    555  C   GLY A  73       6.584  -6.012 -25.119  1.00 44.56           C  
ATOM    556  O   GLY A  73       5.409  -6.203 -25.436  1.00 44.56           O  
ATOM    557  N   GLU A  74       7.397  -5.207 -25.788  1.00 42.09           N  
ATOM    558  CA  GLU A  74       7.083  -4.673 -27.109  1.00 42.09           C  
ATOM    559  C   GLU A  74       8.043  -5.335 -28.100  1.00 42.09           C  
ATOM    560  CB  GLU A  74       7.087  -3.130 -27.082  1.00 42.09           C  
ATOM    561  O   GLU A  74       9.262  -5.296 -27.940  1.00 42.09           O  
ATOM    562  CG  GLU A  74       6.127  -2.521 -28.124  1.00 42.09           C  
ATOM    563  CD  GLU A  74       5.630  -1.099 -27.785  1.00 42.09           C  
ATOM    564  OE1 GLU A  74       5.222  -0.390 -28.725  1.00 42.09           O  
ATOM    565  OE2 GLU A  74       5.431  -0.775 -26.579  1.00 42.09           O  
ATOM    566  N   SER A  75       7.486  -6.062 -29.068  1.00 41.03           N  
ATOM    567  CA  SER A  75       8.256  -6.758 -30.096  1.00 41.03           C  
ATOM    568  C   SER A  75       7.847  -6.224 -31.457  1.00 41.03           C  
ATOM    569  CB  SER A  75       8.076  -8.277 -30.000  1.00 41.03           C  
ATOM    570  O   SER A  75       6.699  -6.409 -31.866  1.00 41.03           O  
ATOM    571  OG  SER A  75       6.724  -8.658 -30.169  1.00 41.03           O  
ATOM    572  N   GLY A  76       8.783  -5.575 -32.142  1.00 44.94           N  
ATOM    573  CA  GLY A  76       8.617  -5.057 -33.495  1.00 44.94           C  
ATOM    574  C   GLY A  76       9.697  -5.622 -34.411  1.00 44.94           C  
ATOM    575  O   GLY A  76      10.837  -5.831 -33.993  1.00 44.94           O  
ATOM    576  N   GLY A  77       9.346  -5.901 -35.664  1.00 42.47           N  
ATOM    577  CA  GLY A  77      10.283  -6.409 -36.662  1.00 42.47           C  
ATOM    578  C   GLY A  77       9.959  -5.856 -38.040  1.00 42.47           C  
ATOM    579  O   GLY A  77       8.792  -5.790 -38.420  1.00 42.47           O  
ATOM    580  N   ILE A  78      10.993  -5.448 -38.772  1.00 45.75           N  
ATOM    581  CA  ILE A  78      10.879  -4.985 -40.158  1.00 45.75           C  
ATOM    582  C   ILE A  78      11.145  -6.194 -41.075  1.00 45.75           C  
ATOM    583  CB  ILE A  78      11.840  -3.803 -40.441  1.00 45.75           C  
ATOM    584  O   ILE A  78      12.110  -6.929 -40.822  1.00 45.75           O  
ATOM    585  CG1 ILE A  78      11.719  -2.699 -39.360  1.00 45.75           C  
ATOM    586  CG2 ILE A  78      11.551  -3.225 -41.839  1.00 45.75           C  
ATOM    587  CD1 ILE A  78      12.652  -1.498 -39.562  1.00 45.75           C  
ATOM    588  N   PRO A  79      10.345  -6.436 -42.135  1.00 41.34           N  
ATOM    589  CA  PRO A  79      10.662  -7.460 -43.130  1.00 41.34           C  
ATOM    590  C   PRO A  79      11.997  -7.098 -43.799  1.00 41.34           C  
ATOM    591  CB  PRO A  79       9.484  -7.478 -44.120  1.00 41.34           C  
ATOM    592  O   PRO A  79      12.080  -6.096 -44.501  1.00 41.34           O  
ATOM    593  CG  PRO A  79       8.378  -6.680 -43.429  1.00 41.34           C  
ATOM    594  CD  PRO A  79       9.132  -5.727 -42.509  1.00 41.34           C  
ATOM    595  N   GLY A  80      13.058  -7.862 -43.518  1.00 45.66           N  
ATOM    596  CA  GLY A  80      14.429  -7.526 -43.942  1.00 45.66           C  
ATOM    597  C   GLY A  80      15.548  -7.848 -42.940  1.00 45.66           C  
ATOM    598  O   GLY A  80      16.707  -7.584 -43.235  1.00 45.66           O  
ATOM    599  N   GLY A  81      15.239  -8.446 -41.779  1.00 48.66           N  
ATOM    600  CA  GLY A  81      16.249  -9.022 -40.868  1.00 48.66           C  
ATOM    601  C   GLY A  81      16.544  -8.216 -39.600  1.00 48.66           C  
ATOM    602  O   GLY A  81      17.498  -8.524 -38.891  1.00 48.66           O  
ATOM    603  N   MET A  82      15.729  -7.206 -39.296  1.00 43.38           N  
ATOM    604  CA  MET A  82      15.910  -6.315 -38.150  1.00 43.38           C  
ATOM    605  C   MET A  82      14.760  -6.535 -37.161  1.00 43.38           C  
ATOM    606  CB  MET A  82      16.012  -4.895 -38.720  1.00 43.38           C  
ATOM    607  O   MET A  82      13.612  -6.183 -37.443  1.00 43.38           O  
ATOM    608  CG  MET A  82      16.716  -3.869 -37.840  1.00 43.38           C  
ATOM    609  SD  MET A  82      17.135  -2.432 -38.865  1.00 43.38           S  
ATOM    610  CE  MET A  82      17.787  -1.231 -37.697  1.00 43.38           C  
ATOM    611  N   SER A  83      15.055  -7.177 -36.027  1.00 48.78           N  
ATOM    612  CA  SER A  83      14.079  -7.484 -34.971  1.00 48.78           C  
ATOM    613  C   SER A  83      14.502  -6.849 -33.653  1.00 48.78           C  
ATOM    614  CB  SER A  83      13.891  -8.997 -34.799  1.00 48.78           C  
ATOM    615  O   SER A  83      15.633  -7.059 -33.207  1.00 48.78           O  
ATOM    616  OG  SER A  83      15.066  -9.608 -34.299  1.00 48.78           O  
ATOM    617  N   TRP A  84      13.578  -6.138 -33.015  1.00 51.19           N  
ATOM    618  CA  TRP A  84      13.792  -5.446 -31.749  1.00 51.19           C  
ATOM    619  C   TRP A  84      12.854  -6.031 -30.698  1.00 51.19           C  
ATOM    620  CB  TRP A  84      13.570  -3.947 -31.957  1.00 51.19           C  
ATOM    621  O   TRP A  84      11.663  -6.242 -30.956  1.00 51.19           O  
ATOM    622  CG  TRP A  84      14.433  -3.350 -33.025  1.00 51.19           C  
ATOM    623  CD1 TRP A  84      14.133  -3.268 -34.341  1.00 51.19           C  
ATOM    624  CD2 TRP A  84      15.724  -2.702 -32.875  1.00 51.19           C  
ATOM    625  CE2 TRP A  84      16.193  -2.305 -34.159  1.00 51.19           C  
ATOM    626  CE3 TRP A  84      16.482  -2.294 -31.768  1.00 51.19           C  
ATOM    627  NE1 TRP A  84      15.166  -2.643 -35.011  1.00 51.19           N  
ATOM    628  CH2 TRP A  84      18.119  -1.192 -33.213  1.00 51.19           C  
ATOM    629  CZ2 TRP A  84      17.405  -1.623 -34.328  1.00 51.19           C  
ATOM    630  CZ3 TRP A  84      17.607  -1.475 -31.943  1.00 51.19           C  
ATOM    631  N   ARG A  85      13.395  -6.351 -29.521  1.00 49.22           N  
ATOM    632  CA  ARG A  85      12.606  -6.828 -28.383  1.00 49.22           C  
ATOM    633  C   ARG A  85      12.935  -5.982 -27.166  1.00 49.22           C  
ATOM    634  CB  ARG A  85      12.834  -8.331 -28.153  1.00 49.22           C  
ATOM    635  O   ARG A  85      14.009  -6.146 -26.585  1.00 49.22           O  
ATOM    636  CG  ARG A  85      11.879  -8.875 -27.074  1.00 49.22           C  
ATOM    637  CD  ARG A  85      12.059 -10.377 -26.824  1.00 49.22           C  
ATOM    638  NE  ARG A  85      11.722 -11.187 -28.016  1.00 49.22           N  
ATOM    639  NH1 ARG A  85      11.643 -13.231 -26.986  1.00 49.22           N  
ATOM    640  NH2 ARG A  85      11.241 -13.088 -29.180  1.00 49.22           N  
ATOM    641  CZ  ARG A  85      11.538 -12.495 -28.058  1.00 49.22           C  
ATOM    642  N   ASP A  86      11.965  -5.169 -26.775  1.00 50.25           N  
ATOM    643  CA  ASP A  86      12.032  -4.343 -25.581  1.00 50.25           C  
ATOM    644  C   ASP A  86      11.245  -5.019 -24.473  1.00 50.25           C  
ATOM    645  CB  ASP A  86      11.528  -2.925 -25.876  1.00 50.25           C  
ATOM    646  O   ASP A  86      10.013  -5.049 -24.472  1.00 50.25           O  
ATOM    647  CG  ASP A  86      12.515  -2.131 -26.729  1.00 50.25           C  
ATOM    648  OD1 ASP A  86      13.641  -2.641 -26.922  1.00 50.25           O  
ATOM    649  OD2 ASP A  86      12.116  -1.031 -27.160  1.00 50.25           O  
ATOM    650  N   ASP A  87      11.976  -5.594 -23.523  1.00 54.19           N  
ATOM    651  CA  ASP A  87      11.404  -6.134 -22.299  1.00 54.19           C  
ATOM    652  C   ASP A  87      11.579  -5.093 -21.189  1.00 54.19           C  
ATOM    653  CB  ASP A  87      12.040  -7.492 -21.951  1.00 54.19           C  
ATOM    654  O   ASP A  87      12.613  -5.035 -20.514  1.00 54.19           O  
ATOM    655  CG  ASP A  87      11.465  -8.677 -22.738  1.00 54.19           C  
ATOM    656  OD1 ASP A  87      10.221  -8.816 -22.759  1.00 54.19           O  
ATOM    657  OD2 ASP A  87      12.267  -9.548 -23.161  1.00 54.19           O  
ATOM    658  N   VAL A  88      10.548  -4.273 -20.977  1.00 56.22           N  
ATOM    659  CA  VAL A  88      10.491  -3.321 -19.864  1.00 56.22           C  
ATOM    660  C   VAL A  88       9.781  -3.985 -18.688  1.00 56.22           C  
ATOM    661  CB  VAL A  88       9.836  -1.988 -20.270  1.00 56.22           C  
ATOM    662  O   VAL A  88       8.588  -4.309 -18.743  1.00 56.22           O  
ATOM    663  CG1 VAL A  88       9.870  -0.993 -19.100  1.00 56.22           C  
ATOM    664  CG2 VAL A  88      10.567  -1.350 -21.458  1.00 56.22           C  
ATOM    665  N   LYS A  89      10.513  -4.197 -17.592  1.00 63.09           N  
ATOM    666  CA  LYS A  89       9.968  -4.713 -16.332  1.00 63.09           C  
ATOM    667  C   LYS A  89       9.953  -3.600 -15.294  1.00 63.09           C  
ATOM    668  CB  LYS A  89      10.767  -5.929 -15.846  1.00 63.09           C  
ATOM    669  O   LYS A  89      11.001  -3.151 -14.842  1.00 63.09           O  
ATOM    670  CG  LYS A  89      10.621  -7.131 -16.786  1.00 63.09           C  
ATOM    671  CD  LYS A  89      11.337  -8.349 -16.195  1.00 63.09           C  
ATOM    672  CE  LYS A  89      11.235  -9.526 -17.167  1.00 63.09           C  
ATOM    673  NZ  LYS A  89      12.015 -10.689 -16.679  1.00 63.09           N  
ATOM    674  N   ALA A  90       8.760  -3.201 -14.875  1.00 67.94           N  
ATOM    675  CA  ALA A  90       8.561  -2.301 -13.750  1.00 67.94           C  
ATOM    676  C   ALA A  90       8.113  -3.124 -12.539  1.00 67.94           C  
ATOM    677  CB  ALA A  90       7.553  -1.218 -14.148  1.00 67.94           C  
ATOM    678  O   ALA A  90       7.105  -3.823 -12.589  1.00 67.94           O  
ATOM    679  N   THR A  91       8.870  -3.078 -11.448  1.00 76.06           N  
ATOM    680  CA  THR A  91       8.466  -3.675 -10.168  1.00 76.06           C  
ATOM    681  C   THR A  91       8.454  -2.592  -9.113  1.00 76.06           C  
ATOM    682  CB  THR A  91       9.383  -4.830  -9.755  1.00 76.06           C  
ATOM    683  O   THR A  91       9.457  -1.913  -8.915  1.00 76.06           O  
ATOM    684  CG2 THR A  91       8.867  -5.567  -8.519  1.00 76.06           C  
ATOM    685  OG1 THR A  91       9.430  -5.761 -10.811  1.00 76.06           O  
ATOM    686  N   TYR A  92       7.329  -2.438  -8.436  1.00 82.06           N  
ATOM    687  CA  TYR A  92       7.136  -1.469  -7.376  1.00 82.06           C  
ATOM    688  C   TYR A  92       6.694  -2.204  -6.120  1.00 82.06           C  
ATOM    689  CB  TYR A  92       6.113  -0.426  -7.828  1.00 82.06           C  
ATOM    690  O   TYR A  92       5.797  -3.044  -6.169  1.00 82.06           O  
ATOM    691  CG  TYR A  92       5.808   0.590  -6.755  1.00 82.06           C  
ATOM    692  CD1 TYR A  92       4.663   0.439  -5.950  1.00 82.06           C  
ATOM    693  CD2 TYR A  92       6.700   1.656  -6.528  1.00 82.06           C  
ATOM    694  CE1 TYR A  92       4.417   1.351  -4.909  1.00 82.06           C  
ATOM    695  CE2 TYR A  92       6.448   2.578  -5.497  1.00 82.06           C  
ATOM    696  OH  TYR A  92       5.077   3.296  -3.680  1.00 82.06           O  
ATOM    697  CZ  TYR A  92       5.308   2.419  -4.683  1.00 82.06           C  
ATOM    698  N   TRP A  93       7.333  -1.911  -4.999  1.00 86.62           N  
ATOM    699  CA  TRP A  93       6.877  -2.386  -3.703  1.00 86.62           C  
ATOM    700  C   TRP A  93       6.891  -1.233  -2.713  1.00 86.62           C  
ATOM    701  CB  TRP A  93       7.703  -3.589  -3.237  1.00 86.62           C  
ATOM    702  O   TRP A  93       7.771  -0.372  -2.771  1.00 86.62           O  
ATOM    703  CG  TRP A  93       9.166  -3.327  -3.059  1.00 86.62           C  
ATOM    704  CD1 TRP A  93      10.089  -3.310  -4.046  1.00 86.62           C  
ATOM    705  CD2 TRP A  93       9.879  -2.977  -1.835  1.00 86.62           C  
ATOM    706  CE2 TRP A  93      11.254  -2.778  -2.158  1.00 86.62           C  
ATOM    707  CE3 TRP A  93       9.500  -2.783  -0.490  1.00 86.62           C  
ATOM    708  NE1 TRP A  93      11.326  -3.000  -3.518  1.00 86.62           N  
ATOM    709  CH2 TRP A  93      11.795  -2.212   0.128  1.00 86.62           C  
ATOM    710  CZ2 TRP A  93      12.207  -2.397  -1.202  1.00 86.62           C  
ATOM    711  CZ3 TRP A  93      10.448  -2.407   0.481  1.00 86.62           C  
ATOM    712  N   SER A  94       5.912  -1.213  -1.820  1.00 88.00           N  
ATOM    713  CA  SER A  94       5.807  -0.227  -0.756  1.00 88.00           C  
ATOM    714  C   SER A  94       5.520  -0.908   0.568  1.00 88.00           C  
ATOM    715  CB  SER A  94       4.780   0.863  -1.089  1.00 88.00           C  
ATOM    716  O   SER A  94       4.807  -1.911   0.641  1.00 88.00           O  
ATOM    717  OG  SER A  94       3.478   0.336  -1.158  1.00 88.00           O  
ATOM    718  N   LEU A  95       6.127  -0.361   1.615  1.00 92.88           N  
ATOM    719  CA  LEU A  95       5.873  -0.745   2.988  1.00 92.88           C  
ATOM    720  C   LEU A  95       5.521   0.521   3.756  1.00 92.88           C  
ATOM    721  CB  LEU A  95       7.097  -1.474   3.563  1.00 92.88           C  
ATOM    722  O   LEU A  95       6.304   1.473   3.810  1.00 92.88           O  
ATOM    723  CG  LEU A  95       6.853  -2.027   4.979  1.00 92.88           C  
ATOM    724  CD1 LEU A  95       5.893  -3.219   4.981  1.00 92.88           C  
ATOM    725  CD2 LEU A  95       8.180  -2.486   5.580  1.00 92.88           C  
ATOM    726  N   MET A  96       4.322   0.530   4.320  1.00 94.31           N  
ATOM    727  CA  MET A  96       3.788   1.666   5.051  1.00 94.31           C  
ATOM    728  C   MET A  96       3.193   1.204   6.368  1.00 94.31           C  
ATOM    729  CB  MET A  96       2.731   2.398   4.221  1.00 94.31           C  
ATOM    730  O   MET A  96       2.682   0.089   6.476  1.00 94.31           O  
ATOM    731  CG  MET A  96       3.203   2.841   2.833  1.00 94.31           C  
ATOM    732  SD  MET A  96       1.895   3.615   1.849  1.00 94.31           S  
ATOM    733  CE  MET A  96       0.892   2.150   1.468  1.00 94.31           C  
ATOM    734  N   ALA A  97       3.227   2.086   7.355  1.00 94.56           N  
ATOM    735  CA  ALA A  97       2.551   1.886   8.619  1.00 94.56           C  
ATOM    736  C   ALA A  97       1.924   3.197   9.088  1.00 94.56           C  
ATOM    737  CB  ALA A  97       3.533   1.301   9.640  1.00 94.56           C  
ATOM    738  O   ALA A  97       2.343   4.284   8.685  1.00 94.56           O  
ATOM    739  N   GLY A  98       0.911   3.105   9.934  1.00 92.94           N  
ATOM    740  CA  GLY A  98       0.310   4.284  10.527  1.00 92.94           C  
ATOM    741  C   GLY A  98      -0.916   3.980  11.376  1.00 92.94           C  
ATOM    742  O   GLY A  98      -1.246   2.814  11.604  1.00 92.94           O  
ATOM    743  N   PRO A  99      -1.553   5.029  11.909  1.00 92.31           N  
ATOM    744  CA  PRO A  99      -2.700   4.884  12.784  1.00 92.31           C  
ATOM    745  C   PRO A  99      -3.969   4.525  12.000  1.00 92.31           C  
ATOM    746  CB  PRO A  99      -2.811   6.225  13.510  1.00 92.31           C  
ATOM    747  O   PRO A  99      -4.228   5.040  10.909  1.00 92.31           O  
ATOM    748  CG  PRO A  99      -2.270   7.222  12.484  1.00 92.31           C  
ATOM    749  CD  PRO A  99      -1.180   6.431  11.766  1.00 92.31           C  
ATOM    750  N   ALA A 100      -4.792   3.680  12.611  1.00 89.44           N  
ATOM    751  CA  ALA A 100      -6.164   3.409  12.214  1.00 89.44           C  
ATOM    752  C   ALA A 100      -7.092   3.822  13.359  1.00 89.44           C  
ATOM    753  CB  ALA A 100      -6.305   1.931  11.838  1.00 89.44           C  
ATOM    754  O   ALA A 100      -6.839   3.490  14.509  1.00 89.44           O  
ATOM    755  N   VAL A 101      -8.155   4.557  13.069  1.00 88.06           N  
ATOM    756  CA  VAL A 101      -9.139   5.000  14.056  1.00 88.06           C  
ATOM    757  C   VAL A 101     -10.487   4.417  13.675  1.00 88.06           C  
ATOM    758  CB  VAL A 101      -9.198   6.533  14.167  1.00 88.06           C  
ATOM    759  O   VAL A 101     -10.951   4.566  12.541  1.00 88.06           O  
ATOM    760  CG1 VAL A 101     -10.187   6.967  15.257  1.00 88.06           C  
ATOM    761  CG2 VAL A 101      -7.836   7.141  14.531  1.00 88.06           C  
ATOM    762  N   ARG A 102     -11.134   3.754  14.630  1.00 85.44           N  
ATOM    763  CA  ARG A 102     -12.519   3.324  14.477  1.00 85.44           C  
ATOM    764  C   ARG A 102     -13.434   4.524  14.692  1.00 85.44           C  
ATOM    765  CB  ARG A 102     -12.798   2.187  15.458  1.00 85.44           C  
ATOM    766  O   ARG A 102     -13.461   5.082  15.783  1.00 85.44           O  
ATOM    767  CG  ARG A 102     -14.212   1.635  15.238  1.00 85.44           C  
ATOM    768  CD  ARG A 102     -14.511   0.488  16.197  1.00 85.44           C  
ATOM    769  NE  ARG A 102     -13.631  -0.654  15.938  1.00 85.44           N  
ATOM    770  NH1 ARG A 102     -14.589  -2.181  17.385  1.00 85.44           N  
ATOM    771  NH2 ARG A 102     -12.955  -2.753  16.019  1.00 85.44           N  
ATOM    772  CZ  ARG A 102     -13.737  -1.848  16.461  1.00 85.44           C  
ATOM    773  N   VAL A 103     -14.166   4.917  13.652  1.00 83.75           N  
ATOM    774  CA  VAL A 103     -15.158   6.000  13.746  1.00 83.75           C  
ATOM    775  C   VAL A 103     -16.469   5.439  14.280  1.00 83.75           C  
ATOM    776  CB  VAL A 103     -15.369   6.693  12.388  1.00 83.75           C  
ATOM    777  O   VAL A 103     -17.009   5.969  15.239  1.00 83.75           O  
ATOM    778  CG1 VAL A 103     -16.364   7.856  12.490  1.00 83.75           C  
ATOM    779  CG2 VAL A 103     -14.054   7.252  11.837  1.00 83.75           C  
ATOM    780  N   ASN A 104     -16.929   4.334  13.686  1.00 81.81           N  
ATOM    781  CA  ASN A 104     -18.143   3.606  14.051  1.00 81.81           C  
ATOM    782  C   ASN A 104     -17.855   2.096  14.068  1.00 81.81           C  
ATOM    783  CB  ASN A 104     -19.248   3.934  13.023  1.00 81.81           C  
ATOM    784  O   ASN A 104     -16.846   1.652  13.523  1.00 81.81           O  
ATOM    785  CG  ASN A 104     -19.855   5.321  13.166  1.00 81.81           C  
ATOM    786  ND2 ASN A 104     -20.644   5.745  12.209  1.00 81.81           N  
ATOM    787  OD1 ASN A 104     -19.683   6.035  14.129  1.00 81.81           O  
ATOM    788  N   GLU A 105     -18.776   1.289  14.600  1.00 77.56           N  
ATOM    789  CA  GLU A 105     -18.694  -0.185  14.546  1.00 77.56           C  
ATOM    790  C   GLU A 105     -18.561  -0.716  13.108  1.00 77.56           C  
ATOM    791  CB  GLU A 105     -19.940  -0.786  15.211  1.00 77.56           C  
ATOM    792  O   GLU A 105     -17.865  -1.696  12.862  1.00 77.56           O  
ATOM    793  CG  GLU A 105     -20.003  -0.449  16.710  1.00 77.56           C  
ATOM    794  CD  GLU A 105     -21.238  -1.028  17.415  1.00 77.56           C  
ATOM    795  OE1 GLU A 105     -21.287  -0.877  18.655  1.00 77.56           O  
ATOM    796  OE2 GLU A 105     -22.133  -1.545  16.710  1.00 77.56           O  
ATOM    797  N   LEU A 106     -19.154  -0.003  12.144  1.00 83.06           N  
ATOM    798  CA  LEU A 106     -19.125  -0.345  10.723  1.00 83.06           C  
ATOM    799  C   LEU A 106     -17.939   0.272   9.964  1.00 83.06           C  
ATOM    800  CB  LEU A 106     -20.459   0.131  10.115  1.00 83.06           C  
ATOM    801  O   LEU A 106     -17.553  -0.259   8.929  1.00 83.06           O  
ATOM    802  CG  LEU A 106     -20.785  -0.482   8.739  1.00 83.06           C  
ATOM    803  CD1 LEU A 106     -21.448  -1.845   8.889  1.00 83.06           C  
ATOM    804  CD2 LEU A 106     -21.766   0.411   7.978  1.00 83.06           C  
ATOM    805  N   VAL A 107     -17.394   1.415  10.402  1.00 86.50           N  
ATOM    806  CA  VAL A 107     -16.450   2.218   9.596  1.00 86.50           C  
ATOM    807  C   VAL A 107     -15.211   2.593  10.393  1.00 86.50           C  
ATOM    808  CB  VAL A 107     -17.090   3.486   8.990  1.00 86.50           C  
ATOM    809  O   VAL A 107     -15.283   3.197  11.463  1.00 86.50           O  
ATOM    810  CG1 VAL A 107     -16.109   4.222   8.061  1.00 86.50           C  
ATOM    811  CG2 VAL A 107     -18.336   3.154   8.161  1.00 86.50           C  
ATOM    812  N   SER A 108     -14.052   2.307   9.815  1.00 87.94           N  
ATOM    813  CA  SER A 108     -12.749   2.726  10.318  1.00 87.94           C  
ATOM    814  C   SER A 108     -11.985   3.514   9.265  1.00 87.94           C  
ATOM    815  CB  SER A 108     -11.935   1.509  10.713  1.00 87.94           C  
ATOM    816  O   SER A 108     -12.051   3.205   8.080  1.00 87.94           O  
ATOM    817  OG  SER A 108     -12.574   0.758  11.733  1.00 87.94           O  
ATOM    818  N   LEU A 109     -11.227   4.507   9.706  1.00 92.12           N  
ATOM    819  CA  LEU A 109     -10.332   5.301   8.872  1.00 92.12           C  
ATOM    820  C   LEU A 109      -8.891   4.942   9.202  1.00 92.12           C  
ATOM    821  CB  LEU A 109     -10.589   6.794   9.134  1.00 92.12           C  
ATOM    822  O   LEU A 109      -8.571   4.694  10.359  1.00 92.12           O  
ATOM    823  CG  LEU A 109     -11.914   7.304   8.549  1.00 92.12           C  
ATOM    824  CD1 LEU A 109     -12.261   8.669   9.140  1.00 92.12           C  
ATOM    825  CD2 LEU A 109     -11.791   7.503   7.041  1.00 92.12           C  
ATOM    826  N   TYR A 110      -8.006   4.956   8.216  1.00 92.25           N  
ATOM    827  CA  TYR A 110      -6.578   4.801   8.464  1.00 92.25           C  
ATOM    828  C   TYR A 110      -5.754   5.731   7.588  1.00 92.25           C  
ATOM    829  CB  TYR A 110      -6.161   3.333   8.314  1.00 92.25           C  
ATOM    830  O   TYR A 110      -6.122   6.070   6.460  1.00 92.25           O  
ATOM    831  CG  TYR A 110      -6.381   2.771   6.927  1.00 92.25           C  
ATOM    832  CD1 TYR A 110      -7.554   2.051   6.638  1.00 92.25           C  
ATOM    833  CD2 TYR A 110      -5.432   3.009   5.918  1.00 92.25           C  
ATOM    834  CE1 TYR A 110      -7.769   1.567   5.339  1.00 92.25           C  
ATOM    835  CE2 TYR A 110      -5.637   2.519   4.617  1.00 92.25           C  
ATOM    836  OH  TYR A 110      -7.053   1.350   3.087  1.00 92.25           O  
ATOM    837  CZ  TYR A 110      -6.811   1.794   4.338  1.00 92.25           C  
ATOM    838  N   ALA A 111      -4.601   6.110   8.123  1.00 94.25           N  
ATOM    839  CA  ALA A 111      -3.570   6.843   7.416  1.00 94.25           C  
ATOM    840  C   ALA A 111      -2.261   6.065   7.527  1.00 94.25           C  
ATOM    841  CB  ALA A 111      -3.470   8.259   7.986  1.00 94.25           C  
ATOM    842  O   ALA A 111      -1.946   5.493   8.566  1.00 94.25           O  
ATOM    843  N   LEU A 112      -1.506   6.029   6.439  1.00 94.75           N  
ATOM    844  CA  LEU A 112      -0.294   5.244   6.289  1.00 94.75           C  
ATOM    845  C   LEU A 112       0.801   6.139   5.725  1.00 94.75           C  
ATOM    846  CB  LEU A 112      -0.567   4.052   5.357  1.00 94.75           C  
ATOM    847  O   LEU A 112       0.571   6.931   4.811  1.00 94.75           O  
ATOM    848  CG  LEU A 112      -1.621   3.060   5.871  1.00 94.75           C  
ATOM    849  CD1 LEU A 112      -1.974   2.087   4.749  1.00 94.75           C  
ATOM    850  CD2 LEU A 112      -1.152   2.271   7.090  1.00 94.75           C  
ATOM    851  N   ALA A 113       2.008   5.982   6.243  1.00 94.50           N  
ATOM    852  CA  ALA A 113       3.199   6.608   5.700  1.00 94.50           C  
ATOM    853  C   ALA A 113       4.350   5.603   5.708  1.00 94.50           C  
ATOM    854  CB  ALA A 113       3.510   7.881   6.493  1.00 94.50           C  
ATOM    855  O   ALA A 113       4.402   4.686   6.529  1.00 94.50           O  
ATOM    856  N   GLY A 114       5.272   5.751   4.769  1.00 92.00           N  
ATOM    857  CA  GLY A 114       6.411   4.860   4.663  1.00 92.00           C  
ATOM    858  C   GLY A 114       7.245   5.117   3.424  1.00 92.00           C  
ATOM    859  O   GLY A 114       7.404   6.251   2.965  1.00 92.00           O  
ATOM    860  N   ALA A 115       7.798   4.038   2.889  1.00 90.50           N  
ATOM    861  CA  ALA A 115       8.700   4.088   1.754  1.00 90.50           C  
ATOM    862  C   ALA A 115       8.231   3.139   0.653  1.00 90.50           C  
ATOM    863  CB  ALA A 115      10.125   3.790   2.231  1.00 90.50           C  
ATOM    864  O   ALA A 115       7.771   2.026   0.910  1.00 90.50           O  
ATOM    865  N   GLY A 116       8.378   3.595  -0.587  1.00 86.06           N  
ATOM    866  CA  GLY A 116       8.146   2.799  -1.782  1.00 86.06           C  
ATOM    867  C   GLY A 116       9.399   2.763  -2.639  1.00 86.06           C  
ATOM    868  O   GLY A 116       9.988   3.804  -2.932  1.00 86.06           O  
ATOM    869  N   THR A 117       9.806   1.576  -3.073  1.00 80.75           N  
ATOM    870  CA  THR A 117      10.920   1.408  -4.006  1.00 80.75           C  
ATOM    871  C   THR A 117      10.396   0.893  -5.338  1.00 80.75           C  
ATOM    872  CB  THR A 117      12.018   0.509  -3.433  1.00 80.75           C  
ATOM    873  O   THR A 117       9.883  -0.221  -5.454  1.00 80.75           O  
ATOM    874  CG2 THR A 117      13.162   0.265  -4.420  1.00 80.75           C  
ATOM    875  OG1 THR A 117      12.615   1.082  -2.294  1.00 80.75           O  
ATOM    876  N   GLY A 118      10.590   1.706  -6.374  1.00 75.06           N  
ATOM    877  CA  GLY A 118      10.388   1.321  -7.762  1.00 75.06           C  
ATOM    878  C   GLY A 118      11.703   0.877  -8.395  1.00 75.06           C  
ATOM    879  O   GLY A 118      12.714   1.579  -8.325  1.00 75.06           O  
ATOM    880  N   ARG A 119      11.695  -0.289  -9.037  1.00 67.75           N  
ATOM    881  CA  ARG A 119      12.729  -0.714  -9.983  1.00 67.75           C  
ATOM    882  C   ARG A 119      12.147  -0.713 -11.385  1.00 67.75           C  
ATOM    883  CB  ARG A 119      13.273  -2.106  -9.644  1.00 67.75           C  
ATOM    884  O   ARG A 119      11.186  -1.436 -11.646  1.00 67.75           O  
ATOM    885  CG  ARG A 119      13.966  -2.168  -8.282  1.00 67.75           C  
ATOM    886  CD  ARG A 119      14.840  -3.426  -8.218  1.00 67.75           C  
ATOM    887  NE  ARG A 119      15.546  -3.528  -6.929  1.00 67.75           N  
ATOM    888  NH1 ARG A 119      16.179  -5.731  -7.089  1.00 67.75           N  
ATOM    889  NH2 ARG A 119      16.799  -4.532  -5.312  1.00 67.75           N  
ATOM    890  CZ  ARG A 119      16.166  -4.593  -6.451  1.00 67.75           C  
ATOM    891  N   ALA A 120      12.766   0.047 -12.276  1.00 61.03           N  
ATOM    892  CA  ALA A 120      12.540  -0.049 -13.707  1.00 61.03           C  
ATOM    893  C   ALA A 120      13.771  -0.710 -14.333  1.00 61.03           C  
ATOM    894  CB  ALA A 120      12.242   1.346 -14.263  1.00 61.03           C  
ATOM    895  O   ALA A 120      14.886  -0.196 -14.236  1.00 61.03           O  
ATOM    896  N   GLU A 121      13.579  -1.889 -14.914  1.00 54.03           N  
ATOM    897  CA  GLU A 121      14.605  -2.603 -15.666  1.00 54.03           C  
ATOM    898  C   GLU A 121      14.226  -2.544 -17.146  1.00 54.03           C  
ATOM    899  CB  GLU A 121      14.741  -4.037 -15.117  1.00 54.03           C  
ATOM    900  O   GLU A 121      13.169  -3.045 -17.541  1.00 54.03           O  
ATOM    901  CG  GLU A 121      16.048  -4.731 -15.540  1.00 54.03           C  
ATOM    902  CD  GLU A 121      16.172  -6.183 -15.026  1.00 54.03           C  
ATOM    903  OE1 GLU A 121      17.268  -6.783 -15.145  1.00 54.03           O  
ATOM    904  OE2 GLU A 121      15.152  -6.808 -14.656  1.00 54.03           O  
ATOM    905  N   VAL A 122      15.077  -1.910 -17.950  1.00 54.72           N  
ATOM    906  CA  VAL A 122      14.944  -1.837 -19.406  1.00 54.72           C  
ATOM    907  C   VAL A 122      15.966  -2.795 -20.004  1.00 54.72           C  
ATOM    908  CB  VAL A 122      15.130  -0.396 -19.924  1.00 54.72           C  
ATOM    909  O   VAL A 122      17.174  -2.643 -19.795  1.00 54.72           O  
ATOM    910  CG1 VAL A 122      14.946  -0.329 -21.445  1.00 54.72           C  
ATOM    911  CG2 VAL A 122      14.112   0.559 -19.281  1.00 54.72           C  
ATOM    912  N   LYS A 123      15.480  -3.823 -20.705  1.00 50.31           N  
ATOM    913  CA  LYS A 123      16.318  -4.732 -21.493  1.00 50.31           C  
ATOM    914  C   LYS A 123      16.021  -4.496 -22.958  1.00 50.31           C  
ATOM    915  CB  LYS A 123      16.091  -6.200 -21.104  1.00 50.31           C  
ATOM    916  O   LYS A 123      14.976  -4.922 -23.440  1.00 50.31           O  
ATOM    917  CG  LYS A 123      16.435  -6.414 -19.635  1.00 50.31           C  
ATOM    918  CD  LYS A 123      16.493  -7.887 -19.215  1.00 50.31           C  
ATOM    919  CE  LYS A 123      16.703  -7.749 -17.712  1.00 50.31           C  
ATOM    920  NZ  LYS A 123      17.039  -8.963 -16.948  1.00 50.31           N  
ATOM    921  N   GLU A 124      16.962  -3.856 -23.632  1.00 51.34           N  
ATOM    922  CA  GLU A 124      16.911  -3.626 -25.068  1.00 51.34           C  
ATOM    923  C   GLU A 124      17.782  -4.690 -25.743  1.00 51.34           C  
ATOM    924  CB  GLU A 124      17.361  -2.191 -25.354  1.00 51.34           C  
ATOM    925  O   GLU A 124      18.974  -4.855 -25.435  1.00 51.34           O  
ATOM    926  CG  GLU A 124      16.933  -1.712 -26.746  1.00 51.34           C  
ATOM    927  CD  GLU A 124      17.284  -0.243 -27.011  1.00 51.34           C  
ATOM    928  OE1 GLU A 124      17.104   0.184 -28.172  1.00 51.34           O  
ATOM    929  OE2 GLU A 124      17.793   0.420 -26.075  1.00 51.34           O  
ATOM    930  N   ARG A 125      17.165  -5.494 -26.612  1.00 48.69           N  
ATOM    931  CA  ARG A 125      17.872  -6.475 -27.440  1.00 48.69           C  
ATOM    932  C   ARG A 125      17.740  -6.087 -28.898  1.00 48.69           C  
ATOM    933  CB  ARG A 125      17.355  -7.894 -27.204  1.00 48.69           C  
ATOM    934  O   ARG A 125      16.645  -6.123 -29.458  1.00 48.69           O  
ATOM    935  CG  ARG A 125      17.900  -8.484 -25.900  1.00 48.69           C  
ATOM    936  CD  ARG A 125      17.453  -9.945 -25.805  1.00 48.69           C  
ATOM    937  NE  ARG A 125      17.961 -10.593 -24.581  1.00 48.69           N  
ATOM    938  NH1 ARG A 125      16.946 -12.619 -24.923  1.00 48.69           N  
ATOM    939  NH2 ARG A 125      18.190 -12.310 -23.096  1.00 48.69           N  
ATOM    940  CZ  ARG A 125      17.697 -11.832 -24.205  1.00 48.69           C  
ATOM    941  N   ILE A 126      18.891  -5.806 -29.492  1.00 53.47           N  
ATOM    942  CA  ILE A 126      19.036  -5.426 -30.887  1.00 53.47           C  
ATOM    943  C   ILE A 126      19.706  -6.591 -31.610  1.00 53.47           C  
ATOM    944  CB  ILE A 126      19.878  -4.137 -31.010  1.00 53.47           C  
ATOM    945  O   ILE A 126      20.862  -6.911 -31.319  1.00 53.47           O  
ATOM    946  CG1 ILE A 126      19.438  -3.069 -29.974  1.00 53.47           C  
ATOM    947  CG2 ILE A 126      19.844  -3.731 -32.495  1.00 53.47           C  
ATOM    948  CD1 ILE A 126      20.205  -1.738 -30.033  1.00 53.47           C  
ATOM    949  N   SER A 127      18.992  -7.224 -32.542  1.00 47.81           N  
ATOM    950  CA  SER A 127      19.582  -8.203 -33.462  1.00 47.81           C  
ATOM    951  C   SER A 127      19.505  -7.689 -34.896  1.00 47.81           C  
ATOM    952  CB  SER A 127      18.932  -9.586 -33.334  1.00 47.81           C  
ATOM    953  O   SER A 127      18.415  -7.459 -35.425  1.00 47.81           O  
ATOM    954  OG  SER A 127      19.596 -10.353 -32.343  1.00 47.81           O  
ATOM    955  N   MET A 128      20.680  -7.539 -35.512  1.00 47.84           N  
ATOM    956  CA  MET A 128      20.883  -7.230 -36.930  1.00 47.84           C  
ATOM    957  C   MET A 128      21.817  -8.281 -37.557  1.00 47.84           C  
ATOM    958  CB  MET A 128      21.475  -5.816 -37.084  1.00 47.84           C  
ATOM    959  O   MET A 128      22.622  -8.888 -36.841  1.00 47.84           O  
ATOM    960  CG  MET A 128      20.419  -4.741 -36.816  1.00 47.84           C  
ATOM    961  SD  MET A 128      21.042  -3.039 -36.719  1.00 47.84           S  
ATOM    962  CE  MET A 128      20.737  -2.453 -38.401  1.00 47.84           C  
ATOM    963  N   PRO A 129      21.765  -8.513 -38.882  1.00 43.09           N  
ATOM    964  CA  PRO A 129      22.686  -9.429 -39.550  1.00 43.09           C  
ATOM    965  C   PRO A 129      24.136  -8.951 -39.356  1.00 43.09           C  
ATOM    966  CB  PRO A 129      22.257  -9.456 -41.028  1.00 43.09           C  
ATOM    967  O   PRO A 129      24.516  -7.900 -39.861  1.00 43.09           O  
ATOM    968  CG  PRO A 129      20.838  -8.883 -41.024  1.00 43.09           C  
ATOM    969  CD  PRO A 129      20.858  -7.914 -39.848  1.00 43.09           C  
ATOM    970  N   GLY A 130      24.934  -9.696 -38.584  1.00 52.28           N  
ATOM    971  CA  GLY A 130      26.338  -9.371 -38.288  1.00 52.28           C  
ATOM    972  C   GLY A 130      26.599  -8.555 -37.011  1.00 52.28           C  
ATOM    973  O   GLY A 130      27.763  -8.365 -36.668  1.00 52.28           O  
ATOM    974  N   TYR A 131      25.573  -8.119 -36.267  1.00 48.41           N  
ATOM    975  CA  TYR A 131      25.758  -7.391 -35.003  1.00 48.41           C  
ATOM    976  C   TYR A 131      24.674  -7.729 -33.971  1.00 48.41           C  
ATOM    977  CB  TYR A 131      25.818  -5.879 -35.268  1.00 48.41           C  
ATOM    978  O   TYR A 131      23.478  -7.606 -34.233  1.00 48.41           O  
ATOM    979  CG  TYR A 131      26.263  -5.062 -34.066  1.00 48.41           C  
ATOM    980  CD1 TYR A 131      25.309  -4.462 -33.221  1.00 48.41           C  
ATOM    981  CD2 TYR A 131      27.637  -4.896 -33.801  1.00 48.41           C  
ATOM    982  CE1 TYR A 131      25.729  -3.692 -32.118  1.00 48.41           C  
ATOM    983  CE2 TYR A 131      28.061  -4.123 -32.702  1.00 48.41           C  
ATOM    984  OH  TYR A 131      27.502  -2.763 -30.801  1.00 48.41           O  
ATOM    985  CZ  TYR A 131      27.104  -3.516 -31.860  1.00 48.41           C  
ATOM    986  N   ASN A 132      25.109  -8.123 -32.770  1.00 49.69           N  
ATOM    987  CA  ASN A 132      24.240  -8.383 -31.624  1.00 49.69           C  
ATOM    988  C   ASN A 132      24.611  -7.432 -30.480  1.00 49.69           C  
ATOM    989  CB  ASN A 132      24.360  -9.864 -31.213  1.00 49.69           C  
ATOM    990  O   ASN A 132      25.653  -7.598 -29.846  1.00 49.69           O  
ATOM    991  CG  ASN A 132      23.587 -10.812 -32.115  1.00 49.69           C  
ATOM    992  ND2 ASN A 132      24.030 -12.043 -32.229  1.00 49.69           N  
ATOM    993  OD1 ASN A 132      22.545 -10.502 -32.668  1.00 49.69           O  
ATOM    994  N   GLY A 133      23.742  -6.459 -30.204  1.00 50.59           N  
ATOM    995  CA  GLY A 133      23.881  -5.513 -29.096  1.00 50.59           C  
ATOM    996  C   GLY A 133      22.904  -5.840 -27.968  1.00 50.59           C  
ATOM    997  O   GLY A 133      21.723  -6.104 -28.208  1.00 50.59           O  
ATOM    998  N   ARG A 134      23.383  -5.833 -26.719  1.00 50.50           N  
ATOM    999  CA  ARG A 134      22.542  -5.987 -25.524  1.00 50.50           C  
ATOM   1000  C   ARG A 134      22.767  -4.791 -24.611  1.00 50.50           C  
ATOM   1001  CB  ARG A 134      22.854  -7.328 -24.836  1.00 50.50           C  
ATOM   1002  O   ARG A 134      23.830  -4.692 -24.005  1.00 50.50           O  
ATOM   1003  CG  ARG A 134      21.906  -7.602 -23.655  1.00 50.50           C  
ATOM   1004  CD  ARG A 134      22.272  -8.890 -22.906  1.00 50.50           C  
ATOM   1005  NE  ARG A 134      22.084 -10.102 -23.734  1.00 50.50           N  
ATOM   1006  NH1 ARG A 134      22.851 -11.622 -22.195  1.00 50.50           N  
ATOM   1007  NH2 ARG A 134      22.216 -12.328 -24.215  1.00 50.50           N  
ATOM   1008  CZ  ARG A 134      22.384 -11.341 -23.380  1.00 50.50           C  
ATOM   1009  N   PHE A 135      21.756  -3.942 -24.471  1.00 52.41           N  
ATOM   1010  CA  PHE A 135      21.778  -2.842 -23.515  1.00 52.41           C  
ATOM   1011  C   PHE A 135      20.863  -3.177 -22.337  1.00 52.41           C  
ATOM   1012  CB  PHE A 135      21.449  -1.515 -24.206  1.00 52.41           C  
ATOM   1013  O   PHE A 135      19.711  -3.585 -22.493  1.00 52.41           O  
ATOM   1014  CG  PHE A 135      22.533  -1.065 -25.169  1.00 52.41           C  
ATOM   1015  CD1 PHE A 135      23.642  -0.339 -24.691  1.00 52.41           C  
ATOM   1016  CD2 PHE A 135      22.445  -1.380 -26.538  1.00 52.41           C  
ATOM   1017  CE1 PHE A 135      24.654   0.071 -25.576  1.00 52.41           C  
ATOM   1018  CE2 PHE A 135      23.460  -0.974 -27.423  1.00 52.41           C  
ATOM   1019  CZ  PHE A 135      24.565  -0.249 -26.942  1.00 52.41           C  
ATOM   1020  N   THR A 136      21.413  -3.066 -21.131  1.00 47.19           N  
ATOM   1021  CA  THR A 136      20.683  -3.284 -19.880  1.00 47.19           C  
ATOM   1022  C   THR A 136      20.843  -2.057 -19.001  1.00 47.19           C  
ATOM   1023  CB  THR A 136      21.150  -4.548 -19.139  1.00 47.19           C  
ATOM   1024  O   THR A 136      21.919  -1.833 -18.452  1.00 47.19           O  
ATOM   1025  CG2 THR A 136      20.699  -5.825 -19.849  1.00 47.19           C  
ATOM   1026  OG1 THR A 136      22.553  -4.612 -19.038  1.00 47.19           O  
ATOM   1027  N   GLY A 137      19.772  -1.277 -18.871  1.00 49.09           N  
ATOM   1028  CA  GLY A 137      19.685  -0.144 -17.955  1.00 49.09           C  
ATOM   1029  C   GLY A 137      18.759  -0.489 -16.795  1.00 49.09           C  
ATOM   1030  O   GLY A 137      17.626  -0.924 -17.008  1.00 49.09           O  
ATOM   1031  N   SER A 138      19.225  -0.319 -15.559  1.00 49.88           N  
ATOM   1032  CA  SER A 138      18.373  -0.461 -14.377  1.00 49.88           C  
ATOM   1033  C   SER A 138      18.420   0.810 -13.548  1.00 49.88           C  
ATOM   1034  CB  SER A 138      18.744  -1.698 -13.548  1.00 49.88           C  
ATOM   1035  O   SER A 138      19.470   1.138 -12.998  1.00 49.88           O  
ATOM   1036  OG  SER A 138      19.971  -1.548 -12.857  1.00 49.88           O  
ATOM   1037  N   GLU A 139      17.282   1.479 -13.398  1.00 58.62           N  
ATOM   1038  CA  GLU A 139      17.132   2.541 -12.409  1.00 58.62           C  
ATOM   1039  C   GLU A 139      16.327   2.023 -11.221  1.00 58.62           C  
ATOM   1040  CB  GLU A 139      16.534   3.830 -12.989  1.00 58.62           C  
ATOM   1041  O   GLU A 139      15.247   1.436 -11.352  1.00 58.62           O  
ATOM   1042  CG  GLU A 139      17.575   4.655 -13.769  1.00 58.62           C  
ATOM   1043  CD  GLU A 139      17.212   6.150 -13.905  1.00 58.62           C  
ATOM   1044  OE1 GLU A 139      17.953   6.859 -14.610  1.00 58.62           O  
ATOM   1045  OE2 GLU A 139      16.270   6.640 -13.221  1.00 58.62           O  
ATOM   1046  N   ARG A 140      16.879   2.237 -10.026  1.00 62.41           N  
ATOM   1047  CA  ARG A 140      16.182   2.014  -8.763  1.00 62.41           C  
ATOM   1048  C   ARG A 140      15.982   3.362  -8.120  1.00 62.41           C  
ATOM   1049  CB  ARG A 140      16.970   1.097  -7.825  1.00 62.41           C  
ATOM   1050  O   ARG A 140      16.951   4.079  -7.891  1.00 62.41           O  
ATOM   1051  CG  ARG A 140      17.301  -0.248  -8.470  1.00 62.41           C  
ATOM   1052  CD  ARG A 140      17.874  -1.181  -7.406  1.00 62.41           C  
ATOM   1053  NE  ARG A 140      18.138  -2.515  -7.968  1.00 62.41           N  
ATOM   1054  NH1 ARG A 140      19.446  -3.310  -6.256  1.00 62.41           N  
ATOM   1055  NH2 ARG A 140      18.952  -4.639  -7.983  1.00 62.41           N  
ATOM   1056  CZ  ARG A 140      18.845  -3.476  -7.402  1.00 62.41           C  
ATOM   1057  N   ARG A 141      14.739   3.685  -7.802  1.00 70.00           N  
ATOM   1058  CA  ARG A 141      14.433   4.896  -7.058  1.00 70.00           C  
ATOM   1059  C   ARG A 141      13.564   4.539  -5.870  1.00 70.00           C  
ATOM   1060  CB  ARG A 141      13.827   5.954  -7.983  1.00 70.00           C  
ATOM   1061  O   ARG A 141      12.553   3.848  -6.000  1.00 70.00           O  
ATOM   1062  CG  ARG A 141      14.809   6.441  -9.060  1.00 70.00           C  
ATOM   1063  CD  ARG A 141      14.277   7.711  -9.729  1.00 70.00           C  
ATOM   1064  NE  ARG A 141      15.134   8.112 -10.857  1.00 70.00           N  
ATOM   1065  NH1 ARG A 141      15.174  10.397 -10.542  1.00 70.00           N  
ATOM   1066  NH2 ARG A 141      16.224   9.439 -12.289  1.00 70.00           N  
ATOM   1067  CZ  ARG A 141      15.504   9.324 -11.215  1.00 70.00           C  
ATOM   1068  N   THR A 142      14.000   5.004  -4.711  1.00 75.12           N  
ATOM   1069  CA  THR A 142      13.236   4.935  -3.472  1.00 75.12           C  
ATOM   1070  C   THR A 142      12.618   6.301  -3.245  1.00 75.12           C  
ATOM   1071  CB  THR A 142      14.104   4.483  -2.295  1.00 75.12           C  
ATOM   1072  O   THR A 142      13.278   7.325  -3.412  1.00 75.12           O  
ATOM   1073  CG2 THR A 142      13.297   4.315  -1.010  1.00 75.12           C  
ATOM   1074  OG1 THR A 142      14.656   3.217  -2.595  1.00 75.12           O  
ATOM   1075  N   GLY A 143      11.335   6.305  -2.924  1.00 81.94           N  
ATOM   1076  CA  GLY A 143      10.557   7.502  -2.686  1.00 81.94           C  
ATOM   1077  C   GLY A 143       9.731   7.374  -1.422  1.00 81.94           C  
ATOM   1078  O   GLY A 143       9.518   6.280  -0.893  1.00 81.94           O  
ATOM   1079  N   PHE A 144       9.243   8.515  -0.959  1.00 87.56           N  
ATOM   1080  CA  PHE A 144       8.252   8.546   0.102  1.00 87.56           C  
ATOM   1081  C   PHE A 144       6.926   7.980  -0.424  1.00 87.56           C  
ATOM   1082  CB  PHE A 144       8.124   9.978   0.619  1.00 87.56           C  
ATOM   1083  O   PHE A 144       6.511   8.282  -1.551  1.00 87.56           O  
ATOM   1084  CG  PHE A 144       7.103  10.122   1.724  1.00 87.56           C  
ATOM   1085  CD1 PHE A 144       5.867  10.738   1.462  1.00 87.56           C  
ATOM   1086  CD2 PHE A 144       7.380   9.618   3.009  1.00 87.56           C  
ATOM   1087  CE1 PHE A 144       4.917  10.868   2.488  1.00 87.56           C  
ATOM   1088  CE2 PHE A 144       6.422   9.736   4.030  1.00 87.56           C  
ATOM   1089  CZ  PHE A 144       5.191  10.361   3.770  1.00 87.56           C  
ATOM   1090  N   ALA A 145       6.279   7.147   0.383  1.00 90.06           N  
ATOM   1091  CA  ALA A 145       4.954   6.612   0.119  1.00 90.06           C  
ATOM   1092  C   ALA A 145       4.016   7.022   1.253  1.00 90.06           C  
ATOM   1093  CB  ALA A 145       5.030   5.093  -0.073  1.00 90.06           C  
ATOM   1094  O   ALA A 145       4.386   7.010   2.425  1.00 90.06           O  
ATOM   1095  N   TRP A 146       2.804   7.396   0.889  1.00 91.94           N  
ATOM   1096  CA  TRP A 146       1.731   7.718   1.806  1.00 91.94           C  
ATOM   1097  C   TRP A 146       0.450   7.080   1.295  1.00 91.94           C  
ATOM   1098  CB  TRP A 146       1.602   9.236   1.969  1.00 91.94           C  
ATOM   1099  O   TRP A 146       0.276   6.845   0.101  1.00 91.94           O  
ATOM   1100  CG  TRP A 146       1.348  10.015   0.711  1.00 91.94           C  
ATOM   1101  CD1 TRP A 146       2.283  10.405  -0.185  1.00 91.94           C  
ATOM   1102  CD2 TRP A 146       0.069  10.465   0.173  1.00 91.94           C  
ATOM   1103  CE2 TRP A 146       0.309  11.136  -1.064  1.00 91.94           C  
ATOM   1104  CE3 TRP A 146      -1.272  10.362   0.599  1.00 91.94           C  
ATOM   1105  NE1 TRP A 146       1.676  11.067  -1.235  1.00 91.94           N  
ATOM   1106  CH2 TRP A 146      -2.049  11.572  -1.377  1.00 91.94           C  
ATOM   1107  CZ2 TRP A 146      -0.725  11.684  -1.837  1.00 91.94           C  
ATOM   1108  CZ3 TRP A 146      -2.319  10.911  -0.165  1.00 91.94           C  
ATOM   1109  N   GLY A 147      -0.463   6.791   2.200  1.00 92.50           N  
ATOM   1110  CA  GLY A 147      -1.752   6.245   1.846  1.00 92.50           C  
ATOM   1111  C   GLY A 147      -2.797   6.629   2.866  1.00 92.50           C  
ATOM   1112  O   GLY A 147      -2.494   6.904   4.023  1.00 92.50           O  
ATOM   1113  N   ALA A 148      -4.039   6.655   2.428  1.00 93.94           N  
ATOM   1114  CA  ALA A 148      -5.179   6.841   3.302  1.00 93.94           C  
ATOM   1115  C   ALA A 148      -6.315   5.967   2.797  1.00 93.94           C  
ATOM   1116  CB  ALA A 148      -5.560   8.324   3.348  1.00 93.94           C  
ATOM   1117  O   ALA A 148      -6.433   5.723   1.594  1.00 93.94           O  
ATOM   1118  N   GLY A 149      -7.152   5.492   3.703  1.00 92.75           N  
ATOM   1119  CA  GLY A 149      -8.286   4.687   3.303  1.00 92.75           C  
ATOM   1120  C   GLY A 149      -9.289   4.458   4.409  1.00 92.75           C  
ATOM   1121  O   GLY A 149      -9.179   4.970   5.524  1.00 92.75           O  
ATOM   1122  N   VAL A 150     -10.298   3.692   4.033  1.00 91.88           N  
ATOM   1123  CA  VAL A 150     -11.449   3.323   4.836  1.00 91.88           C  
ATOM   1124  C   VAL A 150     -11.557   1.807   4.874  1.00 91.88           C  
ATOM   1125  CB  VAL A 150     -12.749   3.961   4.304  1.00 91.88           C  
ATOM   1126  O   VAL A 150     -11.353   1.118   3.873  1.00 91.88           O  
ATOM   1127  CG1 VAL A 150     -12.803   5.457   4.600  1.00 91.88           C  
ATOM   1128  CG2 VAL A 150     -12.964   3.779   2.801  1.00 91.88           C  
ATOM   1129  N   GLN A 151     -11.888   1.287   6.045  1.00 89.88           N  
ATOM   1130  CA  GLN A 151     -12.309  -0.091   6.236  1.00 89.88           C  
ATOM   1131  C   GLN A 151     -13.774  -0.119   6.640  1.00 89.88           C  
ATOM   1132  CB  GLN A 151     -11.426  -0.802   7.264  1.00 89.88           C  
ATOM   1133  O   GLN A 151     -14.184   0.612   7.543  1.00 89.88           O  
ATOM   1134  CG  GLN A 151     -10.199  -1.377   6.563  1.00 89.88           C  
ATOM   1135  CD  GLN A 151      -9.176  -1.972   7.513  1.00 89.88           C  
ATOM   1136  NE2 GLN A 151      -7.996  -2.216   7.003  1.00 89.88           N  
ATOM   1137  OE1 GLN A 151      -9.392  -2.196   8.698  1.00 89.88           O  
ATOM   1138  N   PHE A 152     -14.537  -0.968   5.965  1.00 88.31           N  
ATOM   1139  CA  PHE A 152     -15.929  -1.251   6.261  1.00 88.31           C  
ATOM   1140  C   PHE A 152     -16.046  -2.649   6.855  1.00 88.31           C  
ATOM   1141  CB  PHE A 152     -16.783  -1.117   4.999  1.00 88.31           C  
ATOM   1142  O   PHE A 152     -15.614  -3.618   6.235  1.00 88.31           O  
ATOM   1143  CG  PHE A 152     -16.823   0.284   4.434  1.00 88.31           C  
ATOM   1144  CD1 PHE A 152     -17.760   1.206   4.932  1.00 88.31           C  
ATOM   1145  CD2 PHE A 152     -15.931   0.668   3.416  1.00 88.31           C  
ATOM   1146  CE1 PHE A 152     -17.802   2.514   4.421  1.00 88.31           C  
ATOM   1147  CE2 PHE A 152     -15.987   1.971   2.891  1.00 88.31           C  
ATOM   1148  CZ  PHE A 152     -16.916   2.896   3.398  1.00 88.31           C  
ATOM   1149  N   ASN A 153     -16.675  -2.756   8.018  1.00 86.25           N  
ATOM   1150  CA  ASN A 153     -16.849  -4.003   8.750  1.00 86.25           C  
ATOM   1151  C   ASN A 153     -18.345  -4.356   8.774  1.00 86.25           C  
ATOM   1152  CB  ASN A 153     -16.243  -3.858  10.157  1.00 86.25           C  
ATOM   1153  O   ASN A 153     -19.009  -4.074   9.767  1.00 86.25           O  
ATOM   1154  CG  ASN A 153     -14.740  -3.632  10.196  1.00 86.25           C  
ATOM   1155  ND2 ASN A 153     -14.141  -3.840  11.344  1.00 86.25           N  
ATOM   1156  OD1 ASN A 153     -14.077  -3.248   9.242  1.00 86.25           O  
ATOM   1157  N   PRO A 154     -18.923  -4.900   7.682  1.00 77.00           N  
ATOM   1158  CA  PRO A 154     -20.355  -5.214   7.621  1.00 77.00           C  
ATOM   1159  C   PRO A 154     -20.785  -6.274   8.642  1.00 77.00           C  
ATOM   1160  CB  PRO A 154     -20.602  -5.694   6.187  1.00 77.00           C  
ATOM   1161  O   PRO A 154     -21.944  -6.304   9.041  1.00 77.00           O  
ATOM   1162  CG  PRO A 154     -19.242  -6.236   5.748  1.00 77.00           C  
ATOM   1163  CD  PRO A 154     -18.267  -5.293   6.444  1.00 77.00           C  
ATOM   1164  N   VAL A 155     -19.854  -7.141   9.039  1.00 78.38           N  
ATOM   1165  CA  VAL A 155     -20.001  -8.138  10.102  1.00 78.38           C  
ATOM   1166  C   VAL A 155     -18.701  -8.181  10.904  1.00 78.38           C  
ATOM   1167  CB  VAL A 155     -20.355  -9.535   9.546  1.00 78.38           C  
ATOM   1168  O   VAL A 155     -17.655  -7.788  10.387  1.00 78.38           O  
ATOM   1169  CG1 VAL A 155     -21.736  -9.563   8.881  1.00 78.38           C  
ATOM   1170  CG2 VAL A 155     -19.352 -10.060   8.517  1.00 78.38           C  
ATOM   1171  N   GLU A 156     -18.745  -8.694  12.134  1.00 72.19           N  
ATOM   1172  CA  GLU A 156     -17.597  -8.715  13.061  1.00 72.19           C  
ATOM   1173  C   GLU A 156     -16.338  -9.355  12.458  1.00 72.19           C  
ATOM   1174  CB  GLU A 156     -18.000  -9.459  14.345  1.00 72.19           C  
ATOM   1175  O   GLU A 156     -15.227  -8.895  12.713  1.00 72.19           O  
ATOM   1176  CG  GLU A 156     -19.048  -8.666  15.143  1.00 72.19           C  
ATOM   1177  CD  GLU A 156     -19.558  -9.394  16.397  1.00 72.19           C  
ATOM   1178  OE1 GLU A 156     -20.440  -8.806  17.060  1.00 72.19           O  
ATOM   1179  OE2 GLU A 156     -19.132 -10.543  16.644  1.00 72.19           O  
ATOM   1180  N   ASN A 157     -16.529 -10.338  11.575  1.00 80.62           N  
ATOM   1181  CA  ASN A 157     -15.458 -11.174  11.047  1.00 80.62           C  
ATOM   1182  C   ASN A 157     -14.997 -10.776   9.635  1.00 80.62           C  
ATOM   1183  CB  ASN A 157     -15.936 -12.634  11.081  1.00 80.62           C  
ATOM   1184  O   ASN A 157     -14.035 -11.346   9.133  1.00 80.62           O  
ATOM   1185  CG  ASN A 157     -16.273 -13.162  12.465  1.00 80.62           C  
ATOM   1186  ND2 ASN A 157     -16.560 -14.434  12.586  1.00 80.62           N  
ATOM   1187  OD1 ASN A 157     -16.333 -12.462  13.451  1.00 80.62           O  
ATOM   1188  N   VAL A 158     -15.665  -9.836   8.955  1.00 83.19           N  
ATOM   1189  CA  VAL A 158     -15.341  -9.456   7.565  1.00 83.19           C  
ATOM   1190  C   VAL A 158     -14.967  -7.990   7.507  1.00 83.19           C  
ATOM   1191  CB  VAL A 158     -16.478  -9.755   6.570  1.00 83.19           C  
ATOM   1192  O   VAL A 158     -15.713  -7.129   7.962  1.00 83.19           O  
ATOM   1193  CG1 VAL A 158     -16.136  -9.322   5.135  1.00 83.19           C  
ATOM   1194  CG2 VAL A 158     -16.805 -11.254   6.527  1.00 83.19           C  
ATOM   1195  N   VAL A 159     -13.839  -7.709   6.863  1.00 85.62           N  
ATOM   1196  CA  VAL A 159     -13.336  -6.354   6.640  1.00 85.62           C  
ATOM   1197  C   VAL A 159     -13.252  -6.108   5.143  1.00 85.62           C  
ATOM   1198  CB  VAL A 159     -11.974  -6.164   7.329  1.00 85.62           C  
ATOM   1199  O   VAL A 159     -12.625  -6.870   4.420  1.00 85.62           O  
ATOM   1200  CG1 VAL A 159     -11.436  -4.745   7.118  1.00 85.62           C  
ATOM   1201  CG2 VAL A 159     -12.076  -6.421   8.838  1.00 85.62           C  
ATOM   1202  N   ILE A 160     -13.861  -5.040   4.653  1.00 89.94           N  
ATOM   1203  CA  ILE A 160     -13.700  -4.564   3.281  1.00 89.94           C  
ATOM   1204  C   ILE A 160     -12.799  -3.344   3.343  1.00 89.94           C  
ATOM   1205  CB  ILE A 160     -15.057  -4.266   2.622  1.00 89.94           C  
ATOM   1206  O   ILE A 160     -13.123  -2.358   3.996  1.00 89.94           O  
ATOM   1207  CG1 ILE A 160     -15.936  -5.537   2.599  1.00 89.94           C  
ATOM   1208  CG2 ILE A 160     -14.832  -3.707   1.202  1.00 89.94           C  
ATOM   1209  CD1 ILE A 160     -17.367  -5.291   2.109  1.00 89.94           C  
ATOM   1210  N   ASP A 161     -11.664  -3.410   2.668  1.00 90.69           N  
ATOM   1211  CA  ASP A 161     -10.655  -2.365   2.678  1.00 90.69           C  
ATOM   1212  C   ASP A 161     -10.643  -1.624   1.340  1.00 90.69           C  
ATOM   1213  CB  ASP A 161      -9.308  -2.987   3.043  1.00 90.69           C  
ATOM   1214  O   ASP A 161     -10.565  -2.226   0.268  1.00 90.69           O  
ATOM   1215  CG  ASP A 161      -8.232  -1.917   3.107  1.00 90.69           C  
ATOM   1216  OD1 ASP A 161      -7.656  -1.606   2.049  1.00 90.69           O  
ATOM   1217  OD2 ASP A 161      -7.950  -1.394   4.206  1.00 90.69           O  
ATOM   1218  N   LEU A 162     -10.731  -0.301   1.415  1.00 92.19           N  
ATOM   1219  CA  LEU A 162     -10.670   0.611   0.284  1.00 92.19           C  
ATOM   1220  C   LEU A 162      -9.671   1.701   0.627  1.00 92.19           C  
ATOM   1221  CB  LEU A 162     -12.072   1.200   0.056  1.00 92.19           C  
ATOM   1222  O   LEU A 162      -9.871   2.459   1.574  1.00 92.19           O  
ATOM   1223  CG  LEU A 162     -12.965   0.316  -0.822  1.00 92.19           C  
ATOM   1224  CD1 LEU A 162     -14.435   0.524  -0.461  1.00 92.19           C  
ATOM   1225  CD2 LEU A 162     -12.778   0.682  -2.294  1.00 92.19           C  
ATOM   1226  N   GLY A 163      -8.602   1.814  -0.143  1.00 91.31           N  
ATOM   1227  CA  GLY A 163      -7.596   2.825   0.117  1.00 91.31           C  
ATOM   1228  C   GLY A 163      -6.967   3.379  -1.139  1.00 91.31           C  
ATOM   1229  O   GLY A 163      -7.049   2.841  -2.243  1.00 91.31           O  
ATOM   1230  N   TYR A 164      -6.327   4.511  -0.932  1.00 90.50           N  
ATOM   1231  CA  TYR A 164      -5.579   5.234  -1.927  1.00 90.50           C  
ATOM   1232  C   TYR A 164      -4.128   5.303  -1.472  1.00 90.50           C  
ATOM   1233  CB  TYR A 164      -6.216   6.608  -2.103  1.00 90.50           C  
ATOM   1234  O   TYR A 164      -3.843   5.611  -0.316  1.00 90.50           O  
ATOM   1235  CG  TYR A 164      -5.582   7.393  -3.221  1.00 90.50           C  
ATOM   1236  CD1 TYR A 164      -4.486   8.232  -2.950  1.00 90.50           C  
ATOM   1237  CD2 TYR A 164      -6.074   7.263  -4.533  1.00 90.50           C  
ATOM   1238  CE1 TYR A 164      -3.896   8.968  -3.990  1.00 90.50           C  
ATOM   1239  CE2 TYR A 164      -5.492   8.003  -5.577  1.00 90.50           C  
ATOM   1240  OH  TYR A 164      -3.888   9.640  -6.276  1.00 90.50           O  
ATOM   1241  CZ  TYR A 164      -4.415   8.868  -5.297  1.00 90.50           C  
ATOM   1242  N   GLU A 165      -3.213   4.999  -2.380  1.00 88.19           N  
ATOM   1243  CA  GLU A 165      -1.776   5.036  -2.151  1.00 88.19           C  
ATOM   1244  C   GLU A 165      -1.146   6.032  -3.126  1.00 88.19           C  
ATOM   1245  CB  GLU A 165      -1.199   3.617  -2.275  1.00 88.19           C  
ATOM   1246  O   GLU A 165      -1.311   5.936  -4.342  1.00 88.19           O  
ATOM   1247  CG  GLU A 165       0.283   3.550  -1.881  1.00 88.19           C  
ATOM   1248  CD  GLU A 165       0.835   2.116  -1.952  1.00 88.19           C  
ATOM   1249  OE1 GLU A 165       1.912   1.915  -2.555  1.00 88.19           O  
ATOM   1250  OE2 GLU A 165       0.208   1.178  -1.406  1.00 88.19           O  
ATOM   1251  N   GLY A 166      -0.425   7.004  -2.579  1.00 85.00           N  
ATOM   1252  CA  GLY A 166       0.376   7.966  -3.313  1.00 85.00           C  
ATOM   1253  C   GLY A 166       1.853   7.761  -2.997  1.00 85.00           C  
ATOM   1254  O   GLY A 166       2.270   7.726  -1.845  1.00 85.00           O  
ATOM   1255  N   SER A 167       2.689   7.672  -4.020  1.00 78.69           N  
ATOM   1256  CA  SER A 167       4.135   7.609  -3.866  1.00 78.69           C  
ATOM   1257  C   SER A 167       4.809   8.645  -4.743  1.00 78.69           C  
ATOM   1258  CB  SER A 167       4.637   6.199  -4.135  1.00 78.69           C  
ATOM   1259  O   SER A 167       4.465   8.835  -5.911  1.00 78.69           O  
ATOM   1260  OG  SER A 167       6.009   6.079  -3.787  1.00 78.69           O  
ATOM   1261  N   LYS A 168       5.786   9.338  -4.161  1.00 71.81           N  
ATOM   1262  CA  LYS A 168       6.607  10.320  -4.860  1.00 71.81           C  
ATOM   1263  C   LYS A 168       8.011   9.757  -5.000  1.00 71.81           C  
ATOM   1264  CB  LYS A 168       6.535  11.662  -4.125  1.00 71.81           C  
ATOM   1265  O   LYS A 168       8.805   9.792  -4.060  1.00 71.81           O  
ATOM   1266  CG  LYS A 168       7.150  12.773  -4.985  1.00 71.81           C  
ATOM   1267  CD  LYS A 168       7.018  14.129  -4.287  1.00 71.81           C  
ATOM   1268  CE  LYS A 168       7.604  15.227  -5.180  1.00 71.81           C  
ATOM   1269  NZ  LYS A 168       7.574  16.551  -4.507  1.00 71.81           N  
ATOM   1270  N   VAL A 169       8.309   9.235  -6.184  1.00 62.81           N  
ATOM   1271  CA  VAL A 169       9.602   8.635  -6.515  1.00 62.81           C  
ATOM   1272  C   VAL A 169      10.365   9.617  -7.410  1.00 62.81           C  
ATOM   1273  CB  VAL A 169       9.406   7.232  -7.124  1.00 62.81           C  
ATOM   1274  O   VAL A 169      10.292   9.579  -8.637  1.00 62.81           O  
ATOM   1275  CG1 VAL A 169      10.762   6.578  -7.366  1.00 62.81           C  
ATOM   1276  CG2 VAL A 169       8.623   6.290  -6.195  1.00 62.81           C  
ATOM   1277  N   GLY A 170      11.077  10.561  -6.787  1.00 63.16           N  
ATOM   1278  CA  GLY A 170      11.744  11.660  -7.497  1.00 63.16           C  
ATOM   1279  C   GLY A 170      10.743  12.641  -8.126  1.00 63.16           C  
ATOM   1280  O   GLY A 170       9.947  13.250  -7.410  1.00 63.16           O  
ATOM   1281  N   ALA A 171      10.794  12.800  -9.455  1.00 58.41           N  
ATOM   1282  CA  ALA A 171       9.858  13.625 -10.231  1.00 58.41           C  
ATOM   1283  C   ALA A 171       8.601  12.859 -10.693  1.00 58.41           C  
ATOM   1284  CB  ALA A 171      10.613  14.223 -11.426  1.00 58.41           C  
ATOM   1285  O   ALA A 171       7.612  13.489 -11.056  1.00 58.41           O  
ATOM   1286  N   ALA A 172       8.620  11.522 -10.657  1.00 61.91           N  
ATOM   1287  CA  ALA A 172       7.484  10.700 -11.059  1.00 61.91           C  
ATOM   1288  C   ALA A 172       6.517  10.511  -9.882  1.00 61.91           C  
ATOM   1289  CB  ALA A 172       7.999   9.366 -11.613  1.00 61.91           C  
ATOM   1290  O   ALA A 172       6.917  10.074  -8.794  1.00 61.91           O  
ATOM   1291  N   LYS A 173       5.236  10.823 -10.104  1.00 71.06           N  
ATOM   1292  CA  LYS A 173       4.162  10.514  -9.158  1.00 71.06           C  
ATOM   1293  C   LYS A 173       3.523   9.180  -9.523  1.00 71.06           C  
ATOM   1294  CB  LYS A 173       3.119  11.634  -9.102  1.00 71.06           C  
ATOM   1295  O   LYS A 173       3.205   8.905 -10.681  1.00 71.06           O  
ATOM   1296  CG  LYS A 173       3.721  12.987  -8.689  1.00 71.06           C  
ATOM   1297  CD  LYS A 173       2.634  14.062  -8.749  1.00 71.06           C  
ATOM   1298  CE  LYS A 173       3.232  15.459  -8.581  1.00 71.06           C  
ATOM   1299  NZ  LYS A 173       2.288  16.471  -9.111  1.00 71.06           N  
ATOM   1300  N   LEU A 174       3.344   8.355  -8.506  1.00 73.94           N  
ATOM   1301  CA  LEU A 174       2.673   7.070  -8.568  1.00 73.94           C  
ATOM   1302  C   LEU A 174       1.430   7.173  -7.707  1.00 73.94           C  
ATOM   1303  CB  LEU A 174       3.648   5.982  -8.082  1.00 73.94           C  
ATOM   1304  O   LEU A 174       1.529   7.391  -6.507  1.00 73.94           O  
ATOM   1305  CG  LEU A 174       4.098   5.084  -9.239  1.00 73.94           C  
ATOM   1306  CD1 LEU A 174       5.525   4.585  -9.026  1.00 73.94           C  
ATOM   1307  CD2 LEU A 174       3.154   3.887  -9.367  1.00 73.94           C  
ATOM   1308  N   ASN A 175       0.271   7.042  -8.329  1.00 85.25           N  
ATOM   1309  CA  ASN A 175      -1.014   7.168  -7.662  1.00 85.25           C  
ATOM   1310  C   ASN A 175      -1.808   5.899  -7.923  1.00 85.25           C  
ATOM   1311  CB  ASN A 175      -1.716   8.403  -8.227  1.00 85.25           C  
ATOM   1312  O   ASN A 175      -1.945   5.487  -9.076  1.00 85.25           O  
ATOM   1313  CG  ASN A 175      -1.168   9.715  -7.687  1.00 85.25           C  
ATOM   1314  ND2 ASN A 175      -1.328  10.782  -8.432  1.00 85.25           N  
ATOM   1315  OD1 ASN A 175      -0.626   9.834  -6.601  1.00 85.25           O  
ATOM   1316  N   GLY A 176      -2.320   5.273  -6.874  1.00 85.19           N  
ATOM   1317  CA  GLY A 176      -3.009   4.003  -6.987  1.00 85.19           C  
ATOM   1318  C   GLY A 176      -4.146   3.836  -6.010  1.00 85.19           C  
ATOM   1319  O   GLY A 176      -4.219   4.488  -4.974  1.00 85.19           O  
ATOM   1320  N   VAL A 177      -5.034   2.924  -6.373  1.00 89.56           N  
ATOM   1321  CA  VAL A 177      -6.150   2.494  -5.543  1.00 89.56           C  
ATOM   1322  C   VAL A 177      -5.899   1.046  -5.152  1.00 89.56           C  
ATOM   1323  CB  VAL A 177      -7.498   2.691  -6.260  1.00 89.56           C  
ATOM   1324  O   VAL A 177      -5.446   0.232  -5.964  1.00 89.56           O  
ATOM   1325  CG1 VAL A 177      -8.677   2.325  -5.351  1.00 89.56           C  
ATOM   1326  CG2 VAL A 177      -7.692   4.151  -6.697  1.00 89.56           C  
ATOM   1327  N   ASN A 178      -6.184   0.727  -3.898  1.00 90.62           N  
ATOM   1328  CA  ASN A 178      -6.205  -0.628  -3.388  1.00 90.62           C  
ATOM   1329  C   ASN A 178      -7.617  -0.967  -2.900  1.00 90.62           C  
ATOM   1330  CB  ASN A 178      -5.063  -0.841  -2.375  1.00 90.62           C  
ATOM   1331  O   ASN A 178      -8.312  -0.147  -2.302  1.00 90.62           O  
ATOM   1332  CG  ASN A 178      -4.996   0.195  -1.268  1.00 90.62           C  
ATOM   1333  ND2 ASN A 178      -3.834   0.693  -0.914  1.00 90.62           N  
ATOM   1334  OD1 ASN A 178      -5.964   0.535  -0.630  1.00 90.62           O  
ATOM   1335  N   VAL A 179      -8.055  -2.177  -3.235  1.00 92.56           N  
ATOM   1336  CA  VAL A 179      -9.351  -2.720  -2.825  1.00 92.56           C  
ATOM   1337  C   VAL A 179      -9.125  -4.141  -2.355  1.00 92.56           C  
ATOM   1338  CB  VAL A 179     -10.392  -2.699  -3.959  1.00 92.56           C  
ATOM   1339  O   VAL A 179      -8.556  -4.947  -3.093  1.00 92.56           O  
ATOM   1340  CG1 VAL A 179     -11.763  -3.151  -3.438  1.00 92.56           C  
ATOM   1341  CG2 VAL A 179     -10.534  -1.305  -4.580  1.00 92.56           C  
ATOM   1342  N   GLY A 180      -9.563  -4.458  -1.146  1.00 90.12           N  
ATOM   1343  CA  GLY A 180      -9.350  -5.762  -0.545  1.00 90.12           C  
ATOM   1344  C   GLY A 180     -10.483  -6.216   0.347  1.00 90.12           C  
ATOM   1345  O   GLY A 180     -11.369  -5.451   0.720  1.00 90.12           O  
ATOM   1346  N   VAL A 181     -10.426  -7.497   0.681  1.00 90.62           N  
ATOM   1347  CA  VAL A 181     -11.292  -8.115   1.678  1.00 90.62           C  
ATOM   1348  C   VAL A 181     -10.397  -8.822   2.684  1.00 90.62           C  
ATOM   1349  CB  VAL A 181     -12.350  -9.044   1.051  1.00 90.62           C  
ATOM   1350  O   VAL A 181      -9.322  -9.327   2.359  1.00 90.62           O  
ATOM   1351  CG1 VAL A 181     -13.321  -9.595   2.105  1.00 90.62           C  
ATOM   1352  CG2 VAL A 181     -13.194  -8.298   0.005  1.00 90.62           C  
ATOM   1353  N   GLY A 182     -10.813  -8.798   3.932  1.00 87.25           N  
ATOM   1354  CA  GLY A 182     -10.075  -9.301   5.060  1.00 87.25           C  
ATOM   1355  C   GLY A 182     -10.970  -9.972   6.071  1.00 87.25           C  
ATOM   1356  O   GLY A 182     -12.198  -9.958   5.965  1.00 87.25           O  
ATOM   1357  N   TYR A 183     -10.304 -10.547   7.055  1.00 83.75           N  
ATOM   1358  CA  TYR A 183     -10.916 -11.228   8.169  1.00 83.75           C  
ATOM   1359  C   TYR A 183     -10.387 -10.627   9.469  1.00 83.75           C  
ATOM   1360  CB  TYR A 183     -10.662 -12.731   8.030  1.00 83.75           C  
ATOM   1361  O   TYR A 183      -9.186 -10.357   9.591  1.00 83.75           O  
ATOM   1362  CG  TYR A 183     -11.482 -13.573   8.980  1.00 83.75           C  
ATOM   1363  CD1 TYR A 183     -10.953 -13.927  10.230  1.00 83.75           C  
ATOM   1364  CD2 TYR A 183     -12.775 -13.994   8.621  1.00 83.75           C  
ATOM   1365  CE1 TYR A 183     -11.736 -14.655  11.149  1.00 83.75           C  
ATOM   1366  CE2 TYR A 183     -13.544 -14.751   9.523  1.00 83.75           C  
ATOM   1367  OH  TYR A 183     -13.822 -15.691  11.711  1.00 83.75           O  
ATOM   1368  CZ  TYR A 183     -13.042 -15.045  10.806  1.00 83.75           C  
ATOM   1369  N   ARG A 184     -11.294 -10.383  10.410  1.00 81.19           N  
ATOM   1370  CA  ARG A 184     -10.980  -9.932  11.769  1.00 81.19           C  
ATOM   1371  C   ARG A 184     -11.185 -11.112  12.712  1.00 81.19           C  
ATOM   1372  CB  ARG A 184     -11.833  -8.706  12.099  1.00 81.19           C  
ATOM   1373  O   ARG A 184     -12.180 -11.822  12.567  1.00 81.19           O  
ATOM   1374  CG  ARG A 184     -11.565  -8.126  13.495  1.00 81.19           C  
ATOM   1375  CD  ARG A 184     -12.309  -6.796  13.616  1.00 81.19           C  
ATOM   1376  NE  ARG A 184     -12.083  -6.150  14.924  1.00 81.19           N  
ATOM   1377  NH1 ARG A 184     -14.285  -5.890  15.509  1.00 81.19           N  
ATOM   1378  NH2 ARG A 184     -12.730  -5.394  16.973  1.00 81.19           N  
ATOM   1379  CZ  ARG A 184     -13.020  -5.808  15.780  1.00 81.19           C  
ATOM   1380  N   PHE A 185     -10.191 -11.373  13.556  1.00 75.56           N  
ATOM   1381  CA  PHE A 185     -10.076 -12.603  14.332  1.00 75.56           C  
ATOM   1382  C   PHE A 185      -9.351 -12.413  15.638  1.00 75.56           C  
ATOM   1383  CB  PHE A 185      -9.283 -13.667  13.559  1.00 75.56           C  
ATOM   1384  O   PHE A 185      -8.767 -11.330  15.896  1.00 75.56           O  
ATOM   1385  CG  PHE A 185      -7.795 -13.390  13.453  1.00 75.56           C  
ATOM   1386  CD1 PHE A 185      -7.322 -12.703  12.326  1.00 75.56           C  
ATOM   1387  CD2 PHE A 185      -6.891 -13.774  14.464  1.00 75.56           C  
ATOM   1388  CE1 PHE A 185      -5.956 -12.409  12.204  1.00 75.56           C  
ATOM   1389  CE2 PHE A 185      -5.530 -13.445  14.362  1.00 75.56           C  
ATOM   1390  CZ  PHE A 185      -5.060 -12.769  13.225  1.00 75.56           C  
ATOM   1391  OXT PHE A 185      -9.286 -13.485  16.280  1.00 75.56           O  
TER    1392      PHE A 185                                                      
ENDMDL                                                                          
END                                                                             
