# Supplementary material for: A pH-sensitive motif in an outer membrane protein activates bacterial membrane vesicle production
Source: Nat Commun. 2024 Aug 13;15:6958. doi: 10.1038/s41467-024-51364-z (PMC11322160; doi:10.1038/s41467-024-51364-z)
Supplement: Supplementary file 6 — Source data [file 41467_2024_51364_MOESM6_ESM.xlsx]

## Sheet: fig3F_figS6AB_RMSF
				RMSF (Å) relative to time-averaged structure of each trajectory
				MD time: 1 – 3 us				MD time: 1 – 3 us				MD time: 0.5 – 1 us
				HIS CHARGED				HIS NEUTRAL				HIS NEUTRAL
				(PC/PG) (+ LPS)				(PC/PG) (+ LPS)				(PC/PG) (– LPS)
				replica				replica				replica
	RES	#		1	2	3		1	2	3		1	2
	D	1		1.29412	0.79138	0.806399		0.67812	0.867715	1.14822		0.676286	1.10421
	T	2		0.819436	0.50128	0.517363		0.539072	0.53386	0.613423		0.481967	0.594392
	N	3		0.593766	0.446746	0.417133		0.427033	0.426349	0.461367		0.38359	0.464167
	A	4		0.450902	0.399437	0.384262		0.315794	0.373013	0.395172		0.35363	0.396552
	F	5		0.355665	0.384495	0.388654		0.351062	0.375328	0.37813		0.341433	0.372116
	S	6		0.340597	0.369063	0.41611		0.37097	0.387699	0.325922		0.327965	0.360538
	V	7		0.310292	0.303568	0.319552		0.324613	0.309713	0.324361		0.301772	0.310788
	G	8		0.382166	0.361476	0.343287		0.40644	0.373788	0.399297		0.36482	0.383167
	Y	9		0.334849	0.310838	0.316175		0.33544	0.340242	0.321639		0.315417	0.323676
	A	10		0.410248	0.384259	0.3781		0.384157	0.415426	0.391783		0.374537	0.384757
	Q	11		0.513933	0.469547	0.437402		0.439603	0.488663	0.406671		0.475838	0.488807
	S	12		0.583587	0.6241	0.474864		0.500568	0.586738	0.45298		0.519662	0.643218
	K	13		0.888939	1.46876	0.668404		0.792941	1.11685	0.644026		0.672048	1.11181
	V	14		1.6501	1.61693	0.97592		0.920818	1.31234	0.802547		0.956977	1.6682
	Q	15		1.82009	1.92721	1.2581		1.32131	1.41569	1.34057		1.58635	2.28459
	D	16		2.38968	1.64828	1.37832		1.46213	1.49774	1.35129		3.00798	2.34995
	F	17		2.01476	1.49222	1.04137		1.42421	1.46442	1.2405		2.29432	1.82794
	K	18		1.44768	1.29606	0.925194		1.21551	1.20403	0.915281		1.57956	1.49929
	N	19		0.95183	0.848468	0.677084		0.814552	0.981471	0.620988		0.817503	1.04696
	I	20		0.648739	0.622527	0.571317		0.636252	0.73379	0.538155		0.64272	0.638244
	R	21		0.526446	0.486982	0.473776		0.512357	0.597	0.48664		0.519994	0.531321
	G	22		0.431588	0.422853	0.426008		0.435156	0.458072	0.441274		0.428106	0.451842
	V	23		0.358272	0.362221	0.350572		0.369144	0.380615	0.372183		0.359057	0.36315
	N	24		0.295986	0.29091	0.289299		0.295543	0.31269	0.280495		0.287476	0.289096
	V	25		0.283285	0.301525	0.294366		0.296103	0.302194	0.285662		0.281279	0.296162
	K	26		0.284594	0.3297	0.304949		0.311485	0.316217	0.284751		0.280874	0.321352
	Y	27		0.27591	0.27762	0.272357		0.271931	0.273668	0.267012		0.253805	0.27888
	R	28		0.316021	0.287083	0.27376		0.270571	0.272183	0.297978		0.273858	0.294674
	Y	29		0.409678	0.370521	0.362104		0.321621	0.365127	0.370654		0.352956	0.376967
	E	30		0.742488	0.499645	0.459041		0.420025	0.467601	0.587008		0.508629	0.519384
	D	31		1.22691	0.698836	0.619209		0.669195	0.693938	1.00594		0.794544	0.863031
	D	32		1.45772	0.886673	0.766287		0.91656	0.859444	1.25456		0.977461	1.0225
	S	33		1.1447	0.777912	0.665064		0.791796	0.746441	1.00609		0.810466	0.83422
	P	34		0.813536	0.600004	0.514005		0.590373	0.552638	0.71961		0.639987	0.617207
	V	35		0.623376	0.511711	0.460309		0.564639	0.523779	0.613629		0.459479	0.538021
	S	36		0.582093	0.48449	0.447151		0.601449	0.622127	0.699933		0.335724	0.568565
	F	37		0.41503	0.397237	0.37619		0.425114	0.42777	0.435001		0.366107	0.425318
	I	38		0.276208	0.267258	0.268413		0.283949	0.277985	0.271435		0.262142	0.269548
	S	39		0.29247	0.28936	0.2927		0.288224	0.308157	0.279417		0.282599	0.296455
	S	40		0.276438	0.275036	0.28492		0.272335	0.308839	0.279169		0.263986	0.287068
	L	41		0.300855	0.305149	0.29336		0.311097	0.335933	0.300802		0.302237	0.299395
	S	42		0.400676	0.423533	0.391128		0.422597	0.478042	0.347646		0.397628	0.402608
	Y	43		0.436348	0.423348	0.418439		0.43937	0.468819	0.401144		0.447517	0.430261
	L	44		0.464386	0.453787	0.442548		0.454258	0.490098	0.444947		0.480202	0.452828
	Y	45		0.605128	0.596406	0.662728		0.689947	0.654096	0.60383		0.722654	0.607254
	G	46		0.894539	0.756897	0.786426		1.38113	0.844286	0.758792		0.870606	0.729356
	D	47		1.53687	0.861106	0.964843		2.04306	1.0479	0.883537		1.12862	0.979933
	R	48		2.09162	1.30748	1.16952		1.96225	1.51883	1.041		1.26799	1.45467
	Q	49		2.78368	1.37853	1.42491		2.94726	2.10999	1.25381		1.71734	1.80712
	A	50		2.8412	1.60651	1.60065		4.55471	2.36071	1.67809		1.73139	2.0328
	S	51		3.75104	1.95376	2.02166		6.63383	3.9732	2.08229		3.21995	2.71439
	G	52		4.7442	2.90494	2.4619		8.60641	5.2559	2.09962		4.11217	3.39193
	S	53		6.30349	3.6821	3.0778		8.45707	5.58304	1.70339		5.65079	4.20203
	V	54		7.3355	3.80369	3.3266		7.4221	5.73263	1.77361		6.52184	4.60874
	E	55		6.33488	3.31863	2.86663		6.17204	4.79776	2.09693		4.43308	4.10342
	P	56		6.62132	4.29261	3.15984		7.31759	4.87686	2.71154		5.12833	4.14576
	E	57		7.25106	5.01281	4.13373		7.83662	5.65206	3.21276		5.46922	4.41231
	G	58		6.81902	5.49705	3.44228		7.03258	4.85085	3.07087		5.86583	3.96159
	I	59		5.6901	4.81202	2.63507		5.49316	4.0117	2.61251		5.01116	3.65538
	H	60		4.7988	3.67994	2.09153		3.95894	3.33571	2.10758		3.63701	2.93952
	Y	61		4.02642	3.25374	1.96594		3.73265	2.29243	1.65825		2.44063	2.58849
	H	62		2.81468	2.2732	1.99209		3.03153	2.11357	1.51476		2.79149	2.39217
	D	63		2.02668	1.40367	1.74663		2.39416	2.30512	1.28673		2.2737	1.92752
	K	64		2.00114	1.12453	1.33787		1.76464	2.2137	1.10416		1.76284	1.50591
	F	65		1.49796	1.03921	1.21376		1.33612	1.74806	0.987148		1.42266	1.26512
	E	66		1.09515	0.907788	0.906734		1.00218	1.13582	0.841266		1.27457	0.986254
	V	67		0.823604	0.729081	0.694241		0.823268	0.796119	0.724715		0.925158	0.792098
	K	68		0.701525	0.627056	0.634306		0.733691	0.725007	0.668072		0.726839	0.671463
	Y	69		0.565323	0.526727	0.480213		0.59188	0.554334	0.536835		0.55005	0.571103
	G	70		0.66403	0.570202	0.516887		0.580172	0.656701	0.565318		0.633601	0.700001
	S	71		0.452912	0.468602	0.386915		0.430455	0.459163	0.423451		0.457366	0.445167
	L	72		0.354151	0.351723	0.320365		0.331926	0.3519	0.323928		0.343043	0.343325
	M	73		0.313272	0.304043	0.288866		0.300092	0.311233	0.290098		0.293524	0.307792
	V	74		0.307249	0.297224	0.292337		0.292914	0.302578	0.293465		0.294837	0.298431
	G	75		0.311547	0.307559	0.312074		0.312195	0.314008	0.319679		0.30481	0.309394
	P	76		0.329008	0.329325	0.335261		0.343238	0.339544	0.332626		0.321489	0.337645
	A	77		0.344765	0.332213	0.329608		0.356415	0.340322	0.350302		0.317372	0.34204
	Y	78		0.340484	0.3261	0.320084		0.341598	0.334395	0.33547		0.319625	0.328876
	R	79		0.495008	0.447586	0.423247		0.43373	0.428517	0.513237		0.435408	0.454796
	L	80		0.739228	0.660331	0.621947		0.629505	0.640415	0.768475		0.639276	0.638179
	S	81		0.79466	0.669143	0.588419		0.647458	0.654334	0.851742		0.614794	0.625941
	D	82		0.953202	0.806447	0.661271		0.796173	0.742285	0.960832		0.725477	0.717558
	N	83		0.89724	0.621651	0.532915		0.652213	0.593384	0.636617		0.578256	0.572282
	F	84		0.488674	0.397902	0.372022		0.40258	0.394354	0.420043		0.385255	0.390292
	S	85		0.356413	0.285707	0.270402		0.310009	0.278668	0.303287		0.28435	0.296528
	L	86		0.345032	0.335861	0.339422		0.352931	0.336345	0.351366		0.330189	0.342708
	Y	87		0.295678	0.301515	0.299733		0.302561	0.307098	0.287522		0.2754	0.297734
	A	88		0.328882	0.329246	0.327348		0.333718	0.343655	0.327009		0.325527	0.332282
	L	89		0.323583	0.321084	0.309711		0.310623	0.337387	0.329476		0.301376	0.316674
	A	90		0.363552	0.35499	0.350225		0.349406	0.367786	0.36877		0.339506	0.356576
	G	91		0.373483	0.358965	0.355487		0.355504	0.374881	0.366088		0.356331	0.356691
	V	92		0.450604	0.412356	0.409813		0.428473	0.441411	0.419876		0.442663	0.418915
	G	93		0.549757	0.502957	0.462402		0.509373	0.507961	0.486966		0.491637	0.499733
	T	94		0.594466	0.53988	0.516732		0.58541	0.551107	0.514544		0.540032	0.565657
	V	95		0.674147	0.611248	0.616573		0.696568	0.628629	0.601499		0.633912	0.65284
	K	96		0.810991	0.746425	0.723646		0.79972	0.766655	0.766157		0.766547	0.763325
	A	97		0.986113	0.878408	0.826239		0.945043	0.951301	0.888094		0.959782	0.920534
	T	98		1.27903	1.18404	1.08997		1.09392	1.19752	1.04248		1.29211	1.16779
	F	99		1.64149	1.86984	1.50177		1.41971	1.72517	1.17451		1.69658	1.38535
	K	100		1.99485	2.1823	1.86546		1.86295	2.12737	1.364		2.73112	1.51068
	E	101		2.64381	2.79511	2.38024		2.54133	2.61117	1.70952		3.04831	1.93083
	H	102		3.71537	4.21105	3.19139		3.06703	3.37299	1.88375		4.06244	2.39142
	S	103		4.20076	5.52263	4.15606		3.61268	3.7068	2.85794		5.49059	4.32612
	T	104		5.21025	7.04073	5.97999		4.18465	3.70521	3.61025		7.05979	5.87778
	Q	105		5.32897	8.49256	6.86546		4.84266	4.34	4.927		8.25307	8.13001
	D	106		4.69619	9.32487	6.00066		6.95692	4.50287	6.42463		9.5053	9.57067
	G	107		4.90495	9.01832	6.09593		7.43332	4.54255	7.25132		9.73008	10.8579
	D	108		4.94314	7.41428	6.22072		6.55134	4.19294	6.8339		9.04903	11.2405
	S	109		4.73916	5.62357	5.44318		4.80802	3.48163	5.98277		7.86919	10.1506
	F	110		4.08963	4.45043	5.26598		4.42987	3.11341	4.59274		7.19697	9.35392
	S	111		3.4129	3.17721	4.41645		3.63445	2.61308	3.41877		5.91755	7.61901
	N	112		2.64879	2.43674	2.87616		2.60697	2.4652	2.30085		4.29052	5.62418
	K	113		1.9784	1.79811	1.97066		1.8007	1.93677	1.90789		2.67619	3.78776
	I	114		1.90935	1.42914	1.55492		1.60005	1.83684	1.65026		1.84279	2.55812
	S	115		1.53992	1.18732	1.15322		1.2841	1.30881	1.34456		1.26407	1.6733
	S	116		1.27002	1.12865	1.056		1.19956	1.41619	1.11404		1.0489	1.49561
	R	117		0.970392	0.857521	0.852493		0.940717	1.03219	0.788662		0.829823	1.03997
	K	118		0.832935	0.768121	0.743712		0.918079	0.809621	0.740714		0.738726	0.837879
	T	119		0.665623	0.626929	0.621781		0.722716	0.665275	0.630907		0.625189	0.643675
	G	120		0.664473	0.584304	0.599448		0.656248	0.616736	0.627562		0.605431	0.642469
	F	121		0.522051	0.470212	0.487171		0.51925	0.501759	0.4952		0.469613	0.505104
	A	122		0.462946	0.430608	0.41036		0.428893	0.44257	0.429362		0.396357	0.433972
	W	123		0.40725	0.397841	0.389271		0.402231	0.418786	0.383628		0.377331	0.408336
	G	124		0.436848	0.436672	0.416188		0.43482	0.43303	0.374545		0.380293	0.432445
	A	125		0.332555	0.347477	0.333049		0.344739	0.329612	0.327172		0.326207	0.337363
	G	126		0.310222	0.305078	0.303899		0.314336	0.296469	0.297931		0.2937	0.300663
	V	127		0.322301	0.312677	0.306		0.305364	0.295699	0.310372		0.306812	0.318494
	Q	128		0.373439	0.3504	0.325967		0.32293	0.326573	0.333546		0.360043	0.353114
	M	129		0.406104	0.388797	0.382459		0.371464	0.389561	0.3929		0.383884	0.388533
	N	130		0.440095	0.396956	0.366233		0.417377	0.369281	0.405182		0.398356	0.388716
	P	131		0.610869	0.553987	0.537247		0.568013	0.540095	0.555853		0.535382	0.543759
	L	132		0.697505	0.58958	0.589249		0.597224	0.558917	0.639189		0.587941	0.564347
	E	133		0.864184	0.722122	0.717726		0.754614	0.66909	0.806398		0.733176	0.695146
	N	134		0.592373	0.528242	0.556472		0.58237	0.491721	0.56017		0.530134	0.53078
	I	135		0.422953	0.37549	0.378878		0.391996	0.367197	0.392907		0.372728	0.378561
	V	136		0.381333	0.369504	0.357124		0.365425	0.348526	0.362894		0.362262	0.365009
	V	137		0.295235	0.286838	0.300581		0.298221	0.300532	0.277324		0.263662	0.280649
	D	138		0.28321	0.289337	0.299463		0.292747	0.296283	0.266847		0.27605	0.291279
	V	139		0.303297	0.31063	0.318871		0.328193	0.309326	0.292796		0.287625	0.327317
	G	140		0.42133	0.438074	0.426999		0.438754	0.428609	0.395873		0.401485	0.440108
	Y	141		0.388308	0.382896	0.389303		0.361337	0.423606	0.351918		0.323116	0.387957
	E	142		0.518187	0.453514	0.529755		0.440491	0.563343	0.375		0.371661	0.476672
	G	143		0.62748	0.525295	0.632141		0.595201	0.606031	0.566241		0.458564	0.587905
	S	144		0.592397	0.559334	0.64142		0.688027	0.584824	0.615403		0.497076	0.615012
	N	145		0.662209	0.684862	0.850149		1.02324	0.732533	1.10116		0.671544	0.869721
	I	146		0.869907	0.752074	0.928845		0.964773	0.87716	0.902108		0.879186	1.12665
	S	147		1.28208	0.884991	1.38727		1.24848	1.40691	1.20458		1.25809	2.70219
	S	148		2.09524	1.13597	1.56703		1.51178	1.67022	1.34936		1.47571	2.26051
	T	149		1.64841	1.29527	1.2397		1.13318	1.5746	0.995391		1.60109	2.68443
	K	150		1.10106	0.893685	0.983798		1.1764	1.16291	0.988793		1.19986	0.996463
	I	151		0.912124	0.640774	0.616733		0.682094	0.822539	0.596096		0.762602	0.623377
	N	152		0.721699	0.520955	0.552829		0.63893	0.597118	0.532318		0.524471	0.576364
	G	153		0.522272	0.663485	0.487485		0.626789	0.564194	0.458212		0.583297	0.632584
	F	154		0.392931	0.45289	0.396455		0.486342	0.443	0.351059		0.431941	0.461871
	N	155		0.318319	0.327934	0.306255		0.339192	0.325601	0.332465		0.320958	0.324102
	V	156		0.308774	0.304937	0.288758		0.332946	0.301678	0.324841		0.304363	0.307613
	G	157		0.356957	0.337185	0.334065		0.351305	0.348087	0.387197		0.32654	0.354349
	V	158		0.281389	0.278272	0.278212		0.281437	0.280857	0.290753		0.277194	0.280796
	G	159		0.397455	0.407237	0.409775		0.403198	0.403886	0.392367		0.362387	0.385668
	Y	160		0.363828	0.358395	0.367017		0.359276	0.35102	0.35904		0.343982	0.356757
	R	161		0.463507	0.417948	0.40878		0.369898	0.393796	0.442052		0.406532	0.410893
	F	162		0.759476	0.633436	0.634794		0.473579	0.60861	0.724444		0.55726	0.617601

## Sheet: fig4D_figS4CE_HH
			distance in Å												distance in Å														distance in Å
			HIS CHARGED												HIS NEUTRAL														HIS NEUTRAL
			(PC/PG) (+ LPS)												(PC/PG) (+ LPS)														(PC/PG) (– LPS)
			H60–H62				H60–H102				H62–H102				H60–H62				H60–H102				H62–H102						H60–H62			H60–H102			H62–H102
	MD		replica				replica				replica				replica				replica				replica				MD		replica			replica			replica
	(ns)		1	2	3		1	2	3		1	2	3		1	2	3		1	2	3		1	2	3		(ns)		1	2		1	2		1	2
	0		8.971	9.303	9.078		14.439	15.06	11.339		8.716	11.753	8.68		8.206	6.458	8.733		12.412	7.823	15.016		7.94	8.282	9.959		0		8.143	6.834		12.061	10.511		4.709	7.514
	1		10.054	9.771	8.461		13.679	12.658	14.615		8.348	8.777	12.533		7.934	5.818	7.458		12.36	7.341	17.377		6.965	7.069	11.617		0.5		7.413	6.633		12.404	9.189		5.121	4.796
	2		9.015	9.801	8.602		11.412	12.927	17.134		7.918	9.06	13.703		8.07	6.093	6.122		16.193	8.091	16.019		9.854	4.595	10.06		1		6.802	7.592		11.463	12.195		5.399	5.279
	3		9.144	9.853	9.129		14.206	15.027	16.744		12.037	8.23	14.056		7.607	6.856	7.633		15.699	8.676	16.552		9.332	5.221	11.356		1.5		8.879	7.043		12.726	13.714		4.203	7.123
	4		8.348	9.527	8.668		12.97	13.379	14.019		8.341	9.545	11.569		6.56	6.182	9.057		14.766	7.972	19.826		8.897	5.079	12.928		2		6.876	6.486		11.878	10.253		5.301	4.693
	5		7.803	8.987	7.687		13.921	12.663	9.646		10.833	9.548	10.172		7.832	6.177	8.769		12.724	9.436	18.833		6.397	6.014	13.089		2.5		8.437	6.279		12.259	10.584		4.02	5.049
	6		8.187	10.499	8.212		13.289	12.193	13.306		9.118	9.605	13.888		6.978	5.817	8.871		12.806	7.827	16.116		6.617	4.292	12.366		3		7.991	6.084		11.964	9.711		4.511	4.601
	7		8.539	9.791	8.977		13.448	11.363	13.311		10.747	9.345	13.512		6.335	5.763	8.394		12.669	7.585	14.543		6.523	4.157	12.053		3.5		6.656	8.324		12.884	11.867		6.828	4.291
	8		8.628	10.208	8.1		9.031	11.816	11.914		9.564	8.116	11.465		7.261	6.582	8.499		13.152	8.212	15.323		6.025	4.381	13.822		4		7.395	5.547		16.116	14.418		9.604	10.847
	9		7.986	9.543	7.822		12.749	11.951	12.378		15.662	8.975	11.487		5.939	6.097	8.865		11.794	7.913	14.843		5.935	4.66	9.388		4.5		6.69	8.64		14.231	13.415		7.972	6.626
	10		8.042	8.982	8.121		13.424	13.581	11.549		12.166	9.387	11.634		6.004	6.37	9.079		11.922	8.811	13.798		6.465	5.115	10.017		5		8.348	9.945		14.221	13.22		6.402	4.182
	11		8.365	6.645	8.721		10.108	11.279	12.17		12.13	8.985	11.653		8.215	6.728	8.957		13.713	8.105	10.271		5.889	4.527	7.208		5.5		7.246	9.806		13.498	13.569		6.762	4.486
	12		9.889	9.57	8.44		17.208	11.735	11.559		13.862	9.154	11.852		6.673	6.164	6.484		12.578	8.127	10.61		6.033	4.931	9.483		6		9.347	8.347		13.288	12.257		4.561	5.686
	13		8.642	9.691	8.344		17.001	11.974	11.901		14.36	9.171	11.048		6.319	6.622	9.037		10.864	9.422	11.648		4.734	4.54	8.972		6.5		8.21	6.004		16.548	10.287		8.704	4.889
	14		9.32	9.317	7.523		14.118	12.784	12.019		10.646	8.688	11.255		6.985	5.931	6.221		10.672	8.884	10.954		4.457	3.981	9.467		7		6.812	5.79		16.649	9.804		9.899	4.229
	15		9.449	10.809	9.016		13.135	12.764	11.841		9.808	8.954	11.785		7.312	5.909	7.816		11.536	8.777	10.575		4.265	4.345	9.218		7.5		6.148	7.204		16.839	10.812		11.059	4.125
	16		10.484	10.194	8.926		10.611	11.999	11.614		11.616	8.274	11.474		6.61	5.739	7.828		8.951	7.081	11.385		6.618	4.5	12.518		8		5.887	8.311		16.839	11.973		11.062	4.452
	17		10.056	10.592	8.614		10.664	12.572	12.196		12.393	9.964	12.22		6.103	5.55	8.912		13.357	7.752	11.506		8.61	4.274	14.216		8.5		7.811	8.284		16.992	11.691		9.37	4.139
	18		10.131	10.769	7.94		9.136	12.552	11.541		11.329	9.105	11.615		8.375	5.44	8.886		14.196	7.504	12.18		7.458	4.667	12.955		9		7.058	8.013		16.339	11.825		9.389	4.956
	19		11.456	10.363	8.072		8.734	11.41	11.588		12.689	8.81	11.791		5.8	6.098	8.25		13.375	8.091	12.896		8.753	4.4	13.117		9.5		6.729	8.187		17.15	11.49		11.056	4.558
	20		9.415	8.185	8.916		9.099	10.077	11.6		11.337	11.144	11.178		7.842	7.282	10.23		12.238	8.659	12.384		5.767	4.536	11.186		10		8.394	8.682		16.198	12.98		10.47	4.656
	21		9.869	7.102	8.575		12.327	12.52	12.198		13.478	13.969	11.493		6.672	6.967	8.481		12.5	8.843	12.276		8.137	4.54	13.644		10.5		7.234	7.357		15.704	11.029		9.261	4.353
	22		9.444	7.828	8.454		12.962	12.437	11.618		13.695	13.944	11.466		8.727	5.818	8.424		14.088	7.839	10.461		5.98	4.467	12.821		11		6.291	8.572		15.77	12.398		10.152	4.605
	23		11.201	8.044	8.792		9.012	15.427	12.723		11.751	15.489	11.754		6.434	6.471	8.559		10.775	7.71	10.459		4.932	4.728	12.823		11.5		7.115	9.084		12.711	12.757		6.016	5.094
	24		10.846	8.132	9.121		11.345	15.518	11.93		12.805	16.476	11.475		6.686	5.921	7.879		11.212	7.55	9.651		4.635	4.324	12.762		12		6.219	8.258		19.034	12.988		15.442	5.671
	25		11.346	8.97	8.814		9.966	15.885	11.581		11.497	16.683	11.866		6.011	5.527	7.686		10.651	7.128	12.378		5.396	4.82	12.644		12.5		7.714	9.02		18.875	11.537		13.653	4.401
	26		10.079	8.496	9.003		8.451	15.167	17.5		11.074	15.838	16.551		6.393	6.292	9.33		10.566	8.328	12.704		4.522	4.132	13.814		13		6.515	8.126		20.961	12.173		15.511	4.39
	27		10.628	9.737	8.453		8.223	16.433	11.662		11.845	18.147	10.894		7.538	6.072	8.906		10.665	8.292	11.965		4.177	4.457	13.043		13.5		5.998	7.184		17.804	11.785		14.894	7.63
	28		10.574	8.514	7.579		8.803	14.127	12.805		12.116	16.844	11.723		9.01	5.71	5.099		13.996	7.351	12.276		5.173	5.182	13.91		14		8.409	7.093		19.333	12.048		16.983	7.308
	29		10.964	8.189	8.876		8.856	12.897	12.143		12.253	16.051	11.443		7.883	5.654	7.482		10.98	8.667	10.605		4.126	6.819	13.312		14.5		8.612	8.334		15.786	10.686		14.802	4.4
	30		9.836	8.105	8.4		9.229	15.729	12.099		12.225	16.832	11.34		9.577	5.975	5.5		12.963	9.912	13.276		4.393	7.457	14.694		15		8.179	8.414		20.207	13.586		15.351	6.393
	31		10.533	10.009	8.667		8.439	15.134	11.59		11.693	17.767	11.016		7.757	5.891	6.97		11.415	8.834	14.387		4.244	6.279	13.282		15.5		8.73	9.375		22.582	13.161		16.952	4.171
	32		10.762	9.328	8.817		8.516	19.395	13.838		12.442	20.814	14.778		6.009	6.077	7.312		9.818	10.729	13.729		4.614	6.858	15.166		16		7.332	8.68		23.049	12.405		19.167	4.521
	33		10.535	9.804	8.521		9.466	20.626	11.698		13.633	20.301	11.864		6.49	6.773	6.018		9.066	11.37	13.895		4.708	8.539	15.141		16.5		9.267	8.406		22.687	12.122		17.289	4.199
	34		10.422	9.702	8.864		8.607	17.494	11.84		10.686	18.854	11.678		9.037	6.339	6.69		6.507	10.715	13.528		5.552	9.273	12.945		17		7.388	8.259		17.182	13.483		13.107	5.534
	35		10.78	10.038	7.857		8.797	17.311	14.227		11.27	17.62	13.306		7.952	4.934	5.316		7.21	12.015	13.951		5.444	9.195	15.255		17.5		7.337	7.724		16.767	11.673		14.241	5.118
	36		10.106	9.562	6.945		9.195	18.633	13.855		10.944	19.651	14.763		7.276	7.162	6.978		6.484	11.414	12.993		5.664	9.997	12.261		18		9.269	8.498		16.671	12.976		15.346	5.121
	37		10.142	9.803	7.952		10.876	21.129	12.955		11.418	20.833	14.973		7.303	6.856	7.376		6.709	12.955	11.227		5.723	9.789	11.665		18.5		7.171	8.425		18.927	12.184		15.326	4.398
	38		10.981	9.437	8.867		8.254	18.284	16.781		11.79	21.532	16.645		5.203	7.465	8.283		5.589	9.222	11.517		4.806	9.278	14.877		19		8.755	8.809		18.027	13.026		14.212	4.512
	39		10.626	8.28	8.308		8.679	18.15	18.212		11.612	20.59	18.184		9.606	8.125	6.06		6.755	9.806	11.202		5.934	8.683	13.767		19.5		9.535	8.476		18.374	12.513		15.592	4.445
	40		10.102	9.373	8.609		9.751	17.964	17.762		11.276	20.397	16.894		9.586	7.446	8.661		5.909	9.538	11.625		6.376	8.558	14.779		20		8.322	8.142		18.809	12.477		15.567	4.742
	41		10.08	9.24	7.876		9.738	16.18	16.202		11.175	19.415	16.883		8.487	7.126	5.812		8.872	10.175	11.233		4.719	8.76	14.227		20.5		8.262	8.051		18.732	15.589		14.471	7.768
	42		9.924	9.233	8.365		8.997	15.778	13.597		12.587	16.082	13.908		9.773	6.176	5.997		3.764	9.794	11.903		11.423	8.399	15.072		21		7.552	9.64		16.689	13.448		12.408	4.235
	43		9.179	8.493	8.272		9.32	12.286	15.359		12.635	14.239	16.297		8.886	7.797	6.047		5.295	10.41	11.097		11.065	8.398	14.685		21.5		8.143	7.866		21.451	11.635		16.655	4.133
	44		9.896	10.117	8.997		8.019	13.915	17.743		11.429	16.753	17.699		5.102	7.516	6.558		9.577	10.54	9.936		12.662	8.556	13.57		22		8.446	8.335		20.96	11.7		17.228	4.265
	45		10.829	9.871	8.681		7.776	10.153	16.368		11.624	12.35	17.062		5.524	6.656	7.561		5.776	9.838	10.983		9.663	8.819	15.194		22.5		8.138	6.138		20.87	10.469		17.627	5.49
	46		10.123	8.924	8.455		8.318	12.166	13.802		11.711	15.814	14.544		5.716	7.982	7.932		6.316	10.29	11.166		10.398	8.629	14.897		23		8.514	5.837		21.169	9.874		19.698	4.095
	47		10.189	8.804	9.271		8.055	12.796	13.27		11.063	16.379	13.097		5.619	7.312	7.408		6.021	10.128	11.51		8.633	7.858	15.377		23.5		7.283	6.146		16.25	10.693		13.755	4.669
	48		9.233	9.326	8.15		8.586	10.432	14.238		10.952	15.441	15.534		5.75	7.144	7.765		5.554	10.37	12.542		9.367	8.584	13.404		24		10.006	6.741		19.357	10.249		19.627	4.829
	49		10.546	8.889	9.02		7.924	13.459	15.808		11.178	16.823	16.512		6.393	8.049	7.406		5.823	10.542	11.125		10.1	8.448	10.167		24.5		7.919	7.872		16.976	11.57		15.549	5.719
	50		10.141	9.177	7.971		8.234	14.086	15.234		11.173	16.392	15.906		5.723	6.915	8.263		5.284	10.089	12.824		8.99	8.234	15.815		25		10.688	6.843		21.053	10.575		16.055	4.241
	51		9.79	9.591	8.466		7.778	13.702	17.237		11.116	16.271	17.234		5.444	6.337	5.939		6.194	8.948	11.072		9.616	8.339	13.35		25.5		9.689	5.691		15.414	10.338		15.976	5.035
	52		10.01	8.838	8.445		9.736	14.712	18.153		11.251	17.6	19.317		7.209	7.536	6.418		5.743	10.777	12.165		9.76	8.735	14.834		26		11.019	7.537		13.291	11.617		12.747	4.577
	53		10.259	8.991	8.472		7.919	12.884	17.144		10.268	15.798	18.786		8.332	5.999	6.451		6.206	10.488	11.829		10.765	8.981	16.405		26.5		9.494	8.061		14.539	12.42		11.381	4.681
	54		9.695	9.359	8.133		8.525	13.605	13.693		11.148	17.307	14.564		8.353	7.562	5.902		7.808	11.026	10.57		11.115	9.716	13.723		27		10.506	7.834		13.882	13.729		12.032	6.395
	55		10.729	8.172	7.895		8.377	11.438	18.603		11.921	14.312	20.11		9.219	6.983	5.569		5.338	10.419	9.744		11.207	8.822	13.084		27.5		10.379	9.184		14.073	16.019		13.195	7.681
	56		9.814	8.369	8.587		10.821	14.737	15.585		11.774	16.514	17.52		8.944	7.01	5.096		5.752	11.689	10.452		10.955	10.224	12.783		28		10.481	10.39		12.871	16.409		12.063	6.146
	57		9.234	8.45	8.319		11.317	13.594	18.508		12.68	15.3	20.042		9.345	6.394	6.864		8.11	10.747	10.428		10.953	8.942	12.655		28.5		8.782	9.762		13.011	15.041		11.927	5.51
	58		10.546	8.186	8.372		10.524	17.722	19.323		12.375	17.777	20.103		8.425	6.656	6.089		8.23	10.906	9.222		9.848	8.637	13.043		29		7.605	10.414		16.744	15.583		14.718	5.632
	59		10.289	8.241	8.612		9.096	15.222	16.624		12.126	16.202	18.041		8.686	7.731	6.46		5.644	10.662	9.598		10.144	7.167	13.572		29.5		8.502	10.408		15.232	14.755		10.99	4.514
	60		10.529	8.749	8.59		10.195	17.406	17.268		12.431	19.076	19.911		8.902	7.301	5.783		6.132	10.216	10.327		11.445	8.896	14.21		30		8.027	9.895		15.21	12.959		13.625	4.136
	61		9.518	9.287	8.674		8.338	17.171	17.888		11.484	18.873	19.639		8.716	7.506	5.949		5.252	11.48	10.039		9.575	8.966	14.734		30.5		7.624	10.124		17.16	14.652		15.846	4.696
	62		9.735	8.612	7.483		7.753	14.95	17.435		11.376	16.725	18.984		9.868	7.715	6.643		4.733	12.377	8.627		10.909	10.329	13.115		31		8.182	9.242		18.607	14.65		17.195	5.499
	63		10.187	7.878	8.37		8.72	16.78	16.508		11.665	17.388	18.753		7.87	7.025	6.49		4.911	13.017	8.687		10.688	10.445	13.88		31.5		6.726	10.339		21.924	15.539		18.196	5.844
	64		9.984	8.593	8.5		8.387	17.532	17.684		11.405	18.429	19.194		7.446	8.426	6.412		4.347	12.168	9.102		9.298	9.506	13.032		32		7.808	10.389		19.741	15.133		16.13	5.224
	65		9.956	7.575	8.283		9.023	18.8	15.952		11.535	18.445	18.267		8.622	8.117	6.145		5.044	12.908	8.841		8.524	8.727	11.955		32.5		6.685	10.008		20.885	14.821		17.482	5.038
	66		10.148	8.462	8.241		8.044	16.821	23.818		11.535	17.306	23.571		8.068	8.018	6.043		4.585	10.866	8.94		9.382	8.595	11.817		33		7.755	9.639		13.849	14.063		13.216	4.85
	67		10.065	7.757	9.301		8.19	17.945	22.427		10.503	18.596	22.865		7.547	7.582	5.226		8.313	9.648	8.967		13.02	8.498	12.36		33.5		6.472	9.805		15.661	15.374		13.471	5.751
	68		10.192	7.69	8.997		9.717	14.831	21.782		11.167	15.479	21.998		5.232	7.809	6.078		8.45	12.011	8.333		11.001	9.009	12.362		34		7.88	10.275		15.115	14.932		13.851	5.048
	69		10.764	8.85	8.453		8.334	15.596	21.918		12.462	17.551	21.919		5.705	7.291	5.999		8.95	11.292	11.358		11.45	9.364	14.486		34.5		5.61	10.071		11.442	14.529		11.963	4.827
	70		9.651	8.336	8.124		8.618	19.608	23.826		11.802	18.407	23.754		8.31	6.153	6.053		10.435	11.451	9.058		12.634	8.985	13.293		35		5.028	10.307		13.812	13.863		13.549	3.931
	71		10.465	7.594	8.512		8.443	18.677	22.33		11.933	18.213	22.379		7.445	6.097	6.013		7.764	10.539	10.639		12.989	9.343	13.837		35.5		5.888	9.264		12.308	15.289		12.206	6.599
	72		11.113	7.829	8.6		8.918	12.74	22.983		12.611	14.268	23.668		7.403	6.043	5.857		8.775	11.733	10.199		13.177	10.254	13.658		36		7.751	9.815		16.328	15.426		13.632	6.091
	73		10.734	7.848	8.656		8.726	15.081	19.124		12.231	15.369	21.138		8.355	5.621	5.467		10.678	10.818	10.361		11.795	8.552	13.011		36.5		5.772	9.922		17.509	14.755		14.596	5.407
	74		10.04	8.275	7.636		8.21	15.279	19.36		11.848	16.732	19.868		8.297	6.142	5.976		9.185	12.026	9.732		13.599	9.553	12.897		37		5.699	9.916		20.107	15.003		16.961	5.274
	75		9.712	8.252	7.199		8.647	14.436	18.853		11.375	16.183	19.198		8.407	5.546	5.37		8.934	10.568	9.487		11.669	8.962	12.857		37.5		7.046	9.969		18.377	14.824		13.778	5.425
	76		9.516	7.842	8.296		9.202	15.334	17.823		12.185	16.089	19.139		7.69	5.323	5.513		11.932	10.352	8.054		15.74	9.202	11.718		38		7.675	8.587		20.57	12.929		13.563	4.567
	77		9.233	7.498	8.68		8.816	16.164	17.111		11.96	16.229	18.282		7.433	5.186	5.572		11.2	10.249	7.876		13.458	9.133	10.937		38.5		5.387	9.729		19.497	14.184		17.721	5.091
	78		9.44	8.156	9.297		8.439	19.097	12.938		11.859	19.758	14.6		7.749	5.35	6.326		13.236	9.885	7.945		16.255	8.208	11.83		39		6.778	10.287		14.124	14.715		13.245	5.226
	79		9.525	7.865	9.115		8.262	20.2	13.691		12.145	19.347	14.813		8.334	5.981	6.147		9.626	9.915	10.301		14.862	8.942	13.741		39.5		5.313	9.283		20.801	14.494		17.892	5.384
	80		9.015	8.347	8.625		9.608	18.531	13.037		11.916	18.589	14.84		5.54	6.646	6.077		10.452	8.855	8.857		12.521	9.255	12.186		40		5.769	10.26		18.585	15.156		15.959	5.192
	81		9.677	7.594	9.243		8.755	19.605	12.455		11.647	18.943	13.816		5.138	7.236	5.719		10.793	8.437	10.862		11.83	8.563	13.737		40.5		8.091	10.123		13.501	15.001		11.466	5.408
	82		9.38	8.793	9.235		9.178	20.816	12.011		12.495	20.629	13.218		8.61	7.56	6.018		5.927	10.817	9.77		11.483	9.071	13.489		41		8.173	10.259		18.951	14.491		14.518	4.517
	83		9.516	8.302	9.311		8.694	18.1	12.384		11.739	18.849	13.565		8.754	6.268	6.492		6.266	10.457	10.16		9.039	8.948	13.329		41.5		7.292	9.833		16.786	14.94		9.748	5.365
	84		9.512	8.787	8.778		8.765	19.416	12.886		12.349	19.688	14.348		7.175	6.877	5.767		7.026	10.901	10.771		12.573	8.968	13.477		42		7.167	10.325		17.636	15.004		11.256	4.822
	85		9.606	7.267	9.432		9.677	19.328	13.693		12.501	19.373	16.047		7.127	5.426	8.437		6.135	10.138	10.89		10.055	8.464	14.962		42.5		6.235	9.979		16.102	14.757		10.609	4.967
	86		10.494	8.045	9.64		8.962	17.856	11.456		11.981	18.947	15.195		4.033	6.284	7.862		5.952	10.653	11.104		7.2	8.469	13.915		43		7.53	10.115		21.106	14.891		13.658	5.407
	87		9.491	8.594	9.314		10.061	17.68	15.705		11.96	19.08	17.918		5.326	6.457	5.596		5.342	10.217	10.753		7.953	8.972	13.474		43.5		7.444	10.102		14.04	15.178		8.276	5.212
	88		8.957	8.438	9.304		9.464	17.037	12.833		12.502	18.727	15.862		6.986	6.316	6.803		5.783	9.934	9.86		8.316	8.606	13.305		44		8.874	9.83		17.529	14.713		9.669	5.182
	89		9.517	8.357	9.416		9.576	14.286	12.121		12.565	16.762	14.669		4.719	6.616	6.173		7.465	10.482	10.75		7.686	8.051	14.057		44.5		8.143	9.854		13.861	14.913		8.328	5.389
	90		9.777	8.378	9.344		9.795	18.225	12.105		12.408	20.38	14.712		7.284	6.399	6.081		7.165	9.607	10.28		8.22	8.402	13.513		45		7.721	9.974		11.797	14.732		8.053	5.229
	91		9.954	8.108	9.663		8.882	16.197	13.63		12.134	18.096	15.606		5.3	6.193	6.11		7.494	10.923	9.284		5.443	9.215	13.717		45.5		7.53	10.374		12.277	15.284		7.742	5.173
	92		9.492	9.422	8.741		9.337	18.965	14.008		12.117	21.295	15.461		5.699	7.288	6.205		8.404	11.174	9.265		4.674	8.832	13.069		46		7.568	10.559		15.402	15.337		9.152	5.17
	93		9.502	8.972	8.852		10.212	16.792	14.454		12.711	20.26	15.849		4.669	6.691	6.857		6.665	11.08	8.476		4.981	9.075	13.421		46.5		7.156	9.927		13.31	14.912		8.716	5.518
	94		10.353	9.176	9.749		9.143	14.209	14.624		12.73	17.677	16.48		4.772	7.267	5.801		4.856	11.473	8.66		5.085	9.224	13.122		47		9.196	9.901		19.917	15.27		12.523	5.781
	95		9.839	9.636	9.981		9.874	14.626	12.22		12.746	19.214	14.851		4.826	7.137	6.204		7.02	10.078	8.456		5.775	8.969	12.886		47.5		9.379	10.184		15.691	15.631		8.582	5.739
	96		9.468	8.76	10.379		10.106	15.983	13.191		12.576	19.615	14.514		5.179	5.926	7.37		7.579	10.305	8.403		5.241	9.313	13.42		48		7.7	10.757		12.878	15.589		9.455	5.367
	97		9.357	8.933	8.825		9.205	15.682	12.702		12.036	19.826	13.718		5.492	6.05	6.192		7.796	9.982	8.953		7.617	9.438	13.372		48.5		8.388	10.353		15.432	14.911		8.36	4.801
	98		9.927	9.383	9.06		9.866	15.45	11.977		12.4	19.954	13.435		5.003	7.76	6.063		7.344	10.295	10.883		6.867	9.024	14.566		49		6.025	9.812		12.068	14.835		9.49	5.414
	99		9.236	8.955	9.001		9.643	13.478	11.844		12.131	16.135	12.239		4.643	6.232	5.637		6.002	9.966	9.785		6.021	8.263	13.935		49.5		7.758	10.254		16.58	15.148		9.121	5.098
	100		10.082	8.901	9.861		10.018	14.452	12.538		12.857	18.482	15.207		6.085	6.619	6.226		8.068	10.627	9.584		6.498	9.316	14.062		50		5.864	9.866		14.023	14.711		9.021	5.004
	101		9.832	9.145	9.456		10.154	14.063	12.596		12.562	17.499	14.758		4.845	6.765	6.039		7.647	9.941	9.006		5.271	9.187	12.717		50.5		5.195	10.238		13.648	14.509		9.934	4.627
	102		9.308	8.959	9.072		10.169	17.757	12.727		12.506	19.405	14.562		5.121	6.095	6.188		7.916	10.256	10.301		5.408	8.668	13.606		51		5.329	9.54		16.137	14.618		14.118	5.288
	103		10.048	9.062	8.908		8.433	17.001	13.894		12.55	19.729	17.248		5.238	7.701	5.908		7.432	10.523	9.503		6.303	9.09	13.479		51.5		5.359	9.98		13.972	15.218		9.463	5.604
	104		9.56	8.519	9.362		9.12	16.801	10.101		12.302	18.905	12.623		4.696	6.103	6.483		8.339	10.889	8.829		5.765	9.341	13.865		52		6.021	9.182		13.353	14.515		7.559	5.508
	105		9.883	8.63	9.152		10.137	18.069	10.513		12.68	19.626	13.356		4.222	7.08	5.93		7.257	10.823	10.026		4.748	9.143	14.098		52.5		5.736	9.968		14.924	15.194		10.539	5.553
	106		9.914	9.065	7.918		9.723	16.914	10.68		12.915	19.719	11.253		5.982	8.042	5.214		6.565	11.308	8.94		6.645	9.18	12.56		53		5.589	9.603		11.749	14.328		8.778	5.957
	107		10.067	8.186	8.989		10.435	16.855	9.765		12.52	18.779	12.297		5.221	7.973	5.9		6.784	11.167	11.353		6.656	8.589	13.459		53.5		5.792	10.229		11.977	15.306		8.13	5.332
	108		10.042	7.708	9.33		10.431	18.401	11.372		12.629	20.596	13.737		5.932	6.603	5.624		6.978	10.875	12.302		8.291	9.311	14.203		54		6.003	10.778		14.761	13.567		10.76	4.173
	109		10.516	8.97	8.322		9.661	16.283	11.442		12.454	20.161	12.934		6.556	6.428	5.047		7.429	10.95	10.764		7.53	9.174	13.698		54.5		5.155	10.356		14.625	12.209		11.394	4.64
	110		9.885	7.871	8.739		9.966	17.228	12.839		12.446	18.937	15.012		4.953	6.934	6.349		6.714	11.297	9.694		7.047	9.223	13.347		55		5.815	10.402		14.004	14.584		9.121	4.589
	111		10.139	8.23	8.784		10.901	17.518	11.276		12.672	19.421	14.412		7.77	6.933	5.692		4.248	11.125	10.654		9.037	9.376	13.115		55.5		5.324	8.24		11.805	12.6		7.932	4.794
	112		10.193	7.899	9.216		9	15.815	14.118		12.784	18.168	16.08		5.766	6.651	5.712		6.251	11.286	10.915		8.356	8.812	13.474		56		6.503	6.273		12.016	10.391		7.448	4.756
	113		9.552	8.55	9.065		8.768	16.281	15.208		12.396	18.516	17.402		6.243	7.351	9.049		5.791	10.965	7.527		7.767	8.767	13.346		56.5		5.624	7.778		12.933	10.418		8.134	6.482
	114		9.449	8.036	9.872		8.277	18.398	15.684		11.799	19.793	16.992		5.891	7.537	8.196		5.654	11.215	9.079		7.299	9.259	14.097		57		7.942	5.873		10.926	9.946		5.494	6.912
	115		10.235	8.279	9.197		8.208	19.375	11.875		11.419	20.555	13.645		6.278	8.08	8.809		5.606	10.987	9.648		7.275	8.95	13.299		57.5		8.928	5.655		10.957	10.054		5.065	5.907
	116		9.897	8.162	9.334		9.69	17.729	12.414		12.243	19.499	13.981		6.372	6.945	8.522		4.744	11.478	8.268		7.773	9.865	13.007		58		7.603	7.569		6.658	10.321		4.406	5.788
	117		9.998	7.882	8.65		8.251	18.342	13.241		11.934	19.792	15.017		5.849	7.603	8.44		5.282	12.006	8.766		7.487	10.733	14.253		58.5		7.941	5.242		7.448	8.943		4.7	5.492
	118		10.357	7.986	9.118		9.017	16.401	11.353		12.039	18.368	13.159		5.09	6.713	8.48		4.766	10.808	7.843		6.73	9.627	13.093		59		8.61	5.407		8.761	8.685		4.623	6.209
	119		11.059	8.148	9.251		8.043	16.68	13.216		12.054	18.115	15.775		4.82	6.86	7.979		5.589	10.716	7.934		7.989	9.307	12.98		59.5		8.787	5.996		8.357	10.502		4.838	5.371
	120		9.798	8.22	9.223		9.787	19.189	12.809		11.682	19.74	16.195		5.263	7.009	8.453		5.182	11.121	7.193		7.812	8.446	12.711		60		7.46	8.548		6.228	11.182		5.271	5.345
	121		9.565	8.445	9.029		9.895	19.491	13.424		11.919	20.396	15.545		5.091	6.95	8.345		5.261	10.432	8.404		8.118	7.676	12.486		60.5		8.749	7.107		8.096	11.829		4.55	5.766
	122		10.582	8.697	8.972		8.985	15.633	13.927		12.017	18.238	16.467		5.594	5.86	8.834		4.487	10.73	8.085		8.068	9.76	13.177		61		7.579	6.704		6.551	11.552		4.493	5.611
	123		9.63	8.841	9.359		8.947	14.793	13.172		11.661	18.959	15.62		5.676	5.228	7.905		7.382	9.266	7.121		8.366	7.951	9.929		61.5		8.347	6.506		9.122	11.498		5.514	5.139
	124		9.564	8.911	9.579		9.491	14.022	11.882		12.13	17.218	14.132		5.876	5.58	8.07		5.847	11.278	6.057		7.683	7.626	11.196		62		8.521	6.349		8.683	11.351		4.958	5.103
	125		10.155	9.258	9.625		8.295	14.628	12.441		11.963	18.386	15.088		4.677	5.138	8.902		4.992	10.933	5.915		7.793	8.411	11.915		62.5		8.187	6.613		10.175	12.593		4.116	6.029
	126		8.788	8.375	9.103		9.538	15.286	12.211		11.371	17.901	14.206		4.678	4.523	7.503		4.813	8.635	6.029		7.194	6.99	11.358		63		8.114	5.635		10.65	11.934		3.785	7.019
	127		8.861	8.793	8.625		8.608	17.004	12.99		11.967	19.373	15		5.302	5.313	6.303		4.879	10.768	6.387		7.626	8.363	9.325		63.5		7.762	6.141		6.888	11.968		4.322	6.368
	128		9.951	9.724	9.706		8.599	18.756	12.792		11.83	21.276	14.927		6.145	5.821	8.248		4.745	11.571	4.186		7.148	9.716	10.54		64		8.604	6.992		8.995	13.208		4.201	6.224
	129		9.292	8.431	9.005		8.191	15.734	14.518		11.957	19.28	16.819		5.963	4.967	6.844		4.631	11.565	9.062		8.083	9.248	10.131		64.5		7.677	6.991		6.456	11.86		4.372	5.892
	130		9.542	8.374	9.084		8.061	16.696	16.137		11.377	18.708	17.233		6.173	4.672	6.603		5.308	11.014	8.106		7.532	8.174	9.493		65		8.53	5.688		8.636	10.247		4.392	6.234
	131		9.593	9.077	9.536		8.677	15.814	16.933		12.37	18.026	17.907		5.485	5.217	5.952		5.038	11.621	10.638		7.125	9.309	11.713		65.5		7.119	6.386		11.67	10.47		6.111	6.546
	132		9.22	9.213	8.996		8.036	16.015	17.083		11.928	16.094	17.446		5.366	5.605	6.132		4.844	10.187	8.533		8.131	8.784	10.401		66		6.602	7.008		10.759	10.652		6.916	5.508
	133		9.523	8.953	9.104		7.5	16.498	17.948		12.333	16.302	18.894		5.073	5.706	6.299		5.3	10.133	8.105		7.714	8.929	10.9		66.5		7.723	6.957		10.683	11.92		6.199	6.124
	134		9.598	8.935	9.307		8.567	17.358	16.684		11.747	18.217	18.885		5.021	5.999	6.062		5.374	10.332	9.412		7.546	9.039	11.144		67		5.024	5.974		8.193	11.928		5.886	5.973
	135		9.633	7.973	8.442		7.734	17.402	17.842		11.559	17.631	18.051		5.555	6.519	5.828		5.818	11.036	10.479		8.284	7.8	12.079		67.5		6.87	6.584		10.334	13.074		5.578	6.586
	136		9.935	7.636	8.539		8.875	17.814	17.847		12.09	18.913	18.012		4.451	7.071	6.153		5.263	10.383	10.437		7.381	8.95	11.015		68		7.004	7.99		9.603	12.309		5.843	5.138
	137		10.217	7.818	8.761		8.981	17.519	17.425		12.451	16.612	19.694		5.282	6.808	6.627		4.615	9.186	7.865		7.638	9.373	8.879		68.5		7.249	6.996		5.635	13.041		6.087	6.093
	138		10.261	8.297	9.39		8.699	15.389	20.97		12.238	15.809	21.473		4.884	4.722	7.261		5.109	9.358	8.329		8.098	9.426	9.3		69		6.604	9.168		8.929	12.14		8.812	4.602
	139		9.04	9.818	9.178		8.713	17.115	20.504		12.348	15.748	21.47		5.093	5.104	5.317		5.179	10.663	6.607		7.924	9.04	8.324		69.5		6.788	7.699		6.895	12.096		7.731	5.199
	140		8.758	8.514	9.422		9.827	17.999	21.345		11.885	16.237	21.514		5.931	6.168	6.163		5.025	11.269	4.77		8.298	8.627	7.903		70		8.904	8.591		10.297	12.308		6.661	4.19
	141		9.362	8.298	9.005		9.191	15.501	18.474		11.463	15.004	20.273		6.176	5.562	6.863		5.11	11.383	5.123		7.464	8.773	6.282		70.5		7.902	8.745		9.259	12.996		8.508	4.328
	142		9.214	6.648	9.11		8.182	14.564	22.554		11.63	15.224	22.68		5.464	5.534	6.274		5.439	11.66	4.747		8.176	9.417	7.757		71		7.329	7.872		5.66	10.5		8.457	5.26
	143		8.611	8.331	9.493		8.955	12.202	19.333		11.802	14.03	21.031		4.333	5.317	5.866		5.217	11.582	5.767		7.373	9.295	7.91		71.5		8.038	7.945		7.149	13.725		7.487	6.231
	144		9.527	8.782	9.53		10.553	12.909	20.662		12.556	15.366	20.601		5.898	5.129	5.98		4.351	11.051	6.101		7.473	8.65	8.892		72		8.765	6.928		6.223	12.428		7.331	6.072
	145		10.365	8.83	8.927		9.67	12.028	19.834		12.283	15.531	19.846		4.551	5.28	5.984		5.279	11.023	8.231		6.906	9.493	10.315		72.5		9.774	9.07		6.635	13.303		9.148	4.308
	146		9.599	7.968	8.95		9.15	12.367	18.258		12.067	14.08	18.478		5.484	5.461	5.132		5.532	10.874	9.133		7.809	9.02	10.894		73		9.886	8.515		9.642	12.505		10.385	4.315
	147		10.174	7.475	9.453		9.893	13.11	18.97		12.146	13.87	19.605		6.221	5.163	5.394		5.436	11.279	6.588		7.408	9.287	7.732		73.5		9.519	8.743		11.863	12.91		10.757	5.012
	148		10.404	7.706	9.232		9.63	12.826	18.799		12.36	15.695	19.253		6.582	5.854	5.084		5.097	11.926	10.507		8.315	9.749	10.932		74		9.018	9.18		10.04	11.769		9.795	4.517
	149		6.714	8.008	8.935		8.957	12.354	19.622		11.558	14.44	19.724		4.923	6.144	5.345		6.471	10.437	8.72		8.048	9.125	9.784		74.5		9.026	8.386		15.068	12.461		8.852	4.906
	150		7.191	9.499	9.111		8.835	9.659	15.915		11.39	13.087	16.064		5.938	4.986	4.878		4.75	10.62	9.759		7.714	9.268	10.697		75		7.444	8.768		12.096	11.101		8.715	5.13
	151		5.619	8.702	8.912		11.241	12.229	17.255		11.75	14.843	18.288		5.965	6.161	5.049		5.201	10.299	8.097		8.067	8.098	9.014		75.5		6.714	8.848		9.949	12.859		9.088	5.567
	152		6.069	7.306	9.436		11.71	9.64	18.847		11.182	11.59	19.631		5.795	6.032	4.945		4.552	10.533	10.553		7.968	8.826	11.049		76		5.977	7.292		11.454	10.761		8.459	5.563
	153		5.067	6.801	9.071		11.962	11.339	21.131		10.938	12.22	21.138		5.23	6.099	4.814		4.768	10.676	6.451		7.963	9.016	8.044		76.5		7.304	6.468		9.298	9.659		6.527	4.312
	154		5.335	8.991	8.727		9.62	10.174	19.426		10.826	13.592	20.734		5.158	6.077	4.968		5.598	10.229	6.611		7.722	8.786	8.009		77		7.197	6.902		8.533	10.45		5.995	4.381
	155		5.583	7.924	9.243		10.893	12.327	18.944		11.469	12.262	19.394		5.623	5.462	5.2		5.208	10.729	6.651		8.019	8.634	7.008		77.5		8.154	6.508		8.362	10.417		5.152	4.637
	156		5.933	8.165	8.727		11.266	12.726	19.088		11.01	12.478	19.401		5.43	6.156	6.928		5.882	10.607	9.524		8.107	8.859	9.679		78		8.566	7.284		11.832	12.578		5.498	5.607
	157		5.594	8.134	7.817		11.889	13.069	19.177		11.923	13.521	18.857		6.004	5.81	5.848		4.903	12.129	7.052		8.166	9.957	8.127		78.5		9.531	6.395		13.006	9.872		5.52	4.703
	158		6.202	7.951	8.622		9.018	12.452	19.533		11.82	13.384	19.711		5.24	5.753	5.706		5.023	11.292	6.757		7.757	9.083	9.268		79		9.376	6.449		12.131	8.662		5.892	4.386
	159		6.08	8.194	9.084		10.899	12.243	17.641		11.585	13.316	16.656		4.788	5.192	6.281		5.065	11.422	7.372		7.853	8.91	8.995		79.5		8.666	7.242		10.96	9.737		6.602	4.398
	160		5.451	8.558	8.816		10.037	14.851	18.367		11.369	17	18.168		5.303	5.05	5.267		5.118	11.564	4.866		7.814	9.571	6.189		80		8.383	7.031		12.147	15.034		5.673	8.32
	161		6.343	8.522	9.374		10.833	13.397	19.325		11.962	15.164	19.407		5.448	5.191	5.562		4.942	10.819	9.306		8.077	8.323	10.521		80.5		7.956	6.807		8.632	10.277		6.382	6.337
	162		4.987	7.686	9.554		9.71	13.688	22.737		11.248	13.731	21.871		5.366	5.095	6.549		4.725	11.118	7.737		7.693	9.484	7.926		81		9.227	6.562		10.77	11.426		6.765	5.028
	163		6.279	8.517	9.029		9.189	12.976	17.316		11.76	15.172	18.498		5.874	5.817	6.241		4.474	10.865	8.884		7.191	8.101	7.062		81.5		8.742	6.189		9.318	10.275		5.361	5.884
	164		5.781	7.796	9.657		7.843	13.15	19.758		11.1	14.24	20.26		4.617	5.588	6.442		4.604	10.379	9.454		7.41	8.18	10.204		82		9.078	5.971		9.5	9.711		6.272	4.295
	165		5.984	8.147	8.974		9.244	13.969	21.318		11.35	15.419	21.19		4.637	5.148	5.584		4.947	11.146	6.66		7.084	8.762	7.371		82.5		7.988	8.198		9.123	11.506		6.406	4.247
	166		6.05	8.188	9.646		9.378	12.715	18.084		12.159	13.441	18.805		5.359	5.467	6.665		4.597	11.631	9.119		7.859	9.406	8.892		83		9.5	8.044		9.007	8.578		6.317	4.505
	167		5.62	8.486	9.083		9.753	11.629	16.49		11.355	13.196	16.832		4.636	5.357	6.084		6.513	10.598	7.679		7.728	8.732	8.338		83.5		7.815	6.737		9.366	9.653		6.016	4.52
	168		6.525	8.63	9.227		8.2	13.058	17.417		11.245	13.573	18.1		7.252	5.713	6.347		4.555	10.918	7.213		7.855	8.531	8.142		84		7.472	7.206		10.573	10.513		6.193	4.914
	169		5.599	8.101	9.404		9.834	15.289	16.655		11.322	12.916	17.242		6.393	5.273	7.479		6.526	10.926	11.102		7.946	8.701	10.501		84.5		9.103	8.528		14.693	10.105		5.778	3.74
	170		5.907	7.211	9.196		9.524	15.572	19.979		11.212	14.26	19.6		6.687	5.886	5.953		4.967	11.875	10.064		7.945	9.509	9.95		85		8.398	7.045		15.543	9.84		8.75	4.728
	171		5.784	6.079	9.619		9.43	12.344	20.34		11.896	12.99	20.009		6.795	5.379	5.8		4.713	11.337	11.624		7.529	8.689	10.008		85.5		8.733	7.185		14.101	11.129		6.718	4.626
	172		5.685	9.19	9.332		10.172	11.237	18.702		11.296	13.417	18.815		5.572	5.829	6.133		4.386	11.033	10.035		7.764	8.892	9.438		86		7.034	6.202		14.191	9.076		8.853	4.66
	173		5.282	9.65	9.335		10.64	9.312	15.899		11.192	13.693	16.666		5.393	5.466	6.245		4.749	10.76	9.379		7.891	8.054	7.796		86.5		6.237	5.689		10.485	8.914		5.949	4.155
	174		5.079	9.948	9.608		10.722	10.315	18.123		11.469	14.636	18.304		5.25	5.927	6.372		5.68	10.09	9.314		8.042	9.22	8.41		87		6.876	7.725		10.496	12.487		6.312	6.547
	175		5.997	10.14	9.764		10.335	9.437	19.689		11.699	14.208	19.461		5.279	5.806	6.46		4.821	12.083	8.703		7.825	9.219	6.407		87.5		8.358	6.781		12.473	12.195		6.308	5.94
	176		5.62	10.451	9.591		10.812	9.284	18.294		11.256	14.576	18.773		4.703	5.199	6.034		5.07	12.088	8.067		7.781	10.101	7.411		88		7.489	7.035		13.294	13.242		8.1	6.968
	177		5.573	10.795	8.681		9.629	7.806	15.038		10.22	14.69	16.298		4.872	6.646	6.532		5.327	11.4	9.141		7.64	6.618	6.575		88.5		10.959	5.475		14.488	11.408		7.342	6.917
	178		5.308	8.848	9.185		9.496	10.385	19.105		11.043	14.246	19.304		5.471	6.851	6.694		4.054	12.534	8.658		7.501	8.551	6.689		89		10.115	6.979		14.563	10.861		7.9	4.568
	179		6.422	9.962	8.984		9.747	8.834	18.797		9.907	13.589	18.757		5.289	6.878	6.829		5.689	11.506	8.588		8.151	8.523	6.806		89.5		9.412	7.386		12.767	10.294		5.268	4.998
	180		5.428	9.838	9.475		10.114	10.563	18.625		11.338	13.94	19.074		5.281	6.071	6.412		4.791	11.623	9.165		7.487	8.704	7.084		90		9.256	7.121		9.293	10.617		5.02	4.268
	181		5.753	9.651	9.289		10.644	10.926	20.687		11.283	14.78	21.021		5.261	7.177	6.684		5.5	13.279	12.249		7.841	9.643	10.95		90.5		9.392	7.327		11.134	11.389		3.946	5.851
	182		5.285	7.902	8.809		9.325	9.469	20.953		10.84	13.905	20.482		5.102	6.294	5.997		4.575	11.953	9.847		7.701	8.256	9.463		91		10.162	6.992		11.177	9.22		4.538	5.24
	183		5.547	8.971	9.159		10.186	11.696	18.126		11.669	14.156	19.216		4.842	7.196	8.215		6.091	13.541	9.02		8.15	9.348	9.188		91.5		9.76	6.137		9.838	9.114		4.289	4.527
	184		4.908	8.851	8.804		9.555	10.58	22.314		11.357	14.22	23.302		4.9	6.084	6.792		4.315	12.38	8.98		6.84	9.476	7.881		92		10.018	6.29		11.923	10.383		3.841	5.846
	185		5.78	8.952	9.262		11.311	11.433	17.496		12.087	14.91	17.643		6.078	5.783	6.061		5.713	10.992	10.765		7.39	8.749	10.069		92.5		10.505	6.763		11.967	10.83		4.436	5.107
	186		4.992	6.912	9.247		11.021	13.595	17.456		12.407	14.481	17.23		6.432	6.22	6.494		4.942	12.222	8.492		7.101	10.414	8.25		93		7.673	7.664		9.898	12.55		5.477	5.813
	187		5.025	7.073	8.706		9.577	12.758	21.319		11.888	15.04	20.426		5.793	6.996	5.946		6.454	12.308	9.941		7.332	10.059	8.467		93.5		8.145	6.691		10.9	13.314		5.046	6.871
	188		5.734	8.137	8.837		10.382	12.305	20.269		12.289	14.918	20.01		6.308	6.055	6.743		5.499	12.115	8.921		7.528	9.253	7.16		94		6.465	7.145		8.898	12.378		3.927	6.161
	189		5.828	9.865	9.112		9.853	10.993	20.704		11.939	15.087	20.413		8.712	7.987	5.924		6.302	12.342	9.621		7.246	9.317	7.528		94.5		10.208	6.42		12.826	11.462		8.638	5.264
	190		5.408	8.713	8.804		8.033	10.109	20.304		11.677	14.222	20.053		7.777	8.022	5.516		6.908	12.898	7.126		6.941	10.762	7.535		95		10.832	6.414		15.858	12.081		7.377	5.874
	191		5.904	7.159	8.675		8.265	10.441	18.902		11.273	14.661	18.821		10.691	6.259	5.089		6.766	13.026	6.402		7.68	10.372	7.075		95.5		9.55	5.949		17.819	12.679		13.925	7.049
	192		5.696	8.818	8.962		8.78	11.107	17.743		12.27	14.596	17.702		9.178	6.423	4.98		6.481	14.946	6.752		7.906	12.011	7.499		96		8.46	6.621		10.673	12.5		4.849	7.434
	193		5.796	8.84	8.897		9.106	12.884	18.01		12.351	14.637	17.353		8.524	6.548	4.848		9.22	11.101	10.179		7.45	8.178	9.131		96.5		8.516	5.951		10.857	11.522		5.009	6.027
	194		5.547	8.715	9.388		10.008	9.479	20.8		11.339	14.425	20.183		8.976	6.324	5.577		6.611	11.067	8.816		6.916	9.128	7.93		97		9.293	5.77		12.961	11.111		4.954	5.664
	195		5.64	7.934	9.365		10.41	12.178	18.416		12.019	16.078	17.818		6.657	7.478	5.202		6.363	12.482	9.609		7.315	11.499	12.285		97.5		7.779	7.693		10.84	12.019		4.51	5.724
	196		6.028	8.844	9.488		9.334	10.173	17.509		12.216	15.742	17.229		6.592	6.841	5.238		6.062	11.336	9.562		6.819	8.232	10.691		98		6.983	7.306		9.941	11.695		3.77	5.558
	197		5.704	7.902	8.738		10.068	11.892	18.421		9.588	15.443	18.92		5.105	6.696	5.42		6.71	10.595	8.175		7.622	8.11	9.087		98.5		8.419	7.097		16.415	12.868		8.92	5.874
	198		5.231	8.941	8.806		9.807	12.048	18.998		10.844	15.593	19.962		5.377	6.906	5.019		6.999	11.018	7.734		8.246	7.726	9.383		99		8.611	6.742		11.842	12.449		4.206	6.679
	199		5.803	8.563	9.19		10.041	12.466	18.071		12.058	12.828	18.35		5.683	8.015	5.299		6.311	11.414	6.824		7.21	8.631	8.173		99.5		8.346	6.377		11.522	11.391		5.183	5.835
	200		5.198	9.016	8.924		10.164	16.002	20.769		10.58	16.873	20.699		5.615	7.028	4.992		6.04	10.422	8.304		7.616	8.431	9.927		100		7.734	6.019		12.466	12.659		11.313	6.87
	201		6.273	7.79	9.33		10.082	12.996	18.817		14.062	13.346	18.645		5.871	7.016	4.765		5.726	12.095	8.587		7.41	8.624	9.346		100.5		8.802	6.696		12.042	12.527		10.045	5.871
	202		5.686	8.761	9.415		7.77	10.87	19.505		11.419	14.193	19.464		5.408	6.445	4.623		7.186	9.243	8.399		8.076	6.579	9.471		101		6.954	7.108		10.67	12.878		8.864	6.712
	203		6.472	7.136	8.948		10.97	11.886	19.201		13.008	13.561	19.171		5.27	7.887	5.31		6.161	11.09	7.322		7.506	6.248	8.989		101.5		5.641	8.729		9.908	15.403		9.984	6.755
	204		5.428	8.307	9.075		11.955	11.909	15.803		13.799	14.969	16.697		5.355	7.25	4.832		5.867	10.558	7.777		7.206	6.108	7.812		102		6.554	8.561		10.107	9.919		10.643	4.232
	205		6.443	8.621	9.211		9.848	11.183	20.008		11.571	13.308	20.049		4.647	8.7	7.328		6.782	10.938	8.766		7.149	5.881	7.169		102.5		6.546	6.847		9.371	9.831		6.473	4.378
	206		7.827	8.448	8.794		10.384	13.726	18.3		14.073	14.767	18.007		6.317	7.093	7.325		6.997	9.584	8.367		7.195	5.336	6.876		103		6.469	7.478		10.99	12.516		7.078	5.628
	207		8.184	8.434	8.551		11.029	13.716	18.031		11.347	15.51	18.148		5.773	5.959	6.054		7.194	9.4	9.054		7.191	6.502	7.937		103.5		5.967	7.618		9.373	12.023		7.506	5.664
	208		8.7	8.804	9.082		9.776	11.784	17.176		11.699	13.903	16.989		5.268	6.717	6.245		6.386	10.338	8.099		7.982	6.175	7.642		104		6.522	8.028		11.054	12.39		9.27	6.666
	209		8.904	8.561	8.827		10.851	10.736	18.621		15.027	12.772	19.15		5.135	7.905	6.399		6.313	10.925	7.924		7.661	5.984	7.346		104.5		6.749	7.802		10.041	12.814		8.494	8.388
	210		8.985	8.666	9.428		9.851	13.144	16.63		13.107	14.925	16.788		4.914	5.029	6.199		6.266	9.218	9.095		7.476	6.045	7.539		105		7.208	8.914		11.209	14.473		8.436	6.037
	211		9.175	7.766	8.901		10.257	12.637	17.456		13.309	14.421	18.057		4.589	5.953	5.396		8.3	9.328	7.301		8.273	5.51	7.802		105.5		9.589	7.37		11.782	14.842		9.476	9.068
	212		8.16	7.987	8.595		12.487	12.439	17.79		15.466	15.369	18.387		5.775	5.489	4.685		6.791	10.006	7.61		8.166	6.082	9.64		106		8.209	6.884		11.659	10.998		9.387	4.684
	213		9.343	8.84	8.835		13.689	13.709	17.335		16.45	15.951	17.825		6.432	5.46	6.393		6.935	8.827	7.642		7.135	5.854	7.072		106.5		6.635	4.518		9.422	6.531		9.801	4.878
	214		9.266	8.879	8.612		10.605	11.186	17.853		12.865	15.018	17.815		6.539	4.957	5.736		6.64	8.886	10.33		7.397	6.189	8.12		107		6.016	7.064		8.908	9.913		8.578	4.288
	215		8.412	8.91	8.973		12.127	14.294	16.638		14.037	18.508	17.349		4.774	5.673	6.441		7.526	9.076	9.416		8.217	6.194	7.918		107.5		8.352	5.33		9.968	7.836		10.351	4.602
	216		8.559	8.701	9.27		12.987	13.757	17.604		13.436	17.909	18.133		4.061	8.155	6.274		7.898	10.75	8.146		7.574	6.072	7.487		108		7.749	5.952		9.137	10.553		10.386	6.128
	217		9.523	8.883	8.864		12.485	16.699	20.614		12.725	20.28	21.167		4.779	8.148	6.603		7.111	10.435	8.416		7.888	5.857	7.27		108.5		6.741	7.464		7.998	9.665		5.757	4.592
	218		7.837	8.363	8.332		11.733	15.544	17.61		11.64	18.686	17.963		5.398	8.261	6.193		6.526	10.876	8.739		7.495	5.758	7.504		109		6.072	7.316		9.38	9.636		8.593	4.736
	219		6.835	8.395	8.268		14.119	23.879	21.29		13.711	23.725	19.9		6.352	7.337	7.01		7.757	9.952	8.248		7.929	6.168	7.71		109.5		8.524	7.061		8.342	10.491		7.702	4.399
	220		8.734	8.761	8.769		7.914	21.042	21.654		13.72	21.197	21.61		6.178	8.142	6.468		6.74	10.388	8.778		7.223	6.904	6.448		110		8.284	6.136		8.741	9.893		7.825	5.503
	221		8.994	9.528	8.693		13.504	18.568	18.259		14.385	21.224	19.156		5.577	8.294	7.271		6.934	10.934	8.151		7.805	5.939	6.329		110.5		8.783	7.221		7.421	10.786		10.128	3.982
	222		9.205	8.695	9.464		14.978	17.916	21.811		15.18	20.265	21.444		5.361	6.594	5.45		6.009	8.687	7.125		7.314	4.988	7.975		111		8.39	6.991		9.223	10.184		7.827	4.733
	223		8.638	8.654	9.245		17.029	17.968	19.493		17.967	20.931	19.897		4.845	5.971	5.399		8.151	8.472	8.244		8.396	5.099	8.308		111.5		8.618	6.553		8.039	9.59		7.456	4.452
	224		9.537	7.796	9.282		13.137	18.05	20.607		14.393	20.233	20.492		6.638	7.075	5.615		6.633	8.376	9.035		6.447	6.78	8.367		112		8.886	6.347		8.522	12.097		6.824	5.889
	225		8.949	8.891	9.233		15.572	22.134	17.032		15.886	23.651	17.153		5.689	6.965	6.031		6.094	8.86	9.812		6.354	6.327	7.372		112.5		7.993	6.961		8.46	9.526		6.258	5.022
	226		7.073	9.64	9.087		11.441	22.331	16.858		13.746	23.17	17.33		6.592	7.07	6.5		6.091	8.167	8.387		7.911	6.584	7.389		113		9.449	7.727		9.283	12.374		6.955	4.794
	227		8.764	8.592	8.82		12.914	22.911	19.244		14.648	23.038	19.16		6.869	7.371	6.677		5.69	8.569	10.434		8.119	6.556	8.408		113.5		8.659	6.571		9.703	10.22		7.071	4.562
	228		8.972	9.138	9.187		9.295	23	20.072		14.29	23.699	20.018		7.616	6.997	6.67		5.521	8.483	9.427		7.677	6.11	7.172		114		9.207	6.907		11.154	9.899		10.366	4.972
	229		10.11	8.751	8.655		9.856	23.191	18.692		15.79	24.322	18.473		4.504	6.433	5.012		6.04	8.646	6.636		7.33	6.543	6.875		114.5		9.786	6.482		9.746	11.926		10.402	5.507
	230		8.823	8.103	8.815		9.341	22.363	16.513		13.92	22.533	16.735		4.587	6.599	4.776		5.676	9.127	6.311		7.082	6.244	7.589		115		10.413	8.909		15.12	12.406		11.658	4.197
	231		8.62	8.194	8.821		14.882	20.712	18.663		14.737	21.791	19.318		5.563	6.907	5.276		6.024	7.947	5.749		7.012	6.142	7.719		115.5		7.609	5.623		16.254	8.703		11.15	4.474
	232		8.528	8.394	9.291		13.962	23.678	16.806		15.391	22.663	18.509		4.581	6.843	4.967		5.674	7.774	6.987		6.653	6.065	8.145		116		5.981	5.935		14.206	10.537		10.079	5.061
	233		8.595	8.077	9.461		14.183	20.721	17.21		15.706	21.468	17.918		6.076	5.943	4.818		5.659	8.21	7.168		7.456	6.407	7.864		116.5		7.679	6.87		13.41	10.709		6.968	4.972
	234		8.506	8.223	9.112		14.624	20.349	20.289		14.39	20.85	21.906		6.644	6.692	5.19		6.119	8.412	7.7		7.527	6.421	7.601		117		8.39	8.575		14.913	10.827		7.054	5.162
	235		7.415	8.652	8.946		15.149	22.045	15.494		13.734	22.013	17.616		7.894	6.686	4.685		5.576	8.109	7.501		7.234	6.135	7.7		117.5		7.864	6.605		16.374	10.469		8.869	4.842
	236		8.615	8.172	9.231		13.801	21.646	16.337		14.854	22.059	18.012		7.2	7.333	5.292		5.732	8.132	6.818		8.344	6.476	5.956		118		7.371	7.065		13.007	11.372		5.962	4.391
	237		7.492	8.167	8.856		13.562	18.895	17.556		15.137	19.387	17.781		8.771	7.147	5.454		7.26	7.752	7.515		7.488	6.389	7.291		118.5		8.423	7.727		19.797	11.795		13.645	4.885
	238		8.35	8.568	8.684		9.773	19.974	14.709		14.613	20.483	15.453		8.057	6.748	5.297		5.878	8.09	7.514		7.308	6.522	6.557		119		6.669	7.087		18.803	11.597		13.995	4.52
	239		8.823	8.67	8.969		10.995	20.207	13.639		15.667	20.155	15.804		8.181	6.241	5.558		5.323	7.867	6.916		7.262	5.993	7.138		119.5		7.108	5.88		19.244	10.144		13.56	5.348
	240		8.259	9.086	8.779		11.526	16.689	20.289		13.152	17.745	21.21		8.317	7.09	5.573		5.616	8.073	7.397		7.076	6.67	6.737		120		8.369	6.637		18.262	10.683		11.302	5.088
	241		6.628	8.556	8.24		10.725	17.846	12.92		12.714	18.043	14.533		8.091	7.52	4.894		5.304	8.133	6.353		7.05	6.641	6.913		120.5		8.092	7.674		19.497	11.933		13.38	4.388
	242		8.555	8.474	8.274		10.536	19.618	19.151		14.396	18.614	19.998		7.07	6.46	4.991		5.821	8.33	6.225		7.555	6.46	6.1		121		8.213	7.574		19.273	11.288		13.788	4.351
	243		8.956	8.231	8.02		11.626	17.812	19.035		13.532	17.615	19.751		9.245	7.366	4.936		5.988	7.936	7.425		6.308	6.218	6.217		121.5		9.399	7.319		19.481	11.634		14.227	4.569
	244		8.533	7.09	8.967		12.726	15.485	17.392		12.621	16.369	17.909		8.2	7.179	5.595		5.79	7.768	7.391		7.163	6.58	5.989		122		6.775	7.155		18.699	10.306		12.805	4.809
	245		8.868	8.629	8.391		13.439	15.307	19.048		14.081	16.987	20.235		8.478	6.779	7.343		7.835	8.46	8.041		7.826	6.263	4.853		122.5		7.051	6.411		22.077	10.029		16.459	5.059
	246		8.032	8.724	8.663		12.358	12.885	17.192		14.883	14.341	18.769		8.215	7.44	7.404		7.92	8.141	9.384		6.556	6.184	5.997		123		8.655	6.743		17.817	10.003		10.97	4.319
	247		8.574	8.9	8.043		12.021	14.281	15.966		14.261	16.388	16.932		9.419	6.759	6.338		8.974	8.082	7.93		6.914	6.263	5.038		123.5		8.063	6.927		19.354	11.42		13.205	4.521
	248		7.69	9.231	8.409		11.771	15.96	18.134		13.309	18.16	18.587		7.484	7.295	7.418		7.234	8.133	11.575		8.841	6.468	8.612		124		5.824	6.542		17.214	9.904		11.87	5.4
	249		7.374	8.698	8.908		11.499	15.689	19.211		13.649	16.809	19.798		7.56	6.687	6.902		5.998	7.995	7.885		8.539	6.213	5.137		124.5		7.908	6.391		20.802	11.266		14.39	5.184
	250		7.814	9.026	9.207		12.308	17.812	17.701		14.776	19.457	18.97		7.491	7.199	6.522		6.551	8.072	8.648		8.361	6.191	5.1		125		9.131	6.185		15.698	10.893		9.047	5.137
	251		7.223	8.595	8.999		9.247	14.946	17.919		11.458	14.993	18.831		8.023	7.645	5.529		6.611	8.149	7.547		8.332	6.501	4.975		125.5		8.768	6.685		18.915	10.896		11.735	4.25
	252		8.062	8.912	8.812		11.637	16.868	18.61		13.819	17.443	19.06		7.603	7.059	6.623		6.009	8.18	10.784		8.588	6.185	6.404		126		9.014	6.432		19.682	10.194		13.941	4.485
	253		7.626	8.556	8.825		9.677	14.801	19.875		11.933	16.059	20.965		8.27	6.87	7.098		7.571	7.708	11.734		7.784	6.324	6.34		126.5		8.808	6.499		18.516	10.101		11.063	4.193
	254		7.536	8.972	8.243		10.544	16.552	21.184		13.586	17.305	20.951		7.577	7.208	7.581		6.68	7.844	10.498		8.886	6.574	5.126		127		8.633	6.74		17.588	11.084		11.071	4.584
	255		7.037	8.69	8.657		9.835	16.24	19.891		12.365	16.626	20.07		7.516	7.426	7.476		7.418	7.818	12.654		8.779	6.66	7.453		127.5		9.343	7.711		22.944	11.792		15.988	4.084
	256		7.509	8.7	9.019		9.519	17.981	20.964		11.888	18.56	21.652		8.162	7.061	7.947		8.839	8.365	11.579		12.063	6.312	4.959		128		7.953	6.599		18.417	11.15		12.031	4.704
	257		7.995	9.107	8.967		10.402	17.486	17.33		11.84	18.665	18.185		7.898	6.991	7.842		10.171	8.495	11.212		11.794	6.552	5.169		128.5		8.895	6.865		19.875	8.567		13.843	4.273
	258		8.01	8.694	8.578		10.804	15.604	21.15		11.782	16.913	20.997		8.079	7.427	7.414		9.714	7.803	10.634		11.229	6.903	4.725		129		9.137	6.542		17.496	9.368		11.03	4.408
	259		7.637	9.149	8.251		9.493	15.351	18.509		11.857	17.205	19.41		7.708	7.562	6.819		10.411	8.578	9.783		12.748	6.126	5.771		129.5		8.472	6.689		16.685	9.598		10.544	4.794
	260		7.997	8.626	8.679		9.625	16.027	19.208		13.355	17.255	19.773		7.82	6.983	6.85		9.249	7.686	11.56		12.967	6.096	8.33		130		8.679	7.085		20.006	11.468		12.32	4.473
	261		7.881	9.042	8.118		10.243	14.832	20.139		13.084	16.761	20.608		7.883	7.236	6.38		9.16	8.274	9.946		13.024	6.28	6.337		130.5		7.417	6.333		22.058	10.774		15.665	4.763
	262		7.541	8.257	8.802		9.589	14.581	21.299		13.057	15.243	21.291		7.489	7.728	7.81		9.449	8.332	10.666		13.048	7.168	4.137		131		8.384	7.077		22.535	11.294		15.902	5.339
	263		8.97	9.061	8.489		8.109	16.456	19.012		13.61	17.153	19.489		7.643	7.386	6.499		8.47	7.811	9.317		12.823	6.329	5.866		131.5		8.294	6.359		19.58	10.573		12.273	4.707
	264		8.772	8.451	8.685		8.141	17.35	21.301		13.486	17.737	21.37		7.095	8.797	6.914		8.474	8.07	8.6		11.713	6.874	4.682		132		9.247	6.924		20.687	11.327		13.769	4.813
	265		9.414	8.174	9.009		9.507	13.413	21.218		14.104	15.175	21.18		7.883	6.649	7.128		9.346	7.793	8.788		13.145	6.179	3.877		132.5		8.178	7.081		19.717	11.679		13.307	4.791
	266		9.112	8.259	9.111		7.875	14.667	19.412		12.314	15.782	19.079		7.885	7.06	6.54		9.512	8.351	7.364		12.937	6.447	3.682		133		8.412	5.916		20.66	9.729		13.758	4.41
	267		9.136	8.522	9.242		7.826	14.804	19.803		12.87	15.853	19.635		7.998	7.409	6.482		7.791	7.88	7.871		13.269	6.527	3.951		133.5		8.142	6.781		19.35	10.284		12.834	4.154
	268		8.907	8.745	8.852		8.278	13.828	19.022		12.112	16	19.039		7.966	6.476	6.484		10.161	7.741	8.964		12.897	6.849	4.118		134		7.97	6.488		15.452	10.967		9.838	4.506
	269		8.616	8.526	8.864		9.632	15.836	20.122		13.671	17.678	21.861		7.796	6.646	5.958		8.205	8.295	7.695		12.383	6.251	4.212		134.5		8.835	6.973		19.113	10.229		13.519	4.389
	270		9.001	8.494	8.205		9.294	16.617	22.399		13.565	17.025	22.695		7.983	6.899	6.527		7.352	8.068	6.283		10.31	7.023	3.883		135		8.546	5.888		21.496	9.357		14.954	4.408
	271		9.084	8.747	8.542		8.808	16.406	21.291		13.193	17.17	21.008		8.061	7.395	5.039		7.281	8.163	6.03		11.447	6.26	4.783		135.5		8.543	6.349		23.239	9.386		16.821	4.976
	272		8.848	8.484	8.538		9.255	14.118	21.115		12.06	16.226	21.155		8.466	6.047	6.365		7.422	7.968	8.353		11.269	6.164	4.476		136		8.447	9.95		21.831	10.695		15.216	4.892
	273		8.063	8.506	9.023		7.735	16.821	22.446		11.962	18.411	22.635		6.751	6.697	7.95		10.632	8.27	10.368		13.392	6.462	4.445		136.5		7.783	7.775		18.178	9.504		11.828	4.336
	274		9.095	7.956	8.836		7.96	16.235	23.499		12.064	17.291	22.858		7.734	6.133	7.56		9.02	8.813	9.314		12.731	6.915	5.18		137		7.713	7.582		19.429	12.176		13.799	4.612
	275		9.313	7.947	9.041		8.378	16.968	19.19		12.605	18.995	18.931		8.144	7.194	6.5		9.228	8.935	7.4		12.496	6.474	4.48		137.5		8.414	7.245		19.443	11.008		12.739	4.237
	276		9.631	8.519	9.182		8.237	16.415	18.216		12.91	17.844	17.869		7.89	5.906	5.372		8.781	8.725	6.878		12.59	6.112	3.645		138		7.646	6.811		20.683	10.705		13.859	4.617
	277		9.504	8.151	8.576		8.868	19.069	24.918		13.22	18.803	24.735		8.031	6.844	5.885		9.346	9.454	8.559		13.245	7.257	5.131		138.5		8.964	6.75		21.721	10.787		15.243	4.643
	278		7.735	8.365	9.051		7.499	19.143	21.292		12.089	19.894	20.977		8.169	6.123	5.843		10.275	9.059	7.99		13.156	6.738	4.184		139		7.474	6.027		20.988	9.111		14.364	4.962
	279		7.421	8.876	8.736		9.43	18.154	20.392		12.048	18.706	22.211		7.785	5.839	6.637		6.039	8.473	12.732		11.397	6.265	9.617		139.5		9.057	6.999		17.89	10.261		12.349	5.075
	280		8.627	8.978	8.576		8.54	18.688	20.571		13.202	20.442	21.303		7.669	5.977	6.566		8.218	8.715	9.234		11.863	6.574	6.334		140		8.239	6.009		16.032	9.615		11.525	5.692
	281		8.453	8.209	8.741		9.212	18.534	20.237		13.451	19.171	20.449		7.71	6.075	8.985		4.671	8.752	8.964		10.243	6.9	5.926		140.5		7.643	6.6		18.743	9.457		15.012	4.739
	282		8.829	8.351	8.408		8.594	20.013	20.917		12.736	21.128	20.917		7.949	6.393	8.173		7.145	8.21	8.905		11.383	6.484	6.51		141		8.88	6.6		18.957	9.785		14.317	3.96
	283		8.656	8.432	8.663		8.378	17.861	18.491		12.015	18.363	18.808		6.623	6.735	7.534		7.61	8.351	12.292		11.264	6.815	9.707		141.5		7.729	6.516		19.027	8.737		14.535	4.342
	284		8.963	8.631	8.076		7.826	21.068	13.236		12.861	19.804	13.95		7.827	7.297	8.466		7.019	8.064	10.219		10.883	6.785	8.403		142		6.328	7.445		17.841	11.464		14.065	4.548
	285		8.532	8.581	8.557		8.717	21.802	14.717		12.4	20.094	16.121		7.977	6.117	8.638		7.852	8.685	8.638		10.601	6.266	7.551		142.5		6.572	6.281		15.797	10.141		13.23	4.566
	286		8.227	8.752	7.849		8.288	21.901	14.636		11.543	20.772	15.05		7.727	7.057	8.014		7.699	7.984	8.708		10.819	6.367	4.499		143		9.714	7.135		12.311	10.198		10.547	5.128
	287		9.253	8.566	9.026		8.052	20.732	12.564		12.681	20.828	14.081		7.853	7.239	8.749		7.865	7.846	7.807		10.801	6.683	5.845		143.5		9.636	7.002		14.454	11.535		10.789	4.846
	288		8.411	9.335	8.525		9.381	18.893	12.291		13.126	19.716	13.969		7.754	6.736	8.362		8.511	8.234	8.15		10.545	6.489	7.28		144		8.713	5.533		13.999	9.107		15.78	4.69
	289		8.319	8.608	8.689		8.657	20.265	13.739		12.691	19.338	15.451		9.013	6.88	8.963		7.036	8.098	9.575		10.732	6.402	6.058		144.5		9.608	6.591		12.562	10.237		15.011	4.413
	290		8.02	8.223	8.893		8.501	14.182	12.817		12.391	15.657	14.454		9.549	6.748	8.292		7.342	7.968	9.019		11.195	6.494	6.113		145		8.724	5.63		12.202	8.413		14.321	4.573
	291		6.502	8.91	8.87		10.007	17.773	12.787		10.256	17.242	14.207		9.206	7.553	8.425		7.594	8.422	8.962		11.319	6.808	5.892		145.5		9	6.207		15.421	8.861		13.964	4.46
	292		8.772	8.581	8.699		8.657	17.969	12.766		11.952	18.015	15.067		9.21	7.167	7.516		7.353	8.211	9.457		10.879	7.472	6.669		146		7.711	7.014		13.231	11.242		12.481	4.765
	293		9.415	9.361	8.927		8.594	16.076	14.67		13.047	16.403	16.163		9.178	6.848	5.13		6.898	7.837	10.187		10.149	6.675	7.209		146.5		6.915	7.672		14.714	11.941		18.346	4.28
	294		8.987	8.499	8.485		8.416	15.238	12.932		12.075	14.276	14.314		9.874	6.763	6.131		7.912	9.007	9.632		10.363	6.718	6.908		147		7.558	7.175		17.552	11.69		17.452	4.631
	295		7.739	8.426	8.979		9.013	14.082	13.746		13.559	13.145	15.401		10.056	7.329	6.148		7.207	8.91	9.046		10.043	7.631	7.175		147.5		6.925	6.151		16.352	8.976		17.555	4.239
	296		8.209	8.337	8.163		8.81	16.508	13.501		12.876	15.722	14.611		9.71	6.837	6.038		7.447	9.31	9.959		10.947	7.73	7.73		148		8.746	5.663		16.485	9.874		14.988	4.549
	297		8.686	8.819	8.963		8.76	14.373	14.54		13.246	12.827	16.358		9.813	7.796	4.907		7.527	9.304	7.305		10.363	7.18	6.793		148.5		5.883	8.076		14.367	11.99		12.22	4.142
	298		7.724	8.769	8.651		8.963	13.493	14.677		11.606	12.09	16.862		10.589	6.739	5.017		8.944	9.887	7.152		10.252	7.356	7.227		149		5.623	7.922		9.492	12.356		9.27	4.501
	299		8.311	8.914	8.86		8.889	12.387	14.672		13.354	11.538	16.217		9.806	5.955	6.474		8.997	8.915	10.07		11.251	7.114	6.823		149.5		6.381	8.163		9.32	12.252		13.739	4.23
	300		5.888	8.437	9.138		9.655	13.088	21.544		11.412	13.674	21.266		9.748	6.698	6.487		7.985	9.241	9.058		11.21	7.232	6.892		150		6.54	6.878		8.059	8.749		10.864	4.748
	301		8.704	8.786	8.516		8.007	12.82	20.581		13.141	11.14	20.611		9.884	6.948	5.987		10.885	8.753	9.596		12.16	7.33	6.645		150.5		6.225	6.907		7.791	10.482		7.867	4.233
	302		8.932	8.757	9.183		7.753	14.484	20.222		12.911	13.23	21.159		9.526	7.244	5.728		10.187	9.625	10.029		12.07	7.296	6.381		151		5.598	6.836		11.791	10.818		11.211	4.795
	303		8.234	8.452	8.69		7.089	14.398	18.03		11.841	14.195	19.318		9.94	7.48	6.513		9.256	9.354	11.712		12.326	7.295	8.648		151.5		5.155	7.935		11.77	10.928		7.75	4.477
	304		8.725	8.507	8.578		6.661	15.047	22.833		12.036	14.544	22.974		9.521	6.251	6.035		8.607	9.109	11.233		11.272	6.567	9.1		152		5.391	6.184		8.516	9.531		9.072	4.382
	305		7.684	8.882	8.642		6.694	13.744	26.841		12.003	13.839	25.828		9.507	6.513	8.546		8.684	8.858	13.58		12.356	6.864	10.416		152.5		5.621	6.837		6.49	9.664		7.051	5.575
	306		7.313	8.419	8.853		7.012	14.672	24.66		11.958	16.288	24.238		9.013	6.355	8.117		9.313	9.187	12.704		12.686	7.428	9.166		153		5.981	6.929		7.144	10.749		8.893	4.874
	307		7.294	8.383	8.858		6.94	12.221	18.018		11.75	13.695	19.187		9.562	6.661	7.875		11.338	8.394	8.841		13.139	7.319	5.596		153.5		6.3	6.761		11.187	10.286		10.966	4.645
	308		7.794	8.364	8.848		7.098	11.595	23.207		12.154	13.004	24.501		9.651	5.938	8.777		8.753	8.144	8.397		12.799	6.933	6.664		154		6.521	5.745		8.307	8.313		8.26	5.827
	309		8.43	8.533	8.222		7.685	14.537	17.086		12.195	16.041	19.506		9.339	6.574	8.697		10.726	9.022	7.793		10.368	6.749	4.364		154.5		6.047	6.641		8.228	8.823		8.089	4.413
	310		8.137	8.568	8.595		7.095	13.824	19.026		11.911	14.591	20.936		8.833	6.311	8.605		8.369	9.477	7.409		10.451	6.511	5.475		155		4.888	7.104		7.958	10.853		5.389	4.551
	311		8.656	8.312	8.62		7.103	15.612	19.659		12.509	15.86	20.79		8.019	7.203	6.87		5.131	10	6.547		11.639	6.955	5.534		155.5		6.043	7.595		5.874	10.811		5.767	5.272
	312		8.658	8.726	8.343		7.359	20.598	19.489		12.078	19.803	19.81		8.555	5.481	6.382		11.627	8.596	6.587		11.141	6.842	5.427		156		5.597	7.423		5.564	10.893		6.925	4.504
	313		8.249	8.949	8.403		7.687	19.729	20.678		12.107	19.816	21.454		6.616	7.373	8.04		7.828	7.696	7.639		11.49	6.592	4.818		156.5		5.706	7.568		7.291	11.788		6.695	4.334
	314		7.996	8.39	8.627		7.675	18.727	23.63		12.745	19.845	23.162		8.045	5.271	9.182		4.668	8.854	8.444		9.005	6.609	4.466		157		5.925	6.218		5.501	9.526		6.153	5.168
	315		8.544	8.449	8.065		6.624	21.709	21.782		11.804	21.472	22.124		7.097	7.085	6.654		4.623	7.977	9.984		7.581	7.317	7.034		157.5		5.52	8.277		4.982	12.21		6.85	4.042
	316		8.573	9.249	8.706		7.351	18.82	21.459		11.633	20.185	22.267		7.424	7.869	5.858		4.099	8.03	9.257		9.021	6.972	7.882		158		5.656	8.065		4.936	12.007		5.82	4.245
	317		7.984	8.702	8.708		7.244	15.902	20.553		11.909	18.068	21.257		9.083	7.632	7.014		4.837	7.819	7.806		11.338	6.782	4.907		158.5		5.375	6.394		4.943	9.838		5.703	5.229
	318		8.436	8.663	9.046		7.086	19.684	22.231		12.031	20.329	22.825		8.161	6.482	8.036		3.723	7.743	8.138		8.667	5.638	4.493		159		5.825	8.873		4.385	13.157		5.747	4.948
	319		8.041	8.501	8.782		7.553	17.126	23.146		12.014	18.14	23.081		8.44	6.764	8.512		3.839	7.96	8.585		10.66	6.446	4.859		159.5		5.871	7.983		5.329	12.322		5.926	4.858
	320		8.263	8.871	9.134		6.9	16.555	20.971		11.366	18.294	21.101		5.496	6.617	7.793		5.251	8.158	8.487		8.747	7.233	5.144		160		6.472	8.579		5.697	11.903		6.073	4.094
	321		8.397	8.447	9.147		6.606	16.274	21.591		12.044	16.827	21.027		6.987	6.292	6.608		4.68	7.929	8.087		10.901	6.088	4.685		160.5		5.439	9.308		5.15	12.857		6.493	4.129
	322		8.298	8.425	8.888		6.715	19.977	26.057		11.965	20.051	25.458		7.533	7.347	8.293		4.356	7.591	6.629		9.198	6.77	5.092		161		5.878	9.668		5.095	13.185		6.668	4.354
	323		7.963	8.555	8.207		6.474	20.978	26.367		11.556	21.021	25.187		8.14	6.905	9.339		5.603	7.929	7.082		8.616	6.65	5.785		161.5		6.201	8.975		4.233	12.586		6.123	4.271
	324		8.152	8.56	8.293		7.101	19.981	25.269		11.93	20.221	23.151		7.259	7.142	5.307		6.024	7.714	8.393		9.559	6.712	4.948		162		5.919	7.729		4.584	11.631		6.826	5.253
	325		8.574	8.969	9.026		6.991	17.626	20.55		11.926	18.303	20.259		7.926	7.601	6.442		4.033	7.628	8.102		10.324	7.006	6.451		162.5		6.346	8.949		4.348	13.284		6.709	4.92
	326		8.504	8.839	8.643		6.21	14.935	20.288		11.804	16.855	20.463		8.462	5.873	5.239		4.399	8.297	7.291		10.113	6.221	5.679		163		6.324	9.447		5.139	13.593		5.7	4.548
	327		8.958	8.798	8.989		6.589	17.312	21.25		12.054	19.159	21.863		7.412	5.44	4.83		9.667	7.835	6.494		13.542	6.274	5.759		163.5		6.146	8.628		5.12	12.695		6.818	5.058
	328		8.734	8.713	8.932		6.419	18.017	18.796		12.371	18.81	19.77		8.284	6.701	5.097		6.184	8.365	6.84		11.002	7.192	5.096		164		5.505	9.515		7.073	13.68		4.865	5.266
	329		9.493	8.89	8.222		6.336	14.084	27.527		12.428	16.645	25.77		8.538	6.866	5.638		10.299	8.391	6.707		13.475	6.61	6.587		164.5		7.276	9.505		4.8	12.734		8.103	4.148
	330		8.798	9.586	8.247		6.634	13.167	27.491		12.468	14.685	24.758		8.588	7.368	6.54		7.42	8.857	6.245		12.149	7.071	5.456		165		8.367	9.497		4.892	12.261		6.156	4.33
	331		8.817	9.262	8.973		6.885	12.717	22.017		12.319	15.394	22.588		7.231	6.782	6.314		4.319	8.319	6.58		9.487	6.661	6.098		165.5		8.825	9.205		4.62	12.904		6.671	4.527
	332		9.158	8.678	8.66		7.043	13.906	22.466		12.636	16.123	22.905		8.499	5.977	6.032		5.792	8.458	8.474		8.81	6.58	6.353		166		7.418	9.239		5.419	12.781		6.362	4.344
	333		9.025	9.34	8.975		6.204	13.714	20.628		12.496	16.548	21.627		8.658	7.104	6.086		4.558	8.384	8.375		8.226	6.539	6.254		166.5		9.284	8.764		5.667	12.207		6.118	4.21
	334		8.733	8.161	8.439		7.017	15.847	20.692		12.552	15.77	21.679		5.001	6.104	6.056		4.695	8.475	10.561		5.117	7.203	8.364		167		9.075	9.309		5.341	13.229		6.744	4.696
	335		8.567	8.276	8.794		6.385	16.073	21.078		12.214	17.199	22.13		7.003	6.355	6.769		6.647	7.642	10.724		7.066	6.364	9.04		167.5		8.906	8.398		4.732	12.439		6.727	4.342
	336		9.405	8.197	8.89		6.879	15.586	26.331		12.808	16.11	24.292		5.364	5.945	6.24		4.483	8.385	8.122		6.367	5.966	7.355		168		8.325	7.944		5.33	13.198		6.478	5.575
	337		8.585	8.618	8.601		7.733	18.184	26.362		13.659	17.163	24.442		5.175	5.905	5.264		4.373	8.147	7.987		5.719	6.733	6.077		168.5		8.501	8.171		5.153	11.894		6.219	4.539
	338		8.722	8.457	8.838		6.447	13.978	26.624		12.692	14.371	24.379		5.655	5.691	6.325		4.918	8.145	10.053		6.49	6.593	8.207		169		7.763	6.743		5.548	11.516		5.149	5.091
	339		8.919	8.29	8.547		6.884	16.109	27.415		12.545	16.053	25.447		6.35	6.214	6.313		5.514	8.912	10.817		7.023	6.654	8.25		169.5		8.61	7.505		5.077	11.323		6.432	4.301
	340		8.846	8.411	8.695		6.723	13.777	28.067		11.915	15.371	25.63		5.845	6.292	6.037		6.724	8.388	6.39		6.716	6.429	5.593		170		8.778	5.177		5.017	10.115		7.082	5.239
	341		8.601	7.804	9.494		6.519	12.907	25.162		11.799	14.398	23.719		7.089	6.081	5.622		4.158	8.389	6.338		8.743	5.886	5.7		170.5		9.099	5.496		5.062	9.757		6.676	4.474
	342		8.34	9.394	8.512		6.645	12.563	25.856		11.992	14.435	24.968		5.471	5.871	7.025		4.751	8.274	7.181		8.806	6.273	7.398		171		9.375	5.982		5.09	10.561		7.406	5.075
	343		8.433	9.013	8.589		6.992	12.706	27.011		12.233	15.777	25.669		5.605	6.444	4.828		4.937	8.187	8.064		8.605	7.055	4.888		171.5		8.954	8.197		4.637	11.441		6.914	4.432
	344		8.455	8.529	8.258		7.866	15.732	26.637		12.272	17.024	25.028		5.841	7.507	6.883		5.293	8.299	9.733		9.338	6.953	4.767		172		8.831	7.381		5.275	10.346		7.119	4.229
	345		9.33	8.317	8.372		7.721	15.75	28.574		13.13	15.317	26.735		8.106	6.888	7.111		4.838	7.65	8.483		10.54	6.614	4.55		172.5		8.484	5.491		5.371	8.223		7.277	3.955
	346		8.304	8.344	8.724		7.303	16.548	28.233		12.359	18.431	25.935		8.221	7.067	6.003		5.336	7.974	9.857		9.002	6.397	6.929		173		8.818	5.914		4.864	10.325		6.979	4.485
	347		9.222	8.274	9.304		6.977	13.514	26.572		12.231	15.159	25.383		6.351	6.588	6.471		4.431	8.064	10.181		7.507	5.454	6.704		173.5		8.502	5.732		4.517	9.961		6.835	4.51
	348		9.426	7.912	8.906		7.398	14.87	27.407		13.108	15.675	25.413		5.398	6.565	6.212		4.487	8.885	9.654		7.814	6.53	7.377		174		7.456	8.705		5.345	12.898		5.505	4.679
	349		9.191	8.356	8.76		6.781	13.672	24.946		13.04	13.831	23.438		5.595	6.112	6.728		4.638	8.705	9.439		6.168	6.208	7.219		174.5		9.174	8.65		5.167	12.405		6.943	4.387
	350		9.64	8.569	8.817		7.464	15.532	26.838		13.738	14.635	24.81		6.02	6.226	4.863		5.775	8.46	7.667		6.5	6.621	8.258		175		8.985	7.156		5.353	11.359		7.369	4.84
	351		8.382	8.685	8.754		7.394	15.193	26.767		12.504	14.81	24.591		5.505	6.528	5.011		5.26	8.331	7.766		5.11	6.278	7.865		175.5		9.062	8.493		4.505	12.675		7.382	4.504
	352		7.136	8.918	8.506		6.568	12.89	26.606		11.32	14.837	24.533		4.957	6.706	5.887		5.311	8.609	8.206		5.383	6.008	6.453		176		8.489	8.956		6.12	12.847		6.185	4.566
	353		8.015	9.194	8.254		7.039	14.729	23.7		11.259	14.815	22.51		5.318	6.699	6.111		5.037	7.929	9.093		5.402	5.771	5.654		176.5		8.191	8.476		4.913	12.728		5.37	4.411
	354		9.317	9.216	9.088		5.465	14.186	22.372		11.65	14.813	22.452		5.915	6.316	6.304		5.883	8.937	9.806		5.503	5.667	6.31		177		7.603	8.398		4.7	12.133		5.545	4.523
	355		7.397	8.479	8.601		7.755	13.027	28.66		11.585	14.807	26.703		5.74	7.153	7.538		5.429	9.966	9.443		5.763	6.33	4.755		177.5		8.247	7.555		4.455	12.531		6.866	5.096
	356		9.689	8.558	8.631		5.834	13.916	25.243		11.472	14.517	23.825		5.534	7.439	4.884		5.912	10.243	8.019		4.838	6.578	4.187		178		8.915	8.953		4.377	12.971		6.603	4.548
	357		8.613	8.767	8.698		8.251	11.709	27.784		12.853	12.171	26.146		4.605	8.12	6.057		6.3	10.645	8.499		4.545	6.379	3.921		178.5		8.672	8.379		5.036	12.072		6.833	4.149
	358		8.605	9.204	8.754		6.549	13.106	26.984		12.351	12.728	25.833		5.157	8.184	5.333		5.956	10.302	9.029		4.936	6.207	6.435		179		8.636	6.105		6.708	10.685		4.611	4.645
	359		9.251	9.478	8.465		5.964	12.56	26.435		12.09	12.87	24.513		4.972	7.634	5.126		6.212	9.765	7.611		5.163	7.106	4.01		179.5		7.973	7.791		5.062	11.835		5.433	4.25
	360		8.566	9.555	8.531		7.292	10.805	22.165		11.639	12.263	21.097		5.845	7.767	5.495		6.833	9.754	8.056		4.776	6.5	3.903		180		8.614	9.658		5.296	13.234		4.454	4.026
	361		8.503	9.584	8.168		6.711	11.103	27.208		12.093	12.423	25.571		5.48	6.875	6.237		4.741	10.538	8.496		6.623	8.277	6.192		180.5		8.204	8.562		5.195	12.195		5.596	4.028
	362		8.479	9.342	8.91		8.313	11.951	20.421		13.217	12.696	20.566		5.324	7.565	6.715		5.864	11.413	8.243		5.216	8.322	5.094		181		7.061	9.768		6.56	12.901		7.131	4.006
	363		8.514	8.974	8.931		9.026	11.952	23.312		13.116	12.927	22.278		4.968	8.819	6.085		5.987	11.774	8.377		5.404	8.827	5.35		181.5		6.349	8.457		8.537	12.359		7.896	4.48
	364		8.776	9.593	8.009		8.29	12.863	23.448		12.265	12.278	22.631		4.941	7.977	5.833		5.449	10.789	9.849		5.458	8.293	6.731		182		4.809	9.348		8.476	12.997		4.987	4.141
	365		8.702	8.962	8.97		8.256	11.666	22.162		12.313	11.078	20.939		4.925	8.697	5.397		5.46	10.046	8.995		5.632	8.416	6.943		182.5		5.861	8.983		5.842	12.519		5.342	4.193
	366		8.203	8.716	8.283		8.419	13.557	23.369		12.365	12.682	21.81		5.135	7.947	6.73		6.16	12.175	9.043		4.944	9.772	7.383		183		5.433	8.8		11.116	12.931		8.239	4.555
	367		7.744	8.807	9.124		8.671	12.507	20.549		13.033	12.393	20.54		5.591	8.105	7.195		5.257	10.077	8.594		5.461	8.436	4.783		183.5		5.205	8.497		6.247	12.271		6.011	4.227
	368		9.285	9.147	8.336		8.298	12.35	25.026		12.084	13.882	24.216		5.409	7.408	7.77		5.635	11.547	9.214		5.512	7.394	6.069		184		5.817	8.258		7.535	12.353		6.945	4.295
	369		8.399	8.348	8.51		7.529	11.713	25.759		11.912	11.975	24.205		5.221	7.365	7.733		5.414	12.502	8.474		5.454	8.058	5.714		184.5		5.772	8.391		10.149	12.227		7.344	4.009
	370		9.392	8.974	8.59		7.041	11.405	28.246		12.281	12.751	26.504		5.06	7.236	6.472		5.826	11.24	10.058		5.085	8.485	7.192		185		5.526	8.597		7.157	12.783		6.775	4.513
	371		8.62	8.912	8.489		6.669	12.636	23.046		12.995	13.671	23.082		7.819	6.573	6.224		4.6	12	8.759		7.993	9.502	6.159		185.5		5.996	7.88		8.462	11.966		4.842	4.323
	372		9.016	8.249	8.582		7.316	11.367	21.673		12.608	13.113	21.485		8.132	8.207	6.272		5.745	10.551	9.613		7.978	8.778	6.24		186		5.14	8.891		8.288	13.024		6.175	4.541
	373		7.876	8.634	8.649		8.013	11.47	21.023		11.564	14.612	20.831		8.431	6.768	6.259		6.81	9.84	9.408		7.941	6.94	6.621		186.5		5.644	9.105		9.08	12.981		6.555	4.654
	374		8.571	8.176	8.576		6.361	13.811	22.004		12.384	16.84	21.682		5.055	7.197	5.301		5.296	11.368	7.557		8.37	7.142	6.263		187		5.026	8.137		5.611	13.038		6.064	5.151
	375		7.936	8.652	8.516		5.736	13.313	28.41		11.951	16.048	26.463		5.302	8.195	6.766		4.655	10.345	8.171		8.635	5.956	6.932		187.5		5.692	7.886		6.91	11.824		8.405	4.142
	376		7.114	8.289	8.655		6.958	14.255	29.23		11.444	15.85	26.919		5.473	8.597	5.979		4.332	12.137	9.463		7.825	6.877	6.728		188		7.906	6.844		7.247	11.092		5.949	4.847
	377		8.419	7.892	8.638		6.524	14.944	30.097		12.645	17.405	26.981		5.492	8.606	6.202		4.156	10.347	9.385		8.284	7.524	5.778		188.5		7.1	9.078		6.678	13.114		6.295	4.793
	378		7.971	8.326	8.28		5.752	14.823	26.13		11.748	17.546	24.891		5.521	8.734	5.832		4.559	9.985	10.024		8.391	6.521	7.772		189		5.26	9.503		8.878	13.215		9.22	4.909
	379		7.312	8.288	8.611		7.508	15.432	26.101		11.888	17.987	25.517		4.936	8.455	6.678		4.525	11.697	9.732		7.488	8.502	7.579		189.5		5.477	9.617		6.604	12.799		6.215	4.478
	380		7.778	9.182	8.451		7.439	17.302	26.363		12.369	18.32	25.741		4.879	9.26	6.655		4.336	11.626	10.638		7.615	6.584	7.555		190		5.955	9.346		5.886	12.97		6.521	4.908
	381		7.638	8.917	8.576		6.616	16.91	27.448		12.561	20.183	26.196		5.202	8.131	6.435		4.212	11.96	9.158		7.815	7.46	6.419		190.5		6.237	9.719		5.646	12.887		5.977	4.499
	382		7.648	8.747	8.852		7.675	14.78	28.062		12.432	17.498	26.248		5.377	8.565	6.631		4.94	12.198	8.623		7.953	7.056	6.256		191		5.528	5.843		5.496	9.877		5.938	4.488
	383		7.699	8.994	9.047		6.74	17.704	26.302		12.454	19.486	24.597		5.567	8.552	6.477		4.23	11.058	8.807		7.782	5.293	5.832		191.5		6.277	7.905		6.204	11.928		5.972	5.868
	384		6.803	9.11	8.824		9.954	17.643	25.697		11.642	18.163	23.636		5.366	8.131	6.326		4.147	11.393	9.402		7.998	7.832	6.897		192		5.857	7.676		7.188	11.411		8.152	4.751
	385		8.269	9.083	8.924		7.722	19.794	26.487		13.359	20.855	24.218		5.267	6.864	6.733		4.259	13.992	10.652		7.915	11.224	7.871		192.5		5.386	5.932		6.647	10.332		6.305	5.233
	386		7.826	8.867	8.456		7.977	17.075	23.479		13.798	18.364	22.628		5.625	6.493	5.7		4.367	14.405	7.902		7.811	11.672	7.299		193		6.102	9.183		5.551	12.399		5.196	4.001
	387		6.386	8.618	9.008		8.384	21.152	21.142		11.476	21.865	20.762		5.68	6.562	6.786		4.214	15.83	9.4		8.208	14.02	6.03		193.5		4.981	9.328		6.798	12.843		5.876	4.246
	388		6.232	8.768	7.94		7.07	20.743	21.634		10.553	20.768	21.017		5.165	5.433	6.344		4.692	13.022	9.161		7.634	12.353	5.206		194		7.476	9.875		5.634	13.048		5.673	4.656
	389		7.11	8.882	8.73		7.458	21.417	24.033		11.921	21.305	22.978		5.471	8.039	6.307		4.237	16.813	10.344		7.854	11.948	7.972		194.5		7.477	10.041		5.755	13.012		5.898	5.653
	390		6.866	9.221	9.137		7.446	20.574	24.936		11.383	21.681	24.545		5.427	7.338	6.614		4.019	14.348	9.427		7.682	12.066	6.709		195		8.441	9.709		7.386	12.767		6.027	4.394
	391		7.214	9.288	8.544		8.085	16.898	25.263		11.877	18.876	24.642		5.243	7.699	8.507		4.076	14.985	10.316		8.072	10.094	7.353		195.5		7.549	8.426		6.874	12.793		5.809	5.066
	392		7.558	9.007	8.519		7.828	16.102	27.211		12.863	18.135	26.393		6.128	7.075	8.314		4.007	14.574	9.281		8.398	9.88	7.091		196		7.195	10.103		6.584	13.346		6.122	4.036
	393		8.38	9.185	8.909		7.063	18.465	22.455		12.432	18.557	22.58		5.242	7.692	8.817		4.188	13.597	9.945		7.903	11.55	7.653		196.5		9.603	10.779		6.495	13.536		9.085	4.761
	394		8.05	9.354	8.844		7.584	17.755	22.482		12.286	19.874	22.448		5.864	6.588	8.006		4.392	14.446	8.647		8.174	11.436	7.591		197		8.896	9.189		5.334	12.824		7.989	4.805
	395		7.768	9.266	9.223		7.957	12.27	23.637		12.67	13.624	22.973		5.711	8.21	8.992		5.344	15.562	9.266		8.448	9.853	7.473		197.5		9.442	8.425		7.478	14.773		9.066	7.81
	396		7.474	8.511	8.895		7.042	14.323	26.3		12.121	17.105	25.432		5.612	5.764	8.401		4.424	15.327	8.388		8.081	13.666	5.945		198		9.274	9.749		10.715	14.315		8.542	6.202
	397		7.306	8.528	8.982		7.334	19.143	24.019		11.892	19.862	23.575		6.046	6.265	8.467		4.309	14.305	8.823		8.508	12.533	6.092		198.5		9.881	10.519		10.525	13.417		6.546	4.52
	398		6.828	9.024	8.819		7.464	19.199	23.791		11.304	19.873	24.317		5.59	8.87	9.087		4.741	15.162	9.572		8.095	10.065	6.915		199		7.782	9.763		10.139	13.012		9.76	4.284
	399		7.583	9.02	9.004		6.965	18.685	23.36		10.823	18.083	23.202		5.678	7.249	9.318		4.887	15.017	8.261		8.353	12.269	6.097		199.5		8.829	9.528		14.423	12.493		10.143	4.457
	400		7.244	8.659	8.713		7.9	20.781	27.528		11.602	20.9	26.254		5.633	7.787	8.802		4.587	16.853	9.549		8.56	14.922	6.997		200		7.904	10.028		12.639	13.125		6.99	4.488
	401		8.494	8.88	8.412		7.735	22.593	26.594		11.103	21.497	25.473		5.519	7.011	8.108		3.956	13.389	9.718		7.826	11.254	7.488		200.5		8.641	8.822		13.305	12.644		9.462	5.199
	402		9.843	8.948	9.012		6.599	21.52	25.732		12.861	21.534	24.874		5.051	8.121	8.118		4.627	12.356	9.832		7.965	11.459	8.046		201		7.267	9.384		12.325	13.037		8.598	5.111
	403		10.666	9.017	9.153		6.19	17.897	29.659		14.065	19.412	28.027		5.35	9.594	9.161		4.468	13.228	9.741		8.237	10.605	7.73		201.5		7.806	8.716		12.611	12.962		7.165	5.366
	404		9.422	8.737	8.789		6.9	20.834	26.294		12.336	20.858	25.094		6.461	8.898	8.743		4.099	12.704	8.8		8.368	9.745	6.677		202		7.986	10.255		13.369	13.003		7.15	4.011
	405		9.59	8.9	8.697		7.238	18.672	28.761		12.39	19.703	27.346		4.915	9.925	7.744		4.037	12.595	9.358		7.699	11.174	8.001		202.5		6.747	8.817		4.921	13.273		6.619	6.348
	406		9.641	9.06	8.455		5.765	20.776	27.693		12.268	20.307	26.405		4.87	8.221	5.632		4.339	13.029	9.755		7.363	12.443	8.498		203		7.956	11.065		9.007	13.931		6.827	3.361
	407		9.822	8.55	8.848		7.867	17.138	28.419		13.859	17.1	26.77		6.515	7.693	8.415		4.282	12.319	10.052		7.792	10.13	8.916		203.5		8.826	10.384		14.344	13.565		8.324	4.067
	408		9.034	8.494	9.44		5.478	16.39	27.991		11.58	16.147	26.768		5.627	8.911	7.906		3.745	9.174	8.747		7.973	9.791	7.393		204		6.532	9.943		16.231	13.202		11.343	4.968
	409		10.357	9.132	9.058		5.963	16.826	24.465		12.107	16.959	24.378		5.101	8.499	7.579		4.551	10.871	8.905		8.067	10.114	5.998		204.5		6.886	8.207		13.169	12.09		9.473	4.826
	410		10.367	9.343	9.169		6.85	14.883	27.575		12.874	16.248	25.636		4.859	8.469	9.176		4.736	10.921	9.395		7.831	10.157	6.661		205		8.636	7.734		18.371	12.395		11.329	5.209
	411		10.693	8.208	8.9		7.059	11.819	25.955		13.965	14.905	25.045		5.509	7.922	8.205		4.391	11.407	10.054		8.021	9.555	7.254		205.5		8.747	7.01		17.023	10.935		9.909	5.11
	412		10.311	9.618	9.089		6.863	12.548	26.182		14.026	13.481	24.703		5.271	8.26	8.339		4.33	11.797	9.745		7.93	10.333	8.158		206		6.343	8.067		12.755	13.019		7.171	5.811
	413		10.131	9.143	9.335		6.131	13.565	24.372		12.972	15.225	22.506		5.584	7.865	9.261		4.592	14.565	8.157		8.942	12.079	7.858		206.5		6.369	9.369		9.128	13.31		7.4	4.595
	414		10.358	8.785	8.928		6.27	13.637	24.888		13.394	14.232	23.659		5.449	8.121	10.176		4.492	15.065	6.62		8.599	14.161	8.664		207		6.032	8.798		12.024	12.307		7.555	4.077
	415		10.522	9.198	9.556		6.724	12.045	26.905		13.395	14.468	25.155		6.225	7.028	9.73		4.073	15.37	6.22		8.442	13.493	6.945		207.5		6.335	9.354		12.333	12.842		7.825	4.703
	416		10.888	8.29	9.185		6.444	12.719	25.045		13.07	13.769	23.184		4.627	8.446	8.784		4.497	15.191	8.667		7.758	14.241	5.985		208		6.216	8.644		11.894	11.988		9.649	4.299
	417		11.772	8.425	8.998		6.766	14.292	26.156		14.36	12.961	24.162		5.665	8.354	9.453		4.244	13.885	9.502		8.077	12.234	6.231		208.5		6.325	8.253		9.12	11.643		5.855	4.283
	418		10.122	8.596	8.814		7.721	16.367	27.946		13.178	16.926	25.382		5.151	7.509	9.281		4.506	13.586	8.57		7.734	10.513	7.229		209		6.263	8.422		10.793	11.773		6.106	4.082
	419		9.421	8.76	9.821		7.567	13.13	26.516		12.752	13.799	25.344		5.436	7.558	9.37		4.426	15.05	8.797		8.352	10.073	7.543		209.5		6.725	9.828		11.622	12.622		7.72	4.158
	420		8.942	8.613	9.287		6.517	14.102	29.018		11.628	14.12	26.708		5.679	8.238	9.501		4.202	11.371	8.89		8.282	8.365	7.535		210		7.056	9.202		11.993	12.684		5.588	4.742
	421		9.711	8.759	9.416		6.687	15.1	26.88		12.236	16.073	26.09		5.184	7.379	9.229		4.282	11.324	8.801		7.414	9.511	6.409		210.5		8.339	7.796		16.105	12.316		8.532	5.362
	422		8.542	8.726	8.884		7.418	17.073	24.603		12.744	19.423	24.915		4.985	7.569	8.374		4.656	13.494	8.628		7.722	13.285	7.358		211		6.651	7.874		10.853	11.483		6.774	4.56
	423		8.56	8.07	9.185		6.955	18.452	27.527		11.098	19.337	26.305		5.291	8.599	9.251		4.539	11.689	8.323		8.238	10.223	6.633		211.5		7.085	9.292		13.436	12.998		7.364	4.715
	424		9.535	8.178	8.948		7.415	15.617	25.388		12.299	17.094	24.767		5.437	7.731	8.612		4.643	11.237	10.444		8.223	10.019	8.34		212		8.213	8.295		12.8	12.433		7.381	4.389
	425		10.081	9.413	8.553		6.893	18.087	25.307		12.814	20.391	24.524		5.063	7.867	9.072		5.175	10.901	9.07		8.237	9.418	7.38		212.5		7.487	9.125		13.722	13.044		9.477	4.748
	426		10.162	9.202	9.178		7.859	19.476	24.024		13.749	21.262	23.733		6.368	7.973	8.325		4.2	10.927	8.042		7.909	10.27	8.152		213		8.001	7.972		15.281	12.143		10.67	4.621
	427		9.872	8.356	9.257		7.603	21.251	22.403		13.127	20.789	22.039		6.512	8.579	7.159		4.12	11.319	10.085		8.058	9.229	9.95		213.5		8.494	8.456		12.97	11.863		8.619	4.172
	428		9.915	9.067	8.984		7.301	16.76	23.366		12.776	18.272	23.463		6.318	7.573	8.014		4.217	10.719	10.357		7.981	9.609	9.423		214		8.405	8.038		10.107	12.383		6.055	5.484
	429		10.324	9.06	9.37		6.914	19.157	23.387		12.235	19.622	22.973		6.415	7.617	8.97		4.722	11.878	9.337		7.866	9.868	7.262		214.5		8.109	9.219		13.214	12.847		8.937	4.201
	430		10.482	8.163	9.351		7.586	16.741	24.257		12.904	17.579	23.804		6.06	7.345	7.861		4.64	11.425	10.381		7.71	9.393	8.427		215		8.538	8.62		10.964	12.46		8.792	4.995
	431		10.549	8.365	9.182		7.507	18.561	24.205		12.528	19.553	23.958		5.622	7.723	8.571		4.689	11.901	9.941		8.347	9.854	8.506		215.5		7.964	9.621		12.875	12.637		8.345	4.427
	432		9.017	8.616	8.884		7.97	20.22	22.473		12.846	22.507	22.457		5.482	5.948	8.382		4.015	11.9	9.5		7.844	7.328	7.838		216		7.56	8.633		16.246	12.782		12.053	4.624
	433		9.693	8.688	8.807		7.581	20.021	22.774		13.301	21.757	22.802		4.736	6.914	9.647		4.38	11.803	7.937		8.007	7.396	6.85		216.5		9.425	9.361		16.194	12.823		8.497	4.646
	434		9.207	9.422	8.818		7.417	15.929	22.904		13.44	17.895	22.967		5.567	6.606	9.239		4.099	11.085	8.824		7.972	6.585	7.54		217		9.443	7.455		15.679	12.17		6.878	5.069
	435		8.544	9.454	9.348		7.621	17.747	24.529		12.943	20.125	24.266		5.68	6.887	9.266		4.046	10.858	7.742		7.953	6.709	7.686		217.5		9.204	8.342		14.254	12.765		5.408	5.091
	436		10.037	8.881	8.856		6.42	16.019	25.712		13.426	17.476	24.83		4.964	6.402	6.329		4.535	9.562	7.688		8.133	8.053	5.475		218		10.955	7.838		15.3	12.203		7.855	5.129
	437		10.353	8.759	9.468		6.401	16.34	25.165		12.979	16.885	23.972		5.49	5.661	6.102		4.215	10.411	6.691		8.118	8.44	4.24		218.5		9.106	8.047		18.471	12.514		10.468	5.296
	438		10.28	9.573	9.415		7.607	18.81	26.433		14.321	19.218	25.142		5.295	6.427	7.517		4.438	11.106	8.121		7.681	7.404	5.052		219		9.417	7.009		19.045	10.943		11.059	4.625
	439		10.279	9.175	8.68		7.853	16.748	26.776		13.488	18.443	26.307		6.586	6.58	5.698		4.606	10.653	8.421		8.965	8.632	5.662		219.5		9.119	6.311		19.24	11.033		11.774	5.561
	440		10.106	9.278	9.58		8.558	18.724	25.672		13.716	19.036	25.577		6.211	5.886	6.577		4.857	11.13	7.928		8.61	8.218	8.088		220		9.262	5.74		17.973	10.203		12.299	5.029
	441		8.878	8.853	9.093		7.621	20.277	26.161		12.944	19.956	25.151		5.082	7.596	6.77		4.675	11.34	12.332		8.209	8.077	10.59		220.5		9.293	5.863		19.575	10.333		13.63	4.832
	442		9.159	9.305	8.709		7.919	20.018	25.388		12.011	17.919	25.181		5.215	8.177	6.283		4.291	10.555	9.067		7.825	7.997	10.55		221		9.936	6.918		19.184	11.437		10.667	5.152
	443		10.108	9.761	8.548		8.526	17.534	26.559		13.033	19.631	26.631		4.981	7.588	5.932		4.589	9.849	11.727		7.991	8.827	10.181		221.5		8.968	6.49		21.036	11.139		15.981	5.126
	444		8.988	9.055	8.406		8.316	18.968	26.497		13.13	19.076	26.238		5.085	5.685	7.059		4.307	7.455	9.746		7.912	6.314	8.554		222		7.824	6.576		16.64	10.589		11.335	4.936
	445		9.452	9.356	8.48		9.373	17.953	25.918		13.465	19.227	25.603		5.088	6.116	6.899		4.329	10.7	9.856		7.737	6.679	9.477		222.5		7.635	6.014		19.682	10.474		15.158	4.794
	446		8.9	9.63	8.685		9.72	20.974	25.726		14.836	21.107	25.776		4.571	5.715	8.44		4.712	10.98	10.561		7.417	7.715	7.723		223		8.164	5.417		17.242	10.095		13.268	5.161
	447		10.316	9.187	9.158		7.665	21.031	22.929		13.559	20.476	23.579		6.376	4.967	7.381		4.434	10.357	9.966		7.225	7.772	5.754		223.5		8.28	5.781		17.963	10.932		14.403	5.329
	448		9.161	8.897	8.658		10.065	21.602	24.093		14.152	21.007	23.945		6.367	5.883	6.83		4.189	10.566	12.179		7.967	8.075	8.533		224		8.036	5.276		19.588	9.314		16.349	4.495
	449		9.493	9.179	8.87		9.385	20.358	23.044		14.586	20.253	23.211		5.038	6.39	6.264		4.419	11.16	11.172		7.467	8.729	8.889		224.5		8.103	6.116		19.856	10.258		15.324	4.694
	450		9.176	9.777	8.682		11.886	19.316	25.332		15.808	19.527	24.806		6.073	6.75	9.637		4.263	11.847	11.127		7.397	9.536	11.213		225		8.915	7.238		21.781	10.907		17.704	4.279
	451		9.465	9.627	9.135		10.829	16.695	26.185		14.747	18.626	25.44		6.341	8.23	8.787		4.836	12.774	10.718		7.63	10.024	12.444		225.5		8.381	6.206		23.373	10.848		18.344	4.814
	452		8.12	8.902	8.889		11.274	18.847	24.531		15.008	20.651	24.328		6.572	8.884	9.979		4.086	12.232	11.414		7.948	7.479	11.175		226		8.283	5.415		21.014	10.164		16.514	4.921
	453		9.581	10.233	8.705		10.008	14.219	27.647		14.377	17.049	26.244		5.824	7.843	9.924		4.261	11.483	12.02		8.048	9.101	11.368		226.5		7.629	6.265		20.504	10.952		16.264	5.294
	454		9.047	9.515	9.523		10.505	14.078	24.687		15.843	15.058	24.345		5.214	7.795	8.943		4.78	12.327	11.579		7.429	9.143	10.938		227		8.071	7.112		19.331	11.143		14.018	4.714
	455		9.199	9.861	8.775		12.037	13.454	25.979		16.674	16.342	25.728		5.555	7.664	9.113		4.322	11.131	10.311		8.237	9.208	9.753		227.5		8.243	6.747		20.643	11.227		15.869	5.297
	456		9.674	9.556	8.982		12.156	12.34	24.902		17.441	15.474	24.551		5.535	7.184	9.132		4.23	10.614	10.112		8.24	9.592	9.632		228		7.268	4.857		16.504	9.888		14.402	5.676
	457		8.375	9.56	8.442		14.625	22.447	27.13		18.228	22.934	26.06		5.132	7.648	9.434		4.259	11.128	13.101		8.022	8.633	11.707		228.5		5.996	7.486		16.933	11.33		13.653	4.36
	458		8.691	9.085	9.3		11.219	17.917	27.315		16.447	20.434	26.453		6.605	7.474	9.025		4.005	12.815	12.085		8.521	10.548	11.479		229		7.388	9.047		17.052	13.141		13.189	5.916
	459		9.01	9.112	8.246		12.153	20.067	28.357		17.094	21.755	26.878		5.827	6.864	8.508		4.764	12.167	12.164		8.328	10.882	10.153		229.5		6.144	6.809		18.388	11.294		14.9	4.843
	460		9.779	8.753	8.53		11.662	19.61	26.491		16.95	22.095	25.617		6.151	8.006	8.894		4.737	12.51	10.14		8.711	10.994	10.809		230		6.904	8.811		17.342	13.172		14.521	4.92
	461		8.972	9.205	8.62		11.661	14.556	26.445		16.888	17.392	25.646		6.15	6.905	7.264		4.364	12.076	9.092		8.587	10.302	10.573		230.5		8.687	8.213		18.535	12.512		14.239	4.735
	462		9.571	9.582	8.511		10.794	19.699	26.982		16.013	21.035	26.376		6.441	7.575	6.741		4.234	13.695	8.928		8.71	14.051	12.424		231		8.913	5.213		17.582	9.517		13.471	4.333
	463		7.891	9.425	8.708		11.978	17.648	24.11		15.642	18.969	23.557		6.419	7.515	6.179		5.38	14.013	7.579		8.36	12.636	7.757		231.5		8.097	9.168		18.802	12.268		15.096	3.866
	464		8.25	9.331	8.705		12.253	15.989	27.13		16.486	17.954	26.939		6.186	7.288	8.037		4.221	15.636	12.164		8.382	14.747	9.557		232		9.689	9.219		16.513	13.033		13.468	4.478
	465		7.978	9.406	8.523		11.986	18.166	27.991		16.184	19.651	26.987		4.957	6.98	5.927		4.323	13.962	7.856		7.558	13.34	8.755		232.5		11.326	8.16		18.091	12.863		11.714	5.055
	466		7.492	9.188	8.781		15.581	19.549	27.303		17.018	20.049	26.627		5.846	7.308	4.892		4.927	12.622	11.066		8.611	12.281	12.238		233		8.484	7.493		17.53	12.292		13.902	4.905
	467		7.317	9.264	8.588		11.705	19.278	27.256		14.037	19.679	26.339		5.239	6.865	4.882		4.294	13.201	6.799		7.923	12.743	8.068		233.5		8.486	8.562		17.8	12.624		13.129	4.671
	468		7.346	9.661	8.89		13.013	18.738	26.326		15.37	19.141	25.377		5.608	7.589	7.06		4.489	13.421	10.226		7.724	13.282	9.331		234		8.223	6.816		18.417	11.248		13.504	4.925
	469		9.265	9.348	8.328		10.121	17.364	27.183		15.168	16.481	26.129		5.153	8.019	6.138		4.269	14.988	10.288		7.376	14.772	8.389		234.5		8.288	5.626		19.395	9.553		14.514	4.257
	470		8.193	9.663	8.627		10.658	18.911	26.164		14.731	18.721	25.063		6.074	8.177	6.322		4.416	14.172	9.457		8.629	13.477	6.394		235		8.391	7.073		19.189	12.465		14.817	5.862
	471		8.513	9.354	8.763		10.826	13.653	25.82		13.919	15.147	25.694		5.311	7.766	6.662		4.486	13.279	8.723		8.122	12.923	4.046		235.5		8.676	6.883		19.48	11.854		15.471	5.533
	472		9.928	9.377	8.544		10.045	15.862	27.908		14.562	16.879	26.935		5.701	8.027	6.046		4.441	13.086	8.997		8.447	12.784	4.546		236		7.721	5.365		19.585	9.866		14.889	4.805
	473		9.332	9.84	9.212		10.71	14.952	27.607		14.962	16.174	26.794		5.761	7.601	6.523		4.356	13.083	8.266		8.499	12.709	5.636		236.5		7.621	6.743		19.583	10.991		15.043	4.722
	474		9.613	9.22	8.916		11.196	13.949	28.562		13.367	14.551	26.902		4.878	6.038	7.107		4.34	12.194	8.812		7.686	12.424	5.909		237		8.315	6.171		18.511	9.925		14.707	4.469
	475		8.709	9.155	8.554		13.22	14.392	28.499		15.88	14.981	26.956		5.369	6.349	6.854		4.411	12.871	8.706		8.079	12.934	6.115		237.5		9.499	6.124		18.101	10.295		13.088	4.449
	476		9.404	9.658	8.504		10.818	20.53	28.818		13.829	20.591	26.746		5.156	6.53	6.161		4.4	13.191	8.517		7.896	13.429	6.089		238		9.505	5.799		17.298	10.391		11.222	5.156
	477		9.114	8.53	9.093		10.317	17.093	29.393		13.478	18.48	27.489		6.252	5.858	6.189		5.054	12.887	9.102		9.056	12.552	6.387		238.5		8.882	8.289		18.915	12.499		13.135	4.592
	478		8.891	9.626	9.049		10.91	15.008	28.909		13.977	16.782	27.551		4.904	5.424	5.901		3.95	12.152	8.43		7.694	12.97	6.178		239		9.926	9.304		20.559	13.745		13.88	4.81
	479		8.473	9.255	8.854		9.579	16.234	27.124		13.397	18.042	26.142		6.662	5.686	6.464		5.052	12.709	9.947		7.755	12.782	7.872		239.5		10.307	9.043		19.864	12.516		11.375	4.121
	480		8.04	9.6	8.958		10.948	18.02	26.849		14.169	19.446	25.699		7.587	5.66	6.746		5.358	13.366	8.716		8.515	12.459	7.285		240		10.551	9.251		19.589	12.624		10.26	4.22
	481		8.37	9.11	9.131		11.492	16.999	25.896		14.007	17.917	24.996		8.586	5.658	5.388		5.617	12.97	8.703		8.049	12.962	7.54		240.5		9.757	8.138		18.011	12.406		10.684	4.574
	482		7.391	9.442	8.929		13.926	17.749	27.778		16.57	19.719	26.137		8.477	5.46	4.776		5.804	11.786	7.782		7.518	11.944	6.942		241		9.875	8.407		18.51	12.322		10.722	4.128
	483		8.589	9.21	8.945		10.76	15.642	28.39		14.338	18.096	26.45		9.078	5.877	4.639		5.352	16.064	9.062		7.974	15.363	11.279		241.5		10.785	8.434		17.261	11.819		7.169	4.54
	484		9.593	9.487	8.223		9.488	16.502	27.736		14.252	18.86	26.516		9.6	5.946	4.803		4.729	14.91	7.26		9.186	14.356	6.018		242		10.437	8.089		20.046	11.826		12.662	4.845
	485		7.809	9.877	8.737		9.639	16.183	27.389		14.192	18.55	26.095		8.326	7.828	5.147		5.717	12.601	7.868		7.28	12.52	9.087		242.5		11.098	9.295		16.424	12.569		6.53	4.442
	486		8.285	9.769	8.555		12.233	18.421	27.867		14.748	19.017	26.835		8.498	7.691	4.759		6.808	13.003	10.214		7.753	13.36	9.731		243		10.549	8.851		20.353	12.047		15.147	4.886
	487		7.968	9.317	8.647		10.449	18.986	25.447		13.41	19.433	25.559		8.504	7.247	6.181		5.725	14.331	11.221		7.238	14.208	7.933		243.5		9.745	9.726		19.605	12.558		10.77	4.955
	488		8.943	9.513	8.654		10.075	16.993	27.392		13.85	18.373	25.558		8.783	8.729	6.649		6.473	13.142	8.657		8.642	12.334	4.777		244		9.508	9.071		18.747	12.749		9.701	4.987
	489		8.85	9.737	8.393		8.681	19.683	25.991		13.146	20.859	24.699		8.409	7.089	6.17		6.433	14.97	8.241		7.396	13.041	4.514		244.5		9.605	9.499		18.22	12.806		10.952	5.033
	490		9.16	9.298	9.135		8.89	17.511	29.087		13.31	19.177	26.36		8.235	8.098	6.328		5.455	12.722	7.788		8.224	11.948	5.221		245		8.085	8.749		14.256	11.942		8.958	4.151
	491		8.746	9.59	8.728		9.944	18.352	27.508		14.89	19.336	25.676		5.828	8.522	6.696		4.397	13.184	8.023		8.497	11.642	5.242		245.5		7.726	7.86		16.463	11.536		9.845	4.843
	492		8.484	8.909	8.701		12.857	14.431	28.159		16.648	16.777	27.035		6.82	8.192	6.471		4.246	11.007	8.192		8.84	11.111	6.586		246		10.562	7.445		14.19	11.235		5.752	5.977
	493		8.485	9.534	9.393		12.211	15.972	28.102		15.32	17.694	26.669		5.456	7.886	6.156		4.701	12.439	8.085		8.387	11.484	5.229		246.5		10.136	8.03		16.486	11.486		8.733	4.634
	494		8.593	7.598	8.892		12.977	15.16	26.888		15.834	16.349	26.311		6.282	7.431	6.116		4.318	12.87	8.982		7.798	11.032	7.235		247		9.561	8.346		17.932	12.056		11.503	4.296
	495		8.199	8.162	8.888		13.153	15.778	27.904		16.207	16.696	25.94		5.571	8.22	6.611		4.723	12.795	9.969		7.351	11.505	7.448		247.5		9.34	9.04		19.336	12.163		12.601	4.753
	496		9.166	8.276	9.02		17.894	15.37	27.807		18.08	16.662	26.435		5.664	8.917	6.426		5.542	13.475	9.295		8.255	12.759	6.758		248		8.727	9.313		17.478	12.299		10.162	4.249
	497		8.985	8.476	8.231		17.273	17.4	26.975		17.902	18.337	25.483		6.685	8.695	6.475		4.828	12.594	8.414		8.545	12.094	6.907		248.5		10.04	8.25		19.156	12.169		13.816	5.371
	498		9.968	9.145	8.839		19.148	16.504	25.021		17.77	16.881	24.623		4.821	8.817	6.209		4.89	12.723	8.231		7.766	13.311	6.354		249		8.234	8.616		19.27	12.591		13.122	4.749
	499		9.645	9.423	8.216		17.454	16.979	26.429		16.83	17.463	24.48		5.766	7.783	5.827		4.734	12.828	10.093		8.27	12.461	7.599		249.5		9.473	9.087		19.048	12.341		12.664	4.63
	500		10.062	7.913	8.839		15.383	16.879	27.104		16.504	16.92	25.47		4.861	8.011	6.333		4.564	12.499	9.431		7.413	12.848	6.434		250		8.871	8.094		19.326	11.993		11.358	5.07
	501		9.801	8.428	8.67		14.701	15.5	27.162		17.96	16.264	25.468		5.275	7.882	6.019		4.452	13.049	8.245		7.558	13.103	6.807		250.5		8.916	8.193		19.054	11.48		12.252	4.53
	502		9.891	8.272	8.706		11.668	17.914	27.533		16.048	18.167	25.226		5.588	8.459	5.82		4.195	12.76	8.98		7.761	12.859	7.198		251		8.612	9.925		18.536	13.303		12.538	5.442
	503		9.787	8.435	9.127		12.988	16.226	27.179		17.406	16.796	25.684		5.247	8.228	5.749		4.14	13.448	8.201		7.82	13.519	7.484		251.5		8.15	9.315		20.054	11.655		13.562	7.296
	504		8.462	8.729	8.53		12.352	17.066	27.984		16.184	17.564	26.085		6.155	7.763	6.385		4.539	13.018	8.098		7.55	13.443	6.711		252		8.058	9.199		19.515	12.265		13.265	4.12
	505		8.391	8.577	8.889		9.571	16.647	27.663		14.613	17.184	25.761		6.562	8.496	6.84		4.546	13.031	8.561		7.657	12.91	7.282		252.5		8.504	9.906		18.72	12.393		11.132	4.935
	506		7.466	8.294	8.269		11.199	17.241	26.672		15.469	18.055	25.199		5.553	7.85	6.359		4.997	12.854	9.526		7.727	12.993	8.884		253		6.012	8.763		16.435	11.978		11.821	4.681
	507		8.069	7.623	8.739		10.514	16.79	27.783		14.631	17.791	26.326		5.184	7.996	6.227		4.501	12.554	9.662		7.704	12.323	7.681		253.5		8.855	9.716		17.859	12.633		11.896	3.998
	508		7.683	7.94	7.762		9.337	17.074	27.732		13.844	17.388	26.172		5.632	8.145	6.409		4.419	12.316	10.553		8.343	12.518	9.42		254		8.443	6.2		17.783	9.996		12.12	4.323
	509		7.306	8.495	8.009		9.124	18.413	24.141		13.512	17.816	23.502		5.134	8.011	6.275		4.773	12.994	8.515		8.189	12.676	8.819		254.5		6.544	7.41		16.812	11.443		11.72	4.873
	510		7.309	8.309	9.102		10.233	17.851	24.825		14.406	18.122	23.633		5.459	8.152	5.906		4.646	13.417	8.648		7.943	13.414	7.522		255		6.999	7.345		17.984	11.047		12.604	4.727
	511		9.17	9.105	8.576		11.591	18.573	26.197		16.005	18.475	25.502		5.772	7.825	6.511		6.431	12.752	9.058		7.374	13.259	5.942		255.5		6.415	7.782		16.916	12.468		11.496	5.176
	512		8.652	8.484	8.918		12.271	17.261	27.003		15.88	17.139	25.797		7.706	8.106	6.665		4.879	12.946	8.647		8.683	13.244	6.565		256		6.048	6.753		16.718	10.732		12.289	5.086
	513		9.011	8.269	8.273		12.304	16.597	26.515		15.948	16.958	25.13		7.363	7.828	6.443		6.547	12.605	9.218		8.064	12.378	6.881		256.5		8.006	6.466		17.978	10.551		12.236	5.031
	514		8.151	8.059	9.274		12.746	15.742	24.137		16.261	16.462	24.279		5.942	7.995	6.381		4.56	12.873	10.562		8.668	12.902	7.382		257		7.274	6.672		18.878	11.104		13.858	4.953
	515		8.28	8.05	8.713		12.517	16.862	23.056		16.683	17.401	23.27		5.331	7.596	6.223		5.114	12.561	8.553		7.908	12.318	6.371		257.5		7.599	7.945		17.981	11.574		13.001	4.425
	516		8.061	7.963	9.292		12.432	16.508	22.796		15.474	17.196	23.175		5.231	7.648	6.016		4.814	12.252	8.74		7.603	11.331	8.175		258		8.643	6.16		17.893	10.961		10.821	5.447
	517		8.458	7.865	9.069		12.38	16.994	24.968		15.579	17.424	25.13		5.502	8.192	7.203		4.77	12.223	9.522		8.204	12.825	9.371		258.5		7.733	9.219		18.568	12.069		13.684	3.832
	518		8.445	8.204	9.087		12.896	17.851	22.811		16.213	17.834	23.692		5.368	7.535	6.38		4.435	13.262	10.083		8.07	13.161	9.413		259		7.916	7.9		18.509	10.696		13.096	3.82
	519		8.537	7.896	9.157		11.632	17.353	25.281		15.403	17.321	24.929		5.518	7.761	6.112		4.322	12.241	10.448		8.212	12.397	10.38		259.5		8.091	8.189		17.117	11.252		11.981	3.952
	520		8.369	8.853	8.306		12.761	20.584	25.238		15.041	18.269	24.832		7.725	7.913	5.825		4.425	12.654	8.935		8.678	12.596	8.707		260		7.033	8.77		16.19	11.746		11.839	4.439
	521		8.771	8.128	8.546		11.203	18.324	25.522		15.349	17.366	24.857		5.437	8.449	6.07		5.621	12.838	9.127		7.828	12.641	9.346		260.5		8.27	7.595		18.17	11.423		13.049	5.729
	522		8.79	8.45	7.887		11.427	16.571	24.877		15.149	16.557	23.732		5.454	8.229	6.06		4.413	12.534	9.857		8.118	12.814	8.896		261		7.44	8.029		18.784	11.442		13.767	4.597
	523		7.865	8.601	9.006		12.392	19.285	28.436		15.734	18.297	27.346		5.154	7.794	6.229		5.161	12.251	9.879		7.834	12.25	9.983		261.5		7.433	7.907		18.56	11.477		12.767	4.93
	524		8.753	8.25	8.47		12.443	18.45	26.864		16.145	17.805	26.124		5.228	8.201	5.92		4.528	13.059	10.231		7.726	12.691	8.915		262		8.437	8.767		17.182	12.053		10.219	5.218
	525		7.783	8.501	9.141		12.103	20.067	26.132		15.145	19.237	26.013		6.517	7.769	6.749		4.908	13.252	9.526		8.399	13.343	8.897		262.5		10.207	6.546		16.619	10.994		7.295	5.335
	526		8.524	8.306	8.538		11.895	18.514	25.048		15.69	18.594	25.492		6.127	8.007	9.624		4.897	12.371	7.062		7.991	12.53	8.834		263		8.557	9.353		16.059	12.582		8.4	4.771
	527		8.863	8.018	8.809		12.446	18.257	25.989		15.741	16.352	25.25		4.976	7.971	7.825		4.474	12.681	7.522		7.553	12.938	8.258		263.5		8.467	9.199		15.848	12.228		8.116	4.674
	528		8.655	8.759	8.86		13.266	18.434	27.957		16.072	17.905	27.558		6.643	8.1	7.18		4.438	13.196	4.753		8.678	12.998	9.286		264		8.692	9.779		17.454	13.008		10.259	6.41
	529		8.868	8.32	8.976		13.152	17.689	28.517		17.444	16.801	27.748		5.144	8.186	6.936		5.122	12.884	4.781		8.068	12.768	10.465		264.5		8.44	9.108		16.586	13.173		8.443	5.096
	530		8.507	7.955	8.393		12.52	17.243	29.185		15.913	16.448	27.449		5.336	8.183	7.074		4.676	13.182	5.344		7.863	13.358	8.685		265		9.682	8.493		20.606	12.341		11.576	4.172
	531		8.087	8.92	9.231		14.159	17.009	25.542		16.427	16.054	25.048		6.499	8.343	6.119		4.66	12.654	5.945		8.153	12.562	8.957		265.5		8.899	5.469		18.968	9.481		10.406	4.443
	532		9.057	8.63	8.438		14.255	17.431	26.861		17.075	16.602	26.362		8.182	8.778	8.839		4.744	12.656	10.512		8.787	12.547	11.76		266		7.913	6.676		18.442	10.837		11.123	4.725
	533		8.584	8.303	8.768		13.456	18.217	25.85		16.218	17.194	25.999		8.41	7.886	8.993		5.203	12.841	8.103		9.282	12.807	10.39		266.5		9.083	6.026		20.322	10.38		11.807	4.898
	534		7.848	8.848	8.634		12.931	18.209	27.293		16.075	17.466	26.77		6.779	7.62	7.991		4.242	12.423	7.32		8.128	12.764	9.89		267		8.552	6.902		20.284	10.965		13.119	4.514
	535		8.319	8.832	8.592		13.483	16.671	26.697		16.941	16.711	25.913		6.268	7.889	9.365		4.032	12.752	7.578		7.871	12.507	9.177		267.5		10.235	5.3		19.153	9.53		11.245	4.54
	536		8.446	8.2	9.178		12.364	17.927	28.334		15.883	17.623	27.072		5.266	7.557	7.933		4.214	12.694	7.682		7.979	12.847	8.768		268		10.185	5.45		19.952	9.801		12.095	5.051
	537		8.483	8.031	8.688		13.29	17.104	29.46		16.42	17.324	28.055		5.538	7.735	8.572		4.717	12.252	8.027		8.152	12.427	11.791		268.5		9.925	5.368		21.37	9.59		13.173	4.821
	538		9.002	8.119	8.861		11.687	17.912	27.788		15.822	17.086	26.607		5.043	7.757	7.932		4.573	12.619	5.121		8.124	12.589	9.205		269		10.045	5.704		18.819	9.419		10.44	3.956
	539		8.904	8.419	8.534		12.546	18.126	27.512		16.859	17.602	26.371		6.332	8.204	8.827		4.112	12.378	4.872		8.514	12.468	8.768		269.5		11.22	5.485		22.242	9.622		14.073	4.266
	540		9.407	8.861	8.575		13.956	17.123	25.479		17.574	17.276	25.629		5.5	8.096	7.405		4.381	13.189	5.293		7.876	13.048	8.976		270		11.054	4.917		18.211	9.338		8.228	4.613
	541		9.135	8.379	8.781		12.787	13.702	26.759		16.778	14.338	25.448		5.143	7.915	7.559		4.384	12.695	3.696		7.526	12.596	8.73		270.5		9.154	6.139		19.244	10.137		13.444	4.389
	542		9.426	8.646	8.373		13.342	14.989	22.212		17.445	14.194	21.339		5.53	8.062	7.696		4.275	12.462	4.468		7.879	12.67	8.211		271		8.67	6.268		19.349	10.039		12.411	4.097
	543		8.819	8.994	8.537		11.929	17.757	24.778		16.632	17.82	24.52		5.125	8.474	7.182		4.236	12.775	6.905		8.204	13.315	6.864		271.5		8.266	5.494		15.848	9.764		8.757	4.603
	544		9.291	9.328	8.403		12.113	17.775	22.376		15.971	17.686	22.34		5.441	8.13	6.946		4.824	12.535	9.454		7.906	12.209	8.793		272		8.323	7.052		20.938	10.741		13.949	4.342
	545		9.263	8.369	8.773		12.563	17.656	22.132		16.693	18.23	22.733		5.291	7.57	7		4.388	12.221	5.938		8.331	12.429	5.864		272.5		8.529	7.845		18.37	9.611		12.219	4.5
	546		9.289	8.371	8.539		13.494	17.709	25.155		17.061	17.968	24.616		5.232	8.743	6.794		4.396	12.741	9.148		7.941	12.907	10.222		273		8.36	6.22		19.152	9.377		12.35	4.495
	547		9.185	9.027	8.629		12.437	17.991	21.701		16.457	18.115	22.104		6.032	8.788	7.457		4.025	12.205	5.11		8.224	12.314	7.736		273.5		8.826	6.755		20.216	10.145		12.823	3.932
	548		8.836	8.329	8.501		12.761	17.805	22.159		15.734	17.949	22.552		5.515	9.219	7.356		4.141	12.237	5.946		8.027	11.68	8.758		274		8.992	6.734		20.683	9.769		14.405	4.308
	549		8.961	8.338	7.684		13.707	16.625	24.97		16.885	16.39	24.762		5.59	8.477	5.358		4.258	12.522	8.817		8.488	12.363	8.719		274.5		8.149	6.592		15.537	10.371		8.57	4.155
	550		8.801	8.301	8.654		12.172	17.822	22.675		15.731	18.423	23.225		5.373	7.951	5.667		4.063	12.595	5.654		7.707	12.535	7.866		275		8.533	7.654		13.717	9.348		8.023	4.908
	551		9.109	9.079	8.632		14.502	17.41	22.959		18.02	18.154	23.783		5.786	8.55	4.838		4.578	12.742	6.233		8.485	12.574	8.673		275.5		7.756	6.224		20.932	10.033		16.782	4.45
	552		8.333	8.379	9.445		12.161	17.519	24.798		15.959	17.834	24.309		4.997	9.341	4.702		4.373	12.58	6.286		7.511	12.913	9.163		276		7.958	6.781		20.959	10.97		16.841	4.273
	553		9	8.982	8.931		12.535	17.759	22.537		16.671	17.611	22.539		5.132	8.002	4.558		4.597	12.914	7.342		7.606	13.085	10.306		276.5		8.181	6.108		21.07	10.214		16.516	4.49
	554		8.342	8.255	8.787		13.392	17.245	24.547		16.739	17.351	24.462		6.186	8.334	8.121		4.359	11.681	7.16		8.589	12.401	8.418		277		8.346	5.416		14.669	9.431		8.026	4.298
	555		9.328	8.526	8.77		13.297	17.641	23.135		17.3	17.559	23.836		6.21	7.831	7.275		4.211	12.487	9.176		8.051	12.72	9.354		277.5		8.836	4.659		17.311	8.624		11.222	4.043
	556		9.017	8.955	8.341		12.676	17.776	26.265		15.738	17.154	25.319		6.534	8.262	6.953		5.032	12.278	7.978		7.87	12.325	7.58		278		7.765	6.907		20.553	11.054		14.548	4.776
	557		9.573	9.324	9.846		12.68	15.751	23.644		16.423	16.615	23.532		5.837	7.825	6.751		4.681	12.497	8.306		7.482	13.041	8.613		278.5		8.6	5.605		21.57	10.225		16.365	4.631
	558		9.613	9.498	9.27		12.362	17.272	23.283		16.556	17.568	23.039		5.345	8.088	6.894		4.554	12.645	8.566		8.16	13.028	7.737		279		7.808	7.951		21.118	11.863		15.299	4.619
	559		8.314	8.693	8.592		13.806	16.854	24.85		16.679	16.469	24.289		4.983	7.78	6.164		4.613	12.817	9.79		7.662	12.581	8.655		279.5		8.364	5.724		15.911	10.062		10.319	4.715
	560		8.135	8.576	8.88		11.579	14.772	26.925		15.732	16.376	25.722		4.894	8.247	7.155		4.271	12.683	8.528		7.383	12.575	8.541		280		8.723	6.016		19.044	10.917		12.824	5.077
	561		9.049	8.69	8.893		11.696	14.802	23.933		15.291	15.995	24.131		5.791	8.023	5.869		4.366	12.584	8.672		7.826	12.911	8.743		280.5		7.666	5.576		16.744	10.097		11.397	4.709
	562		8.518	8.444	9.279		12.951	15.206	23.375		16.213	16.308	23.171		5.334	7.992	6.33		4.051	12.915	8.634		7.612	12.688	8.106		281		7.174	7.308		17.74	11.091		12.293	4.653
	563		8.96	8.507	9.532		12.047	15.169	24.041		15.315	16.511	24.344		6.477	8.189	6.493		4.708	14.201	7.587		7.923	13.763	7.482		281.5		7.481	7.796		18.053	11.636		11.874	4.528
	564		8.84	9.213	9.744		11.433	15.618	24.46		15.098	16.443	23.524		6.343	7.924	6.847		4.734	12.449	10.006		8.091	12.605	7.793		282		8.852	8.979		19.442	12.68		13.427	4.218
	565		8.892	8.826	8.7		11.861	15.993	23.498		15.735	17.011	23.906		6.345	7.722	6.309		4.251	12.455	8.884		7.965	13.106	7.436		282.5		8.434	8.591		21.339	13.053		16.907	4.669
	566		8.541	7.996	8.752		13.691	14.546	23.619		17.014	15.558	23.198		5.101	7.628	7.187		4.334	12.683	9.454		7.432	12.739	8.762		283		7.938	7.108		20.922	11.241		16.555	4.979
	567		8.265	9.139	9.53		13.04	15.628	24.348		16.153	16.533	23.596		4.991	7.476	6.735		4.387	13.018	7.83		7.47	13.595	9.329		283.5		6.714	8.729		18.637	12.778		13.819	4.206
	568		8.308	9.054	9.34		14.325	16.518	23.549		16.889	18.569	23.631		5.281	8.104	6.573		4.413	12.627	8.381		7.865	13.109	8.31		284		5.908	8.207		16.253	11.898		11.608	4.354
	569		9.065	8.293	8.336		13.939	16.476	24.542		16.64	16.468	24.25		5.67	7.89	5.953		4.363	13.198	10.369		7.658	13.606	9.555		284.5		7.914	8.267		18.29	11.085		11.286	5.574
	570		9.349	8.801	9.378		13.341	17.406	27.048		16.255	17.434	25.074		6.077	8.034	6.869		4.261	12.62	9.49		8.722	12.616	7.921		285		9.227	6.354		21.709	13.617		17.005	8.443
	571		8.33	8.119	9.29		13.772	18.254	27.441		16.889	18.597	25.895		5.623	7.951	6.323		4.441	12.752	8.384		8.336	12.828	10.054		285.5		8.056	5.595		20.215	11.732		14.047	6.791
	572		8.438	8.776	9.32		12.501	19.778	25.79		15.923	19.222	24.164		5.07	7.778	6.864		4.393	12.999	10.749		7.813	13.105	8.376		286		8.604	7.757		21.941	12.469		15.861	4.828
	573		8.63	9.327	8.875		13.581	19.927	26.614		16.227	20.051	24.629		5.556	8.098	5.857		4.908	12.682	10.107		7.91	13.126	8.35		286.5		7.994	8.237		19.969	12.775		16.102	4.662
	574		9.071	8.16	8.743		13.306	19.051	22.832		16.002	18.607	22.449		6.624	7.798	6.145		4.9	12.51	9.409		9.106	12.678	8.574		287		8.271	7.845		20.566	11.731		14.198	4.137
	575		8.92	8.623	8.8		12.559	18.809	23.006		15.643	18.989	23.126		4.815	8.149	6.391		4.397	11.692	8.468		7.507	12.352	5.826		287.5		8.571	7.51		21.071	12.086		16.723	4.723
	576		9.269	8.047	9.103		13.696	20.836	23.137		16.552	19.568	23.314		5.646	8.032	5.501		4.185	12.733	7.127		7.684	12.64	8.05		288		8.325	5.149		19.977	9.341		13.632	4.394
	577		10	8.434	8.85		12.7	19.187	20.479		16.241	19.645	21.124		7.117	7.841	6.63		4.239	12.972	10.071		8.708	13.375	7.094		288.5		8.882	7.499		19.096	11.827		15.41	4.651
	578		9.563	9.482	8.653		13.145	21.625	26.616		15.768	20.323	25.919		6.332	7.732	7.097		5.084	12.92	8.118		8.821	12.962	8.614		289		8.978	8.603		18.684	12.378		13.819	4.209
	579		7.05	9.142	8.547		13.533	21.284	21.866		15.765	20.416	21.947		5.079	7.754	6.418		4.09	12.731	8.998		7.573	12.639	9.187		289.5		7.589	8.897		16.897	12.733		11.795	4.322
	580		7.396	8.287	9.181		12.952	21.304	24.924		15.465	20.71	24.168		5.229	7.903	7.734		4.608	12.281	8.602		8.013	12.232	9.263		290		7.961	8.326		18.694	12.115		15.156	4.999
	581		7.285	8.379	8.903		12.923	17.872	22.538		15.888	18.771	22.142		5.16	7.875	7.74		4.057	12.262	10.781		7.436	12.139	9.648		290.5		8.991	9.478		16.314	13.409		11.37	5.258
	582		7.774	8.763	8.559		13.404	18.485	22.151		15.615	19.137	22.264		6.413	7.765	7.444		4.614	13.142	9.303		8.451	13.543	9.102		291		8.545	9.387		18.06	12.913		11.989	4.378
	583		7.676	8.508	8.428		13.214	19.317	22.443		15.423	19.982	22.058		5.708	8.206	7.387		4.555	12.827	8.473		8.659	12.69	9.567		291.5		8.169	8.393		19.492	12.439		13.443	4.677
	584		7.276	8.239	8.593		13.822	18.587	22.106		16.3	18.949	22.004		5.689	8.129	6.769		4.622	12.701	9.705		8.611	12.888	9.83		292		10.004	8.638		20.528	12.296		15.651	4.516
	585		8.259	8.241	9.17		13.28	20.623	21.776		15.577	20.228	21.562		5.153	7.907	6.721		4.395	12.359	8.943		7.976	12.124	8.446		292.5		9.93	8.489		19.495	12.242		14.195	4.415
	586		7.447	8.056	8.725		11.939	23.174	21.992		15.454	20.767	21.8		4.924	7.718	7.049		3.856	13.277	7.958		7.57	13.445	8.969		293		10.035	7.621		19.111	11.588		13.063	4.58
	587		7.378	7.87	9.139		13.328	22.913	24.711		15.713	21.007	23.659		6.08	7.548	7.456		4.314	12.705	7.745		7.61	13.149	7.471		293.5		10.847	5.097		18.165	9.129		13.925	4.218
	588		6.505	8.489	9.163		13.237	17.798	25.489		15.918	18.49	24.992		6.082	7.9	8.058		4.593	13.029	7.516		7.574	13.197	7.809		294		10.808	4.956		17.411	9.405		10.649	4.601
	589		7.726	8.288	8.847		13.948	19.49	22.864		15.981	18.486	22.719		6.212	7.785	7.078		4.449	13.991	8.416		8.837	14.37	9.405		294.5		10.784	5.88		17.851	9.881		11.964	4.116
	590		7.752	7.798	9.113		13.288	19.752	24.318		15.864	19.083	24.067		6.648	8.038	6.515		4.463	12.48	9.181		9.579	12.523	7.619		295		10.612	5.083		21.845	9.542		14.902	4.479
	591		8.066	8.068	9.027		14.35	21.644	22.77		16.335	19.7	22.572		6.648	8.432	6.972		5.027	12.655	8.588		8.457	12.821	7.338		295.5		10.193	4.666		17.11	8.781		10.704	4.426
	592		8.016	7.477	8.643		13.477	21.225	23.593		16.114	19.733	22.101		5.239	8.105	6.612		4.211	13.509	8.284		7.917	13.337	8.141		296		10.1	4.436		17.849	8.531		11.078	4.097
	593		9.105	7.927	9.128		12.859	18.122	24.377		15.861	18.716	23.164		5.921	7.918	7.024		4.329	12.709	7.547		8.616	12.561	9.823		296.5		10.193	6.454		17.968	10.792		9.988	4.425
	594		9.09	8.407	9.008		12.369	18.965	23.693		16.241	18.446	23.045		6.044	8.065	6.62		4.422	12.639	7.439		8.317	12.692	9.338		297		8.432	6.422		10.76	10.418		7.041	4.254
	595		7.825	7.99	9.081		11.779	20.934	26.371		15.417	19.725	24.236		4.823	7.969	8.101		4.669	12.755	4.352		8.094	12.521	9.038		297.5		8.018	6.539		14.477	10.118		9.589	4.137
	596		9.289	8.112	8.68		11.504	20.469	25.485		15.706	21.582	23.548		5.706	7.921	6.326		4.777	13.019	8.03		8.583	13.015	9.291		298		9.059	8.527		12.328	13.093		7.441	4.896
	597		9.427	8.059	8.324		12.058	21.212	27.15		16.241	19.981	25.352		6.082	8.598	6.225		4.132	13.126	8.669		8.07	13.616	8.939		298.5		9.666	8.473		11.592	12.609		7.064	4.763
	598		9.721	8.379	8.616		11.659	23.77	24.124		16.125	21.273	23.408		5.311	8.394	7.751		4.6	12.28	9.621		7.918	11.85	8.86		299		8.982	8.6		12.23	12.368		6.421	4.347
	599		8.479	8.135	8.89		11.872	22.667	21.543		15.764	20.612	21.481		5.296	8.385	6.678		4.407	12.901	7.655		8.094	12.767	8.132		299.5		7.08	8.907		16.037	12.642		10.889	4.358
	600		7.697	8.071	8.641		12.759	21.599	24.726		16.128	19.47	23.383		5.664	7.96	7.634		4.801	12.487	7.437		8.102	12.345	8.775		300		6.29	7.603		10.625	12.288		5.946	5.853
	601		7.584	8.122	8.878		13.083	21.711	25.376		16.082	20.263	23.51		5.113	7.901	7.499		4.729	12.802	8.744		7.922	12.907	9.762		300.5		6.183	8.393		16.465	11.71		11.912	5.115
	602		9.384	8.414	9.377		14.164	21.905	22.479		17.064	20.001	21.692		4.992	8.456	7.795		4.527	12.025	8.839		7.607	12.022	9.871		301		6.198	7.093		16.563	11.049		12.304	4.443
	603		9.373	8.048	8.605		13.125	21.324	23.642		17.391	19.534	22.155		6.614	8.575	6.092		5.095	12.02	10.384		7.42	12.011	10.07		301.5		7.004	5.316		15.743	9.224		9.299	3.948
	604		10.041	8.474	8.798		11.536	21.807	22.944		16.635	19.673	21.627		6.502	9.135	6.493		5.181	11.569	8.814		8.016	12.926	8.035		302		8.544	6.734		18.201	10.553		11.205	4.561
	605		10.614	8.93	8.615		12.316	19.738	23.475		17.326	19.347	21.978		7.265	8.241	5.429		5.231	13.192	6.801		8.313	12.91	8.338		302.5		8.391	8.105		16.376	10.792		11.18	4.066
	606		10.598	8.173	8.241		11.229	19.526	23.112		17.021	19.478	21.849		7.039	8.268	6.322		4.938	12.838	9.243		8.339	13.061	9.333		303		7.528	9.919		17.001	12.621		14.366	3.658
	607		10.704	8.49	8.476		11.427	17	23.579		17.19	17.736	21.383		7.325	8.276	6.267		5.965	12.168	8.238		8.268	12.467	11.208		303.5		7.909	9.27		16.459	12.975		12.185	4.413
	608		9.366	8.599	8.076		14.111	18.515	23.592		16.99	18.958	21.723		5.623	8.083	6.755		4.78	12.792	7.793		8.758	12.651	9.463		304		7.261	8.268		17.22	12.466		12.03	4.846
	609		10.294	8.764	8.354		14.446	19.616	21.662		17.458	19.689	20.821		5.03	7.87	6.385		4.262	13.259	8.699		7.841	12.909	10.051		304.5		7.724	6.319		18.164	10.413		15.361	4.411
	610		10.117	7.369	8.448		13.045	18.656	20.662		17.616	18.748	20.223		5.851	8.485	6.408		4.512	12.26	10.515		8.306	12.788	10.304		305		8.613	8.473		17.193	12.283		10.569	4.183
	611		10.219	8.363	8.647		14.63	18.9	20.416		17.324	18.562	20.1		5.371	8.727	6.369		4.254	12.435	9.626		8.139	12.702	9.996		305.5		6.281	8.278		19.701	12.748		14.114	4.561
	612		9.276	8.839	8.322		12.248	19.9	21.886		16.563	19.615	21.225		5.831	8.38	5.232		4.15	13.045	6.29		8.229	13.267	8.62		306		6.655	7.043		18.807	11.134		13.107	4.263
	613		8.917	8.285	8.247		12.129	18.399	20.809		16.107	18.864	19.922		5.091	8.042	6.14		4.814	12.602	7.416		7.903	12.56	7.963		306.5		10.419	5.213		17.358	9.927		8.931	4.717
	614		7.317	8.338	9.274		13.585	20.764	19.854		16.359	20.146	19.564		5.287	8.052	6.638		4.201	12.796	8.261		7.824	12.81	7.699		307		9.937	5.488		18.172	9.478		10.472	4.66
	615		7.739	8.054	8.605		13.723	19.67	20.178		16.279	18.588	19.835		4.891	7.602	7.697		5.453	13.438	9.513		7.653	13.683	8.53		307.5		8.478	7.347		19.105	11.8		13.348	4.528
	616		8.662	8.013	8.913		11.975	18.889	21.721		15.512	17.93	21.314		5.125	8.327	6.864		4.781	12.845	3.633		7.886	12.586	9.084		308		9.579	7.16		17.601	10.933		13.441	4.205
	617		7.398	8.512	8.619		13.458	20.005	20.871		15.555	19.44	20.378		5.692	8.453	5.7		4.892	12.508	3.446		7.507	12.659	8.215		308.5		8.878	6.753		17.558	10.879		12.306	4.652
	618		8.597	8.796	9.503		11.812	19.836	20.91		15.464	18.962	20.459		5.229	8.114	6.672		5.114	13.011	3.69		7.415	12.9	9.38		309		8.826	7.156		17.335	11.241		11.323	4.335
	619		8.975	8.499	8.477		12.063	19.678	20.622		15.769	19.329	20.64		6.212	8.005	5.427		4.111	12.736	3.949		8.547	12.742	8.72		309.5		10.385	7.532		18.785	11.31		9.743	4.859
	620		8.505	7.983	8.329		12.32	20.761	20.067		15.929	19.452	19.794		6.936	8.571	6.346		4.476	11.647	3.424		7.912	11.708	8.552		310		10.652	5.773		19.01	9.121		9.527	4.326
	621		7.765	8.399	8.999		13.142	19.945	17.436		15.968	19.673	18.466		6.019	8.449	5.029		4.795	11.916	4.083		7.726	11.568	8.396		310.5		10.955	6.433		19.988	11.135		11.62	4.729
	622		7.158	9.33	8.547		12.116	19.29	21.226		15.265	19.4	20.926		6.432	8.521	6.607		5.259	12.096	4.438		6.919	13.484	10.166		311		9.359	8.433		16.897	12.798		12.494	4.757
	623		8.143	8.615	8.701		12.444	20.407	20.701		15.738	20.263	21.181		8.097	9.046	6.054		6.925	12.521	3.859		7.345	13.296	8.132		311.5		9.587	7.496		16.147	12.747		9.546	5.531
	624		7.97	8.48	8.431		12.386	19.082	21.489		15.284	19.551	21.335		7.562	8.172	5.484		7.216	12.027	3.94		7.663	13.26	8.568		312		8.679	6.577		15.956	11.46		10.452	5.152
	625		6.796	8.834	8.531		12.078	20.297	21.198		15.245	20.53	21.156		7.379	7.879	5.55		5.91	12.459	4.529		7.859	12.989	8.882		312.5		8.157	7.584		16.747	10.373		10.93	4.716
	626		7.686	8.755	8.953		12.652	17.879	19.323		15.926	18.787	20.18		7.262	7.66	5.248		6.236	13.42	4.804		7.934	13.047	8.807		313		9.66	6.268		17.318	9.731		7.825	4.613
	627		7.938	9.2	8.3		13.632	16.487	22.241		15.969	16.621	21.266		7.649	7.673	5.515		6.95	12.478	4.068		7.756	12.61	9.268		313.5		9.482	6.203		19.529	10.582		11.336	4.613
	628		8.132	9.283	8.925		13.469	20.273	20.586		16.667	19.958	20.393		7.425	8.21	5.591		6.745	12.73	4.196		7.673	13.485	9.24		314		10.136	8.942		19.973	12.932		11.466	4.555
	629		9.689	9.33	8.474		11.201	17.179	26.938		16.382	18.039	25.358		8.902	7.84	6.132		6.364	11.834	4.139		8.025	12.482	8.871		314.5		9.61	5.099		21.729	6.79		13.599	4.359
	630		7.903	9.158	8.672		11.428	20.189	24.83		15.06	18.936	23.848		8.158	8.556	5.306		5.873	12.806	4.21		7.762	12.697	9.154		315		9.267	5.276		19.712	10.661		10.736	5.414
	631		8.09	8.859	8.596		12.643	18.916	21.812		15.501	18.688	21.636		8.912	8.563	6.293		6.39	13.266	5.184		7.579	13.247	10.525		315.5		10.324	6.465		20.728	10.377		12.317	4.487
	632		7.585	8.921	8.695		14.177	19.633	22.806		16.405	18.995	22.422		8.314	7.878	4.766		6.175	11.986	5.938		7.796	12.241	9.814		316		10.544	8.634		19.199	12.415		9.705	4.152
	633		7.463	9.122	8.263		14.464	20.295	24.37		16.882	19.452	23.026		7.138	7.761	4.91		6.802	12.927	6.758		7.439	12.815	10.692		316.5		10.201	7.959		19.421	12.267		11.425	5.068
	634		8.405	9.054	8.415		12.332	18.709	23.846		16.579	18.8	23.532		7.674	8.227	5.313		6.773	13.119	4.708		7.087	13.142	9.574		317		11.039	9.826		20.769	13.056		13.981	4.347
	635		8.03	8.606	8.21		12.163	18.291	22.241		15.47	19.006	22.53		8.023	7.857	6.263		6.739	12.633	4.517		7.341	12.452	10.344		317.5		9.745	10.19		22.762	13.255		14.48	4.319
	636		9.104	8.387	9.238		13.05	16.804	20.563		16.6	18.088	22.156		6.22	7.911	5.01		7.172	12.728	4.714		6.792	12.734	9.262		318		10.982	9.958		21.158	12.466		13.127	4.134
	637		8.774	8.2	8.199		12.028	19.479	21.245		15.901	19.887	22.465		8.566	8.325	5.341		6.957	12.719	3.808		7.739	12.398	8.816		318.5		9.523	10.169		20.674	12.707		13.125	4.519
	638		8.213	7.682	8.383		12.947	15.935	21.984		16.274	16.833	23.116		7.601	7.88	5.568		6.811	11.97	4.062		6.872	12.011	8.965		319		10.536	9.423		20.41	13.022		13.425	4.68
	639		8.383	8.158	8.961		12.439	16.009	22.743		15.49	17.955	24.292		8.158	8.456	5.815		6.719	12.979	3.619		7.878	12.272	8.209		319.5		9.8	9.259		16.841	13.12		11.327	5.226
	640		8.481	8.435	8.34		12.565	16.547	24.674		15.655	18.947	25.263		8.038	7.868	6.073		7.072	12.11	3.832		7.181	11.955	8.931		320		7.559	9.847		15.225	12.712		9.634	4.487
	641		8.774	8.751	8.205		12.176	14.718	25.249		15.998	17.205	25.32		7.803	7.543	5.142		6.354	11.896	4.367		7.857	12.461	8.722		320.5		6.397	10.522		17.057	13.266		12.348	4.237
	642		8.777	8.301	8.612		11.782	18.978	23.464		15.751	19.411	24.476		7.709	7.749	7.183		7.284	12.74	3.864		8.456	13.015	9.261		321		6.207	9.595		17.606	12.32		13.191	4.046
	643		8.872	8.379	8.144		12.321	18.379	23.411		15.798	18.046	23.34		6.965	7.535	6.689		7.53	13.389	4.891		7.065	13.595	9.43		321.5		5.921	9.983		18.683	12.931		14.374	4.619
	644		7.827	8.415	8.736		12.228	19.317	22.157		15.458	18.793	23.309		7.839	7.609	6.134		6.882	11.97	3.66		7.502	12.824	8.843		322		6.165	9.739		16.78	12.667		11.997	5.248
	645		7.661	8.288	8.586		12.191	19.055	22.287		15.394	18.895	22.774		8.659	7.859	5.932		6.874	11.27	3.908		7.936	10.87	9.03		322.5		5.932	10.034		19.072	12.933		13.686	4.226
	646		9.185	7.961	8.602		12.312	18.484	20.58		16.651	17.883	21.536		7.964	7.497	5.94		7.651	12.518	3.987		7.599	11.196	9.738		323		5.39	10.373		17.498	12.535		13.38	3.955
	647		10.273	8.599	8.859		11.558	19.702	21.386		16.447	19.144	22.84		7.313	8.135	6.615		5.548	11.637	3.939		7.333	11.199	10.165		323.5		5.858	10.07		17.184	12.74		12.875	4.325
	648		9.24	8.53	9.056		12.822	19.283	22.115		15.692	19.093	22.773		7.338	8.137	6.972		7.935	12.815	4.46		7.564	11.195	11.413		324		5.935	9.068		16.073	12.158		11.443	4.824
	649		9.216	8.199	8.653		13.104	21.107	21.752		16.34	19.933	22.25		8.528	7.993	6.664		6.117	11.668	4.148		7.667	10.261	10.572		324.5		5.746	9.052		17.545	12.419		13.736	4.717
	650		9.285	8.537	9.559		13.196	18.672	23.064		16.363	18.398	24.174		9.133	7.855	6.662		6.135	11.243	4.317		8.241	8.82	10.716		325		5.976	9.694		19.381	12.485		14.862	4.296
	651		8.867	8.338	9.023		13.773	17.242	22.879		16.072	18.524	24.025		7.894	7.979	5.876		7.167	11.782	5.457		7.666	9.578	11.208		325.5		7.471	9.942		20.12	13.188		13.963	5.337
	652		8.781	7.71	8.906		13.269	21.031	21.097		16.023	20.249	23.246		8.111	7.496	6.022		7.439	13.118	6.284		7.798	11.45	11.905		326		8.84	10.041		20.194	12.684		13.005	4.372
	653		7.153	8.331	8.261		13.16	20.496	20.964		15.639	20.045	22.278		7.973	7.262	6.07		6.409	10.877	4.155		7.756	9.837	9.744		326.5		8.201	9.608		20.008	12.166		13.428	4.826
	654		6.894	8.128	8.908		14.008	17.896	21.636		16.369	18.074	23.276		7.784	7.507	6.211		6.388	13.662	5.8		7.664	12.675	11.899		327		8.108	10.072		21.585	12.833		15.923	4.812
	655		7.087	8.169	9.055		13.182	20.354	21.71		15.728	19.825	23.002		8.424	7.523	6.564		6.044	13.046	3.5		7.904	11.599	9.194		327.5		7.661	9.717		21.46	12.719		16.07	4.462
	656		6.927	8.029	8.477		14.026	23.113	20.482		15.516	22.552	21.585		7.37	7.657	5.958		5.617	13.741	4.057		7.653	13.159	9.012		328		8.283	8.973		17.31	12.609		13.13	5.259
	657		6.712	8.186	9.238		14.032	21.683	23.977		16.649	21.167	24.615		8.436	7.756	5.603		6.373	12.569	3.705		7.605	11.797	9.065		328.5		7.093	9.836		15.642	12.971		14.218	4.766
	658		6.494	8.605	8.601		12.483	23.452	19.385		15.236	22.553	21.103		7.452	6.824	9.263		6.178	13.108	6.076		7.171	12.687	9.21		329		7.501	9.248		18.361	13.023		13.629	5
	659		6.331	7.655	9.247		12.718	22.927	21.027		15.603	21.611	22.709		8.022	7.567	8.594		6.343	13.235	4.931		7.433	12.813	9.627		329.5		7.362	10.224		16.407	12.791		12.945	4.79
	660		6.935	8.175	9.34		12.29	21.708	22.767		15.826	20.269	24.001		8.727	7.561	8.877		6.72	13.871	4.915		7.61	13.104	9.196		330		7.941	9.66		18.692	12.594		16.207	4.417
	661		6.317	8.846	8.981		13.28	19.08	22.021		15.717	19.057	22.914		8.464	7.486	8		5.675	13.357	5.552		7.836	12.778	9.388		330.5		7.966	9.068		17.511	12.908		13.928	4.974
	662		6.756	8.651	8.877		13.699	17.145	23.952		15.843	18.849	24.425		7.422	7.351	7.664		6.322	13.377	4.537		7.228	12.641	8.665		331		7.119	9.299		16.263	12.417		13.217	4.761
	663		6.797	8.9	9.326		13.9	15.323	22.024		15.463	15.783	23.106		8.604	8.227	7.798		5.896	14.304	4.781		7.704	13.385	8.746		331.5		8.164	9.409		19.011	12.778		14.109	4.938
	664		6.994	8.612	9.182		13.227	13.664	19.927		15.549	13.76	21.7		8.026	7.743	8.244		6.534	12.96	4.183		7.56	12.497	8.536		332		8.448	10.611		22.228	13.317		17.429	3.752
	665		6.571	8.577	8.814		13.312	15.163	20.082		15.148	15.952	21.17		8.172	8.452	8.315		6.438	11.142	4.413		7.563	11.7	7.874		332.5		7.97	10.195		19.397	13.147		14.958	4.031
	666		7.272	8.171	8.937		13.413	17.604	22.667		16.33	17.491	23.461		10.055	8.495	7.628		7.285	9.858	4.653		7.148	11.619	8.815		333		9.08	9.632		17.718	12.443		11.645	4.424
	667		7.175	8.697	9.122		13.325	15.181	20.061		15.529	15.988	21.001		8.781	5.53	7.396		6.078	12.316	3.745		7.047	12.53	7.396		333.5		8.712	9.569		20.286	12.807		15.164	4.414
	668		6.914	8.724	8.82		13.876	20.647	20.922		15.973	20.286	21.903		8.059	5.911	8.214		5.662	12.16	4.518		7.498	12.551	9.061		334		8.85	8.89		19.306	12.341		14.287	4.571
	669		7.49	8.947	8.61		13.911	18.092	21.86		15.81	18.447	21.831		7.909	7.67	8.71		6.572	13.851	4.254		7.071	13.524	9.304		334.5		8.367	10.081		20.017	13.308		14.851	4.231
	670		7.224	8.142	8.692		13.616	16.548	21.263		16.187	17.616	22.284		8.16	7.887	8.007		5.004	14.824	4.781		8.152	13.868	9.189		335		8.93	9.724		19.74	12.905		14.75	4.377
	671		6.732	8.412	8.844		12.667	19.524	20.497		15.27	20.47	21.799		7.887	7.617	8.001		4.095	12.532	4.87		8.237	12.407	8.863		335.5		8.673	7.133		24.443	11.272		19.763	4.813
	672		7.015	8.49	8.983		13.072	19.648	21.429		15.756	20.604	21.644		8.906	7.858	8.17		5.381	13.045	4.704		8.173	12.414	9.079		336		8.606	7.163		19.924	10.796		13.736	4.4
	673		6.6	8.715	8.974		13.203	17.456	21.583		15.352	18.265	22.083		6.641	7.796	7.964		4.309	13.248	5.489		7.485	12.71	8.364		336.5		8.969	9.439		20.564	12.223		13.938	4.417
	674		7.429	8.664	8.738		13.019	15.407	22.324		15.448	16.462	23.694		5.695	7.846	8.933		5.152	13.879	5.053		7.585	13.234	9.738		337		10.4	7.342		18.195	11.004		12.185	4.53
	675		6.697	8.294	8.887		13.163	17.435	20.48		15.691	18.329	21.146		5.761	7.563	8.331		4.139	13.997	4.631		7.485	13.175	9.166		337.5		9.598	7.405		18.112	10.95		13.045	4.798
	676		7.163	8.668	8.968		13.879	18.676	20.357		15.734	19.366	21.613		7.665	7.483	7.564		3.867	14.508	4.43		8.455	13.527	8.626		338		9.866	7.38		18.481	11.222		11.261	4.727
	677		6.674	8.043	8.835		13.1	17.675	23.836		15.765	17.92	22.534		8.052	7.395	8.059		6.037	14.403	4.145		7.742	13.528	7.899		338.5		9.669	7.316		16.297	10.845		8.535	4.699
	678		7.15	8.786	9.071		13.667	19.335	24.365		15.667	19.173	23.973		6.76	8.161	7.933		4.659	14.864	4.365		6.722	14.346	8.011		339		10.098	8.128		19.147	11.658		11.527	4.586
	679		6.953	8.164	9.037		13.076	20.362	23.955		15.656	20.133	24.019		7.466	7.581	8.291		4.861	13.228	4.397		7.178	12.413	8.285		339.5		10.127	7.902		20.704	12.026		13.711	4.695
	680		6.695	8.689	9.416		12.92	19.649	24.059		15.416	19.728	24.129		7.595	7.226	8.045		4.144	12.868	4.866		7.773	12.676	9.385		340		9.628	7.134		19.093	10.723		12.647	4.717
	681		6.045	8.519	9.128		12.794	18.607	25.167		15.499	19.472	23.897		6.884	7.426	8.027		3.801	13.548	5.949		7.405	12.801	9.576		340.5		10.03	8.348		19.411	10.816		12.312	3.576
	682		6.782	8.523	9.326		13.14	19.477	24.503		15.855	19.391	23.633		6.575	7.99	8.028		4.438	12.707	5.112		8.139	12.51	9.512		341		9.823	8.044		19.785	11.952		12.969	5.328
	683		6.842	8.32	8.707		13.142	17.56	24.46		15.555	18.7	24.262		5.017	7.416	7.912		5.021	12.323	4.869		7.611	12.145	11.155		341.5		9.511	7.792		18.605	10.829		13.578	3.888
	684		6.483	8.527	9.256		12.487	16.097	23.576		15.195	15.734	23.8		5.758	7.671	8.131		4.264	12.671	5.245		7.7	12.796	9.306		342		9.53	8.313		19.305	12.024		13.428	4.374
	685		7.044	8.264	9.084		13.628	15.651	24.841		15.93	16.414	25.272		5.584	7.829	8.387		4.322	14.202	5.305		7.337	13.826	9.503		342.5		9.281	5.815		17.756	10.602		11.709	5.622
	686		6.806	8.557	8.907		12.809	15.671	25.084		15.282	16.438	24.149		6.153	7.848	7.794		3.919	12.825	4.25		7.841	12.848	9		343		10.13	6.8		18.622	11.584		11.093	6.096
	687		7.183	7.728	9.221		13.825	16.282	25.267		15.82	16.417	23.535		5.68	7.53	8.304		4.223	13.967	5.482		7.71	12.759	9.624		343.5		9.693	7.419		17.697	11.325		11.271	5.067
	688		7.086	8.001	8.94		13.852	18.785	23.465		16.334	17.82	22.119		5.117	7.776	7.545		4.923	13.411	5.082		7.665	12.942	8.102		344		9.994	7.118		19.773	10.966		14.235	5.171
	689		7.023	9.249	9.047		13.036	17.61	25.131		16.212	17.169	23.445		5.385	7.875	8.275		4.388	13.563	5.271		7.663	12.117	9.411		344.5		10.162	7.727		17.812	10.911		10.753	4.173
	690		6.983	7.75	8.593		13.943	17.874	22.941		16.083	16.382	22.295		6.441	7.542	7.991		4.725	13.137	4.326		7.953	12.638	9.957		345		9.968	9.062		18.303	13.555		10.166	5.801
	691		7.228	7.567	9.365		13.344	19.53	25.276		15.605	18.471	23.431		5.596	7.47	8.217		4.257	12.983	4.385		7.661	12.468	8.607		345.5		9.938	9.685		21.03	13.012		13.548	5.433
	692		6.833	8.241	9.142		13.712	19.013	23.361		16.297	17.678	21.856		4.948	6.964	8.656		4.467	13.612	3.623		7.236	12.84	8.329		346		9.509	9.145		19.289	12.746		11.545	4.673
	693		7.168	8.467	8.578		13.268	18.09	22.817		15.827	17.101	22.313		5.59	7.994	8.499		5.547	13.499	4.491		8.485	12.669	9.352		346.5		9.431	9.058		19.711	12.718		14.015	4.766
	694		7.01	7.598	8.587		12.693	17.274	21.435		15.462	16.29	20.682		5.713	7.674	7.646		5.037	13.621	4.316		8.21	12.886	9.046		347		9.602	8.473		18.063	12.239		9.273	4.744
	695		6.983	7.788	8.239		14.135	18.896	20.748		16.554	18.14	20.246		5.193	7.638	7.501		4.641	13.132	5.178		8.289	12.692	7.852		347.5		9.968	9.044		18.842	13.27		12.851	5.248
	696		6.978	7.91	9.458		13.223	18.627	21.927		15.72	17.846	21.236		5.851	7.643	7.911		4.617	13.844	5.206		8.118	13.542	8.442		348		9.102	9.295		18.95	12.985		12.826	4.935
	697		7.021	6.908	8.601		13.359	14.431	25.137		15.974	13.684	24.054		6.108	7.321	7.93		5.045	14.478	4.385		8.235	13.669	8.703		348.5		10.582	8.721		18.609	12.313		10.821	4.529
	698		8.161	7.72	8.791		12.377	14.57	26.2		15.851	14.059	23.782		5.413	7.301	8.737		4.453	13.939	5.278		7.555	13.104	9.867		349		10.135	9.679		21.953	12.945		15.996	4.746
	699		9.652	7.518	8.833		11.365	15.499	25.401		15.903	14.197	24.128		5.708	7.388	7.719		5.352	13.5	4.571		8.553	12.797	7.031		349.5		9.67	10.387		17.29	12.624		15.911	4.08
	700		8.528	7.643	8.744		12.662	15.146	24.854		15.692	14.48	23.193		4.976	7.269	7.361		5.796	14.17	4.723		8.056	12.99	8.155		350		8.569	9.026		17.466	12.61		14.062	4.798
	701		8.129	7.144	8.579		13.427	14.745	25.284		16.257	13.844	24.087		5.367	7.875	7.738		5.208	13.599	7.727		7.914	13.057	8.273		350.5		9.762	10.253		17.793	13.213		15.843	4.477
	702		6.767	6.579	9.29		13.413	14.633	27.877		16.46	13.406	25.968		6.704	8.505	7.922		4.897	11.021	8.653		8.123	11.241	5.341		351		9.183	10.048		18.01	12.546		14.376	4.09
	703		6.452	6.805	8.792		12.817	14.846	25.384		15.714	13.738	23.461		5.895	7.643	6.088		5.904	13.122	5.816		8.698	12.563	3.639		351.5		10.47	9.316		16.554	12.642		16.01	5.211
	704		6.854	7.36	9.622		13.395	11.823	24.867		15.786	12.486	23.179		6.603	7.682	6.689		4.267	14.436	6.115		7.947	13.648	4.614		352		10.109	9.463		17.59	12.719		15.923	5.032
	705		7.173	7.586	9.242		14.162	11.147	24.379		15.878	11.819	21.995		7.114	7.515	6.337		5.721	13.064	5.227		9.312	12.628	5.199		352.5		9.781	8.747		17.126	12.212		15.569	4.856
	706		7.168	8.352	9.103		13.274	12.141	25.175		15.993	12.844	22.909		5.717	7.817	5.534		4.665	13.611	6.535		8.031	12.81	4.861		353		9.22	10.086		18.547	13.013		15.804	4.404
	707		6.064	7.437	9.467		12.69	11.903	25.288		15.481	12.303	22.645		6.415	7.304	6.823		4.516	14.467	7.28		6.648	14.207	5.376		353.5		9.86	9.646		18.908	12.914		17.597	4.685
	708		6.381	7.415	8.995		13.059	11.614	25.881		15.559	11.959	23.77		5.256	7.448	7.52		4.887	14.074	6.954		7.308	12.487	4.231		354		9.969	9.66		17.981	14.695		16.428	6.76
	709		6.868	7.38	9.126		13.709	11.227	24.555		15.973	11.985	22.1		6.245	7.987	6.773		4.762	13.305	6.698		8.457	13.166	4.833		354.5		9.532	8.903		15.948	12.302		14.967	4.318
	710		6.85	8.068	8.645		13.6	12.03	25.25		16.287	13.025	23.373		4.996	8.144	7.049		5.223	14.102	4.888		7.339	13.633	6.032		355		9.806	9.27		18.839	12.803		17.783	4.698
	711		7.049	7.431	9.167		13.278	12.225	26.454		15.654	13.092	24.016		6.135	8.111	7.179		4.426	13.584	6.075		7.992	13.273	4.482		355.5		9.898	10.11		18.471	13.947		17.869	4.856
	712		7.422	7.418	9.58		13.725	14.785	26.274		16.008	15.279	23.91		6.124	7.787	7.533		5.083	14.492	6.564		7.922	13.334	4.951		356		10.034	9.402		18.807	13.327		15.948	4.919
	713		7.258	9.054	9.031		13.154	14.162	24.044		15.241	16.075	22.671		5.494	8.509	7.878		5.406	14.976	4.97		8.012	14.393	6.723		356.5		9.651	9.373		18.39	12.725		16.34	4.329
	714		6.933	8.097	8.893		12.573	11.797	24.133		15.483	12.722	22.45		5.463	8.074	7.909		5.346	14.277	4.463		8.083	13.628	6.473		357		9.655	10.167		19.774	13.507		18.428	4.402
	715		6.483	7.057	9.286		13.256	11.329	26.8		15.713	11.939	24.769		5.548	8.234	6.963		5.458	13.259	5.334		7.795	13.663	5.493		357.5		9.273	9.477		20.547	12.792		18.545	4.292
	716		6.708	7.873	8.9		13.906	10.956	26.451		16.187	10.949	24.493		5.771	8.818	7.803		4.997	14.648	5.361		8.085	14.897	6.008		358		9.796	9.007		18.471	12.92		17.243	5.287
	717		6.788	9.012	8.938		13.872	11.267	26.184		15.713	11.572	23.019		5.428	8.648	8.85		5.093	12.277	6.209		7.745	13.208	7.363		358.5		9.855	9.746		20.037	13.065		17.268	4.352
	718		6.974	7.745	8.851		13.596	11.761	26.402		15.85	11.88	23.788		6.018	8.097	7.018		4.342	13.367	4.874		8.074	14.071	6.202		359		9.064	10.316		18.543	13.211		16.14	4.291
	719		6.422	6.84	8.891		13.987	13.495	26.992		16.11	12.009	24.109		6.177	7.988	6.221		4.421	12.833	6.158		8.22	13.231	5.847		359.5		9.914	10.117		20.205	12.838		18.797	4.286
	720		7.49	7.063	8.686		13.358	13.851	28.018		15.845	12.945	25.2		5.72	7.847	6.733		5.195	13.733	5.398		7.806	13.859	5.953		360		9.802	10.752		18.395	13.544		16.948	4.109
	721		7.18	8.03	8.556		12.982	17.272	26.765		15.754	17.089	23.711		5.443	8.617	7.433		5.071	14.1	8.179		7.943	14.069	4.733		360.5		9.896	9.829		18.61	12.83		17.754	4.459
	722		7.723	7.792	8.592		13.544	19.641	26.239		16.318	18.207	23.708		5.556	8.152	7.09		4.29	14.345	7.22		7.729	14.35	4.339		361		9.703	9.532		18.846	12.895		18.197	4.502
	723		6.344	7.676	8.897		12.804	21.018	25.888		15.678	18.637	23.372		5.824	8.069	7.707		4.666	15.47	9.202		8.12	14.212	3.925		361.5		9.176	9.451		17.94	12.677		18.136	4.334
	724		6.604	8.144	8.843		14.884	20.622	24.915		16.538	19.505	21.784		6.301	8.017	7.193		4.338	14.072	7.736		7.585	13.352	3.825		362		9.591	9.914		20.386	13.14		17.479	5.334
	725		7.163	8.047	8.901		12.599	19.622	25.366		15.267	18.118	22.324		6.068	8.263	7.314		4.013	14.461	9.807		8.086	14.707	3.989		362.5		9.565	9.914		19.296	13.092		16.406	4.602
	726		7.067	8.006	9.34		13.27	16.745	25.68		16.589	16.451	22.265		6.273	8.143	7.303		4.02	15.022	8.979		7.717	14.198	3.974		363		10.047	8.713		19.062	12.011		13.897	4.952
	727		7.399	8.038	8.815		12.5	19.276	24.702		15.312	18.071	21.788		6.164	7.117	8.414		4.811	13.625	9.295		8.42	13.105	4.043		363.5		9.613	9.455		19.907	13.621		14.895	4.96
	728		7.48	7.558	8.887		13.126	20.285	22.556		15.515	18.426	20.357		7.765	7.717	6.684		5.262	14.79	7.918		9.888	14.582	4.268		364		10.384	9.827		18.532	13.317		13.576	4.764
	729		6.916	7.955	9.412		13.087	16.613	25.691		15.472	16.651	22.857		7.585	8.247	7.2		4.848	14.428	8.056		9.52	14.035	4.685		364.5		9.477	9.917		18.093	12.711		12.392	4.756
	730		6.898	8.078	9.185		12.897	18.83	24.837		15.823	17.92	22.859		8.226	7.227	7.13		5.215	13.159	8.856		8.187	13.107	4.577		365		10.132	8.95		17.292	12.599		12.835	4.371
	731		7.461	7.526	8.97		12.812	18.863	25.819		15.838	18.262	23.316		8.024	7.589	6.59		5.057	14.883	8.039		8.229	14.433	3.626		365.5		9.976	9.477		18.958	12.54		13.326	4.73
	732		6.35	7.351	9.005		13.308	20.958	26.242		16.128	20.017	23.611		7.552	6.976	6.944		4.147	14.217	8.568		8.284	13.665	4.109		366		10.31	9.441		19.249	13.341		13.702	4.64
	733		7.361	7.339	8.613		12.639	20.623	25.44		15.412	19.543	23.304		8.39	7.092	7.019		4.368	12.726	8.665		8.226	12.717	5.495		366.5		8.369	9.659		18.169	12.909		13.981	4.54
	734		6.573	7.321	9.057		13.046	19.34	25.815		15.689	18.988	23.38		8.783	6.747	7.575		4.104	14.549	8.142		8.859	14.214	5.594		367		9.021	8.809		17.879	13.043		13.71	6.544
	735		6.945	7.305	8.892		13.105	16.536	27.146		15.939	15.64	24.33		8.486	7.995	6.524		4.64	13.882	8.251		7.595	14.157	5.225		367.5		9.253	9.012		19.024	12.3		13.959	4.291
	736		7.07	7.036	9.595		12.339	20.327	25.577		15.096	19.264	23.058		8.569	7.808	6.947		4.256	13.13	7.629		8.401	13.939	5.253		368		9.433	9.529		20.128	12.959		13.878	4.55
	737		6.656	8.527	9.114		13.164	16.827	24.971		15.667	17.038	23.219		7.365	6.371	6.8		5.083	13.964	6.924		7.081	14.017	5.725		368.5		8.767	9.64		19.128	13.003		13.83	4.604
	738		7.436	8.628	8.317		12.083	19.258	24.931		15.483	18.512	22.472		7.958	6.441	6.348		4.45	12.861	8.137		7.954	12.444	5.064		369		8.967	10.031		17.71	13.284		13.214	4.532
	739		7.075	8.143	9.173		12.847	14.729	25.201		15.886	14.178	22.458		7.917	7.683	7.538		3.988	13.697	8.87		7.998	13.358	5.868		369.5		8.785	9.613		17.415	12.759		11.411	4.064
	740		7.305	7.422	8.966		11.916	12.144	25.276		15.402	12.379	23.437		8.105	7.642	6.903		5.033	14.281	7.798		8.455	14.502	5.262		370		9.483	9.971		20.099	13.708		14.513	5.122
	741		8.32	7.685	8.865		11.893	11.273	23.819		15.987	11.669	22.724		7.61	8.296	6.339		4.509	13.636	6.89		8.483	13.135	5.192		370.5		9.134	9.945		18.164	13.201		13.305	4.887
	742		7.303	7.043	8.454		11.616	10.901	23.848		14.741	10.901	21.93		7.755	7.843	8.024		4.227	13.476	9.56		8.121	12.759	4.568		371		9.072	9.55		19.575	12.732		12.81	4.543
	743		7.881	8.023	8.825		12.645	11.949	25.011		15.799	12.52	23.143		7.903	6.747	6.843		4.434	15.886	8.615		7.747	14.889	4.559		371.5		9.451	9.298		18.163	12.861		10.511	5.265
	744		7.848	7.521	9.037		12.827	11.724	26.335		15.972	12.135	23.535		7.481	8.197	7.137		5.171	13.92	8.487		7.969	13.66	4.305		372		9.219	9.544		19.357	13.144		11.543	5.193
	745		7.342	7.221	9.333		13.066	11.871	25.592		15.909	11.767	22.8		7.384	8.209	7.874		4.953	13.664	9.212		8.131	13.508	4.591		372.5		8.867	9.274		17.664	12.246		10.256	4.632
	746		6.915	7.248	9.239		12.869	11.407	27.077		15.856	11.337	25.859		7.378	8.689	7.201		4.62	11.671	8.922		8.313	13.09	3.473		373		8.745	9.341		18.621	12.373		10.711	4.443
	747		7.475	8.659	8.838		13.742	11.017	25.949		16.331	10.473	25.677		8.021	8.824	7.111		5.41	14.163	8.132		7.598	14.727	3.653		373.5		8.951	7.803		18.035	11.581		10.101	4.754
	748		8.348	7.942	8.581		13.202	11.325	27.113		16.11	10.241	26.758		7.087	8.67	7.971		4.879	13.288	8.577		7.977	13.228	4.125		374		8.998	8.121		19.233	11.5		12.499	4.72
	749		7.263	8.8	9.219		12.934	11.478	27.578		16.091	11.77	26.969		7.113	9.38	6.267		5.277	10.553	8.737		8.766	12.133	4.831		374.5		9.967	9.239		17.727	12.703		8.394	4.764
	750		7.648	8	9.217		12.983	17.963	24.546		15.731	16.677	24.767		7.347	9.045	8.018		5.706	12.062	8.477		7.858	13.444	3.831		375		8.419	10.178		17.906	13.249		11.56	4.387
	751		7.538	7.928	8.91		13.011	18.996	27.498		16.217	16.786	26.325		7.126	8.498	7.114		5.709	13.26	8.291		8.409	13.87	5.326		375.5		9.723	10.558		19.359	13.105		11.071	4.203
	752		7.192	8.209	8.804		11.701	19.291	25.536		15.517	16.222	25.216		6.97	7.79	7.657		5.326	12.934	9.145		7.839	12.912	4.387		376		9.658	9.528		19.668	12.897		12.096	5.394
	753		9.428	8.748	8.919		11.915	21.161	22.633		15.995	19.609	22.056		6.769	8.885	7.238		5.264	11.498	8.345		8.018	13.269	5.07		376.5		8.951	9.759		20.837	12.825		15.24	4.464
	754		10.003	7.988	8.849		11.395	19.805	24.568		16.473	19.72	23.725		6.912	8.148	6.235		6.36	13.444	9.022		8.649	13.702	5.368		377		7.252	9.362		19.987	12.136		16.074	4.678
	755		9.63	8.305	8.498		12.614	20.625	21.099		16.242	18.421	21.243		7.188	9.062	7.606		5.4	13.78	8.216		8.428	14.528	5.572		377.5		9.368	9.187		20.803	12.742		14.422	4.722
	756		9.906	8.314	8.882		11.757	18.402	22.227		15.993	17.194	22.448		7.017	8.333	7.528		4.976	15.634	8.831		8.596	15.58	3.604		378		8.281	8.918		20.963	12.138		16.885	4.726
	757		7.727	8.427	8.816		12.396	19.162	26.389		16.09	18.663	25.217		8.362	7.963	8.086		4.447	14.292	8.622		8.152	14.64	3.802		378.5		7.336	9.883		17.677	13.255		12.543	4.751
	758		7.354	8.493	8.891		13.424	19.616	27.294		16.463	18.13	25.924		8.205	7.676	7.267		4.221	14.713	7.924		8.116	14.844	5.443		379		7.652	10.288		19.21	12.992		14.893	4.359
	759		7.382	8.478	9.266		13.065	20.361	21.443		15.899	19.477	21.401		7.723	8.062	7.903		4.299	13.326	8.773		8.088	13.908	4.027		379.5		7.893	9.908		19.284	13.11		15.109	4.892
	760		7.742	7.682	8.726		14.069	18.086	22.904		16.5	17.802	22.949		8.691	6.168	6.705		4.642	14.926	7.722		8.454	14.22	5.622		380		7.505	10.185		22.537	13.03		17.971	4.389
	761		7.977	7.534	8.682		13.212	21.805	23.504		16.478	20.059	22.981		8.427	6.554	5.611		4.276	13.714	5.95		8.206	13.911	4.021		380.5		7.376	9.11		21.511	12.423		18.287	4.33
	762		8.574	8.148	9.11		11.901	19.597	22.891		15.931	18.937	22.338		8.856	6.716	5.44		4.011	14.63	5.599		8.078	14.423	4.731		381		8.982	10.234		21.371	13.079		15.974	4.151
	763		9.289	8.677	9.169		12.12	19.394	24.14		15.682	18.825	23.288		8.475	6.463	7.743		5.555	14.666	8.588		7.359	14.044	4.081		381.5		8.239	9.778		23.55	12.871		21.51	4.682
	764		7.494	8.12	9.098		13.828	17.714	24.94		15.986	18.146	24.146		8.219	7.326	8.358		4.397	16.276	8.83		7.781	14.671	3.992		382		6.963	10.033		23.365	13.215		22.383	4.652
	765		9.333	8.21	8.793		12.839	19.583	23.965		15.714	17.01	23.891		8.377	7.559	8.538		4.297	14.795	8.418		7.774	13.874	3.989		382.5		6.374	10.185		21.512	12.922		19.209	4.448
	766		8.782	8.746	9.442		13.019	14.051	22.107		16.211	13.737	21.735		8.251	7.899	6.988		4.786	12.741	6.428		7.811	12.106	4.141		383		7.541	9.164		20.487	12.372		17.057	4.945
	767		9.777	7.359	9.12		12.308	15.922	22.465		15.611	15.448	22.139		8.445	7.861	8.114		4.358	13.004	8.95		8.2	12.142	4.257		383.5		7.108	10.362		20.231	12.819		17.1	4.292
	768		9.354	8.613	9.373		12.335	17.482	22.556		16.147	15.836	22.488		7.703	7.528	8.03		4.285	13.927	8.089		7.987	13.847	3.865		384		6.452	9.411		21.295	12.634		19.148	4.749
	769		8.89	8.435	8.744		12.639	18.857	20.005		15.47	18.357	18.932		8.865	7.931	7.448		4.501	13.633	8.519		8.027	14.414	4.303		384.5		6.93	9.888		20.193	13.791		17.113	4.579
	770		7.002	8.682	8.918		13.945	19.4	19.907		16.444	18.705	18.606		7.79	8.746	7.893		4.883	13.784	8.314		7.422	14.147	4.038		385		7.276	9.893		19.979	13.513		16.913	4.87
	771		7.249	8.128	9.144		13.279	17.788	20.464		16.518	17.023	19.897		8.034	10.37	7.237		5.759	14.806	7.526		7.156	15.754	4.07		385.5		6.023	8.669		20.137	12.697		17.151	4.748
	772		7.135	8.629	8.685		14.16	18.529	18.159		16.658	17.843	17.699		7.777	10.037	7.986		5.674	14.021	8.49		7.806	14.789	3.551		386		6.98	9.661		20.184	12.91		16.322	8.475
	773		6.646	8.131	9.148		12.682	18.532	19.068		15.652	17.282	18.616		8.019	10.209	8.244		4.564	14.373	8.405		7.902	14.46	4.039		386.5		6.01	9.358		18.325	13.807		15.682	6.526
	774		7.273	9.338	8.658		14.876	18.677	19.346		16.566	18.798	18.559		7.904	10.789	6.933		4.026	17.885	7.995		8.166	16.954	3.679		387		7.196	9.343		17.639	13.065		13.772	4.973
	775		6.891	9.287	8.685		13.798	18.1	19.118		16.325	17.531	17.586		6.206	10.7	7.039		4.443	19.436	7.002		7.23	17.971	3.979		387.5		6.4	8.609		16.821	12.158		13.639	4.435
	776		7.204	9.608	9.885		13.414	17.617	21.174		16.772	17.086	21.813		9.224	9.804	7.634		3.998	18.712	8.539		8.791	16.427	3.571		388		6.839	9.186		16.8	12.642		13.674	4.5
	777		6.953	9.808	9.523		13.214	17.867	23.269		16.274	17.288	22.26		7.535	10.179	7.814		5.217	20.389	8.558		7.06	17.533	4.184		388.5		5.869	9.514		19.37	12.574		16.576	5.62
	778		6.683	10.238	9.778		14.166	19.638	19.797		16.902	17.603	19.743		7.989	8.744	7.612		5.169	16.83	8.549		7.254	16.313	4.01		389		8.687	9.195		16.671	12.693		12.229	5.72
	779		7.033	9.772	9.724		14.204	18.231	22.057		16.535	16.6	19.976		7.895	7.647	7.657		4.858	17.441	7.971		7.691	16.254	4.123		389.5		7.943	10.079		16.882	13.358		13.906	5.384
	780		6.962	9.798	9.684		13.559	18.767	25.208		15.99	17.123	23.101		7.863	6.593	7.345		4.554	19.956	7.223		8.286	16.856	3.843		390		6.15	9.562		16.877	13.29		13.628	4.826
	781		7.076	9.784	9.251		12.931	17.313	20.298		16.341	16.004	17.692		8.675	7.702	7.861		4.343	22.489	7.785		8.201	18.537	4.264		390.5		6.162	9.737		16.335	12.836		13.864	4.742
	782		7.037	9.046	9.173		13.222	18.8	20.64		16.582	16.705	19.3		9.161	8.034	8.689		4.598	21.524	7.703		8.194	18.254	4.361		391		6.326	9.411		17.249	12.531		13.116	4.419
	783		6.365	8.156	8.18		13.501	18.473	21.482		16.243	16.402	19.362		7.362	8.493	8.887		3.942	21.444	8.901		6.882	18.997	4.457		391.5		6.782	10.07		18.998	13.256		14.86	4.854
	784		7.482	8.794	8.447		12.789	17.782	18.965		16.339	16.82	18.066		7.357	7.589	8.05		4.587	22.778	7.962		7.44	20.192	3.962		392		6.377	10.213		20.02	12.795		17.112	4.604
	785		6.702	8.449	8.747		13.399	18.968	21.781		16.601	18.69	20.936		7.656	8.525	7.946		4.107	16.297	8.701		7.433	13.683	3.703		392.5		6.22	8.856		22.701	12.341		21.504	4.986
	786		6.053	8.53	9.2		14.257	18.031	17.912		16.619	18.188	17.418		6.69	8.083	7.883		4.952	18.715	8.502		6.766	14.635	4.171		393		5.833	9.79		22.07	12.476		19.089	4.334
	787		7.075	8.589	8.735		13.642	18.653	20.903		16.421	17.761	19.492		7.757	7.75	8.087		4.291	17.989	8.038		7.639	14.201	4.824		393.5		6.566	10.523		21.721	13.082		18.916	4.161
	788		6.971	9.775	9.018		13.787	19.316	21.85		16.594	16.828	20.416		7.268	10.104	8.671		4.35	17.504	8.436		6.988	14.434	4.375		394		7.107	9.461		21.44	12.633		18.547	4.072
	789		7.39	9.412	8.021		13.095	17.618	20.808		15.641	15.535	18.76		7.441	9.726	8.483		4.327	16.068	8.142		7.194	13.049	4.213		394.5		6.196	9.466		21.795	12.748		19.34	4.637
	790		7.044	10.345	9.076		12.667	17.155	22.24		15.465	15.824	21.525		8.089	10.173	8.659		4.401	15.97	7.868		8.723	14.071	4.374		395		6.207	9.95		22.382	13.335		20.112	4.933
	791		6.989	9.767	8.862		12.949	19.107	20.021		15.912	15.524	18.825		7.842	9.315	8.154		6.363	16.452	7.282		7.357	14.798	4.666		395.5		6.279	10.681		20.57	13.378		18.081	4.513
	792		6.77	9.398	8.427		12.677	19.61	16.566		15.242	17.428	16.668		7.667	9.823	8.442		4.186	17.126	8.467		7.091	13.847	4.243		396		6.07	10.02		20.948	12.981		17.983	4.383
	793		6.862	9.84	8.488		13.139	19.72	22.278		15.489	17.226	20.133		8.738	9.716	8.494		4.45	17.766	8.294		7.803	15.762	5.19		396.5		6.087	8.66		21.028	11.875		19.155	4.521
	794		7.299	9.994	8.174		13.685	19.683	26.38		16.46	17.469	23.565		8.583	9.245	7.491		4.615	15.965	7.407		7.337	13.374	4.005		397		6.129	9.683		20.616	12.88		17.786	4.662
	795		6.931	9.907	8.174		12.842	19.938	27.016		15.871	16.966	24.843		9.038	9.164	8.275		5.87	16.769	7.551		7.95	13.422	4.709		397.5		5.84	9.77		17.096	12.659		16.44	4.533
	796		7.081	9.75	9.169		13.194	20.822	26.039		16.431	17.738	24.134		7.745	10.485	8.189		4.793	17.969	7.765		7.373	13.472	4.074		398		6.13	9.503		16.403	12.692		15.681	4.482
	797		8.248	10.775	8.883		13.593	18.967	25.685		16.232	17.424	24.358		8.638	10.504	8.121		4.077	15.796	7.565		7.001	13.575	4.025		398.5		6.198	9.408		17.126	12.797		16.238	6.567
	798		7.554	10.602	8.711		13.744	19.137	24.279		15.86	16.702	22.342		8.243	10.057	8.051		6.559	14.553	8.02		7.719	12.35	4.316		399		6.123	9.122		18.382	12.981		17.655	6.312
	799		7.381	10.028	8.9		12.971	19.745	25.457		15.046	17.063	22.968		7.157	9.665	8.306		5.562	15.282	8.034		7.64	13.125	4.41		399.5		5.408	9.589		18.696	12.92		17.6	5.791
	800		7.236	10.235	8.874		13.983	19.186	23.184		16.51	16.67	21.417		7.144	10.392	7.72		5.383	15.428	7.54		7.718	13.161	3.965		400		5.978	9.774		17.859	12.522		16.707	6.182
	801		8.01	9.495	8.372		12.984	19.602	24.318		14.767	16.995	22.764		6.235	9.948	8.2		5.81	15.072	7.5		7.945	12.651	3.653		400.5		6.024	8.921		18.652	12.17		17.904	5.539
	802		7.132	9.623	8.556		13.371	20.878	24.491		14.877	17.935	22.81		7.989	9.519	7.695		4.918	14.383	7.326		8.147	11.596	3.786		401		6.185	9.517		19.825	12.548		19.718	6.092
	803		5.761	9.495	8.712		13.981	17.878	23.249		15	15.653	20.747		7.626	10.041	7.384		5.984	15.491	7.204		7.808	13.423	3.886		401.5		6.019	9.826		19.436	13.498		18.235	6.107
	804		7.19	10.196	8.978		12.741	17.484	24.403		14.559	16.766	22.342		6.616	9.92	8.419		6.469	14.325	8.196		7.53	11.888	4.308		402		6.028	9.462		18.281	13.846		16.952	6.63
	805		6.839	9.66	8.514		13.511	17.743	26.008		15.816	16.405	24.444		8.554	10.66	7.959		4.765	14.146	7.746		7.131	12.591	4.108		402.5		6.285	9.528		18.854	13.372		18.198	6.504
	806		8.593	9.508	8.286		13.366	18.63	25.047		16.499	16.041	24.465		7.835	9.391	7.525		4.274	15.213	7.739		8.083	13.048	4.253		403		5.828	10.204		19.831	13.206		17.547	5.34
	807		7.324	9.655	8.713		12.693	20.091	25.657		15.618	18.437	25.006		9.701	9.979	8.069		4.45	15.117	8.117		7.814	12.459	4.176		403.5		6.461	9.846		18.81	13.06		17.059	5.961
	808		6.325	9.21	8.709		14.133	18.974	24.865		15.399	16.339	24.509		7.761	9.35	8.041		4.39	17.453	7.349		8.167	13.664	4.572		404		6.373	9.633		18.939	13.077		18.07	6.254
	809		9.052	9.752	9.101		13.212	17.976	25.642		15.104	15.411	25.079		6.757	10.039	8.136		4.63	15.768	7.592		8.066	14.145	3.932		404.5		6.375	10.069		18.246	13.16		16.71	6.092
	810		8.707	9.557	9.148		12.594	18.29	26.432		14.375	16.427	25.458		7.658	10.068	8.472		4.58	15.45	7.754		7.626	13.784	4.199		405		5.817	9.315		19.883	13.059		18.348	5.65
	811		6.531	9.217	8.551		13.18	17.814	25.055		14.751	16.822	24.095		7.806	9.846	7.91		4.845	14.598	7.523		7.598	13.95	4.533		405.5		6.52	9.643		18.667	13.497		15.253	6.916
	812		7.38	8.333	8.142		12.563	18.356	25.648		15.796	16.703	24.477		8.359	9.858	8.267		4.908	13.594	8.002		7.818	14.011	4.036		406		6.315	8.859		18.006	12.768		15.358	6.182
	813		6.466	8.111	8.293		12.527	18.512	25.764		13.464	16.79	24.66		8.67	9.583	8.372		4.358	15.277	7.756		7.663	13.586	4.354		406.5		6.613	10.057		19.158	12.96		17.076	6.155
	814		7.645	8.03	7.655		13.135	17.347	26.52		14.434	16.805	24.94		8.561	9.617	8.427		5.158	15.054	8.345		7.796	11.922	4.265		407		6.119	9.794		19.678	12.8		17.718	6.217
	815		7.981	7.477	8.035		11.983	18.391	25.187		15.707	17.593	24.669		7.608	9.311	8.16		4.999	14.704	7.597		8.197	12.431	4.172		407.5		6.551	10.077		19.531	12.963		16.368	6.163
	816		7.837	7.341	8.294		12.182	17.858	24.905		15.787	16.747	24.399		7.282	9.78	8.043		5.919	16.021	7.741		7.457	12.888	4.706		408		5.619	9.308		19.952	13.035		17.279	6.638
	817		8.262	7.417	7.231		12.845	18.222	25.692		15.614	17.759	25.126		8.335	8.825	7.526		4.451	15.191	6.847		7.859	12.325	4.241		408.5		5.771	9.563		19.493	12.742		16.287	6.333
	818		8.54	7.617	7.791		13.194	17.382	25.546		16.474	17.434	25.121		7.656	9.543	7.722		4.963	14.829	7.759		7.821	13.105	4.836		409		5.722	10.191		18.795	13.774		15.361	6.45
	819		9.294	8.036	8.676		12.487	17.262	25.384		16.649	16.381	25.214		7.821	9.208	7.899		4.539	15.571	7.549		7.795	13.343	4.663		409.5		5.806	9.798		18.899	13.071		16.661	6.15
	820		7.657	8.309	8.049		12.717	16.915	25.667		16.137	15.847	24.833		7.16	9.409	7.958		4.896	15.461	8.128		8.006	12.879	4.264		410		5.886	10.011		18.435	13.878		15.054	6.343
	821		9.169	6.921	8.428		10.965	17.861	24.61		16.742	16.874	23.314		7.679	9.163	7.636		4.374	14.868	7.844		8.201	12.342	4.194		410.5		6.209	9.651		19.838	13.069		17.999	5.954
	822		8.432	8.104	7.795		13.716	17.374	23.685		16.96	16.493	23.31		9.123	9.187	7.453		4.949	13.938	7.886		8.388	12.597	4.507		411		6.976	10.37		19.037	12.77		15.758	4.944
	823		8.055	7.292	8.333		14.525	16.922	23.843		16.709	15.608	23.363		8.835	9.477	6.624		5.185	14.299	5.702		7.213	12.392	4.485		411.5		5.881	9.892		19.59	13.069		17.253	5.679
	824		8.916	7.467	8.113		11.311	17.663	24.358		16.412	15.633	23.101		8.705	9.608	7.706		4.724	16.5	7.94		7.59	12.555	4.729		412		6.574	10.067		18.909	13.013		16.492	5.712
	825		7.695	7.537	8.396		12.9	18.58	24.133		17.085	16.215	23.482		8.483	9.397	7.209		5.164	15.149	8.308		7.642	13.489	5.138		412.5		6.576	9.799		19.566	13.822		16.264	6.269
	826		7.69	6.812	8.082		12.63	17.907	27.26		17.129	15.579	25.52		8.781	9.324	6.069		4.204	14.203	7.715		8.559	12.761	4.602		413		6.129	9.977		19.734	13.232		16.475	6.066
	827		9.12	7.456	8.582		10.412	15.66	25.608		15.942	14.913	24.589		7.749	9.735	6.877		5.07	14.507	7.9		8.284	11.868	3.96		413.5		7.023	10.055		19.286	13.107		14.871	6.018
	828		8.343	7.024	8.429		8.717	17.3	23.751		14.595	15.98	23.27		8.633	10.645	4.766		4.925	15.378	7.673		7.71	12.388	4.473		414		5.698	10.085		20.088	12.916		18.693	5.838
	829		7.103	6.997	8.451		10.492	17.877	26.461		14.286	16.121	25.375		8.953	9.66	8.607		4.957	14.543	13.411		7.642	11.352	7.243		414.5		5.682	9.995		18.199	12.719		15.659	5.274
	830		7.909	6.918	7.247		11.51	17.54	27.606		14.983	16.216	26.075		8.197	9.538	6.023		4.176	15.926	8.681		7.271	13.104	4.894		415		5.855	10.812		18.849	12.916		17.163	4.299
	831		8.986	7.475	7.918		11.078	18.048	26.663		15.391	17.687	25.67		9.457	9.874	5.925		4.601	14.797	7.9		7.128	13.23	4.385		415.5		7.939	10.812		20.113	14.206		18.257	4.748
	832		8.557	7.333	8.959		10.823	17.542	24.366		15.671	16.326	23.538		8.791	9.405	7.903		4.685	15.296	9.716		7.208	13.223	3.497		416		7.917	9.432		19.988	12.565		16.658	5.886
	833		8.018	8.06	8.127		12.292	18.28	22.736		16.087	17.566	22.382		8.433	9.827	7.097		4.868	14.013	10.412		7.818	12.9	5.151		416.5		7.786	9.307		19.481	13.369		16.405	6.29
	834		7.518	7.273	8.163		14.09	17.222	22.301		17.03	14.957	20.161		8.093	9.359	7.741		4.837	14.446	10.251		7.797	13.212	5.704		417		8.281	9.456		20.287	12.712		17.182	5.926
	835		8.241	6.891	7.948		12.227	16.027	20.711		16.604	14.208	20.873		8.375	9.744	8.431		4.576	14.526	8.951		8.292	12.762	3.837		417.5		9.202	9.884		19.322	12.682		17.385	5.978
	836		8.864	6.7	6.701		12.659	17.549	22.061		16.552	15.85	21.143		7.443	9.115	8.761		5.045	14.448	9.463		7.592	12.363	3.879		418		9.257	7.843		18.81	11.111		17.064	5.017
	837		7.686	7.735	8.542		13.042	16.364	24.69		16.948	15.335	23.411		8.138	9.688	7.793		4.698	14.579	9.038		7.72	12.875	3.843		418.5		9.563	8.028		18.926	11.179		17.2	5.734
	838		8.024	7.95	8.441		11.772	18.499	22.458		16.639	17.083	22.233		8.641	9.799	7.489		4.47	15.118	8.742		7.888	13.234	4.032		419		10.676	8.604		18.953	11.929		16.883	5.55
	839		6.644	6.953	8.875		13.632	16.209	22.538		16.803	14.502	21.693		8.48	9.386	8.121		4.519	15.369	8.588		7.487	12.832	4.115		419.5		11.495	7.568		18.933	11.606		17.628	6.098
	840		8.017	6.926	8.668		12.309	15.511	22.851		16.985	15.088	22.768		7.725	10.056	7.941		4.615	15.964	8.813		7.551	13.98	3.789		420		11.571	8.064		19.854	12.193		18.96	5.83
	841		8.098	9.173	8.22		13.407	16.712	24.061		16.57	15.449	22.735		8.309	9.275	7.748		5.159	20.252	8.313		7.632	18.939	3.98		420.5		11.195	7.718		19.051	11.257		17.953	5.275
	842		7.737	8.075	8.924		12.49	17.276	24.246		16.743	16.076	24.375		8.705	9.163	7.311		4.8	15.117	8.383		7.795	14.012	4.657		421		10.978	6.572		17.398	10.337		18.039	5.77
	843		8.469	8.08	8.386		12.669	17.81	23.799		16.812	17.716	23.229		8.922	9.24	8.004		5.226	20.445	8.008		8.069	18.913	3.848		421.5		10.892	7.012		17.272	10.689		18.906	6.103
	844		7.627	7.955	8.491		12.692	16.845	25.179		16.277	17.251	24.036		8.481	9.335	6.894		4.68	20.507	8.071		7.808	18.117	4.072		422		11.203	8.133		17.377	12.16		19.083	6.501
	845		7.507	8.422	8.448		13.01	17.534	24.043		16.208	17.836	23.718		8.201	9.081	8.483		5.452	22.556	8.67		7.738	19.477	4.026		422.5		11.317	7.714		18.249	11.568		17.072	6.123
	846		8.19	7.131	8.868		12.416	17.207	24.428		16.33	16.472	23.233		8.791	9.809	6.286		4.727	26.064	6.48		7.569	22.775	4.181		423		11.301	8.298		18.617	11.26		17.222	5.77
	847		8.862	8.051	8.587		12.659	17.398	23.75		16.153	16.714	22.483		8.504	8.756	6.211		4.754	22.826	5.73		7.614	20.81	4.436		423.5		10.712	8.706		17.921	12.67		17.323	6.056
	848		9.338	7.816	8.781		11.881	17.312	24.042		15.385	16.648	23.454		9.014	9.975	6.013		4.494	18.521	5.982		8.175	15.929	4.344		424		11.381	8.249		17.395	11.996		18.635	5.87
	849		10.041	7.905	8.654		12.578	17.436	24.662		16.935	17.406	23.687		9.294	9.547	5.928		5.174	17.846	6.008		7.335	15.816	4.536		424.5		10.38	8.582		17.812	12.482		18.307	5.951
	850		9.307	8.068	8.695		12.374	18.762	25.255		16.585	18.944	23.922		9.435	9.396	5.992		4.966	23.912	6.333		8.165	20.276	4.413		425		11.22	8.07		19.982	11.821		19.986	5.76
	851		8.626	8.786	8.618		12.034	17.237	24.195		15.241	16.95	23.095		8.351	9.975	6.001		5.018	19.021	5.626		8.494	16.642	4.012		425.5		10.701	8.336		19.192	11.678		18.862	5.891
	852		8.57	7.607	8.651		12.585	18.093	25.719		15.846	17.643	24.625		8.224	9.436	6.786		4.567	24.461	6.504		8.023	21.708	4.233		426		11.814	8.289		19.492	12.636		17.768	6.088
	853		9.403	7.464	8.855		12.729	17.436	24.905		15.534	16.806	23.558		9.299	10.026	5.656		5.62	22.178	5.81		7.246	19.367	4.302		426.5		11.046	8.651		18.877	12.541		18.343	5.893
	854		8.27	8.14	8.207		13.843	19.217	24.482		15.626	18.871	24.036		7.621	11.03	6.039		5.235	23.404	5.982		7.645	20.372	4.503		427		10.592	7.711		18.674	11.552		18.385	5.756
	855		9.292	7.238	8.564		12.624	17.528	23.362		14.953	17.854	23.458		8.436	9.594	6.062		6.276	23.277	6.388		7.231	20.22	4.439		427.5		11.329	8.605		18.304	11.909		18.667	5.844
	856		7.771	7.875	8.436		13.117	18.476	22.355		14.954	18.047	22.198		8.609	9.875	6.313		5.168	23.114	5.64		7.609	19.24	4.341		428		10.3	8.429		19.132	12.005		19.297	6.013
	857		8.848	8.01	7.81		12.205	17.368	25.391		15.173	17.218	24.519		9.077	10.028	6.619		4.275	25.591	6.531		8.507	20.99	4.243		428.5		10.902	8.279		20.562	12.107		19.471	6.095
	858		7.424	7.991	7.867		13.771	16.537	24.588		14.889	16.48	24.169		8.26	9.775	6.676		4.449	24.471	6.851		7.383	19.915	4.423		429		11.338	8.932		19.149	12.015		18.289	4.769
	859		7.873	8.123	8.096		12.901	17.909	23.276		15.042	16.631	22.358		7.473	9.802	5.74		5.608	24.199	6.19		7.677	19.411	3.786		429.5		11.077	9.245		18.031	11.338		19.568	3.388
	860		7.253	8.825	8.253		13.272	17.505	23.892		15.683	16.769	22.839		7.911	10.155	5.509		4.467	21.856	5.712		8.251	19.722	4.407		430		11.796	8.671		18.043	11.375		18.737	3.742
	861		7.415	9.249	8.621		13.76	17.265	24.942		15.427	17.182	23.707		8.839	9.689	6.039		4.236	21.182	6.776		7.78	19.017	3.79		430.5		9.992	7.879		20.938	11.748		19.516	4.579
	862		8.674	8.2	8.224		12.975	18.545	25.032		16.07	17.845	23.746		8.096	9.222	6.617		5.915	22.968	5.193		7.666	20.812	4.219		431		11.191	8.685		18.834	12.444		20.441	4.761
	863		8.159	8.66	8.342		13.352	18.173	24.131		15.394	17.65	23.772		7.353	9.529	6.179		5.05	22.999	5.717		7.503	20.186	4.123		431.5		11.031	8.568		18.251	12.295		18.424	4.595
	864		9.047	8.888	8.142		14.085	17.639	25.36		15.803	17.757	24.059		6.923	9.486	6.128		4.914	23.263	5.889		7.479	19.798	4.198		432		9.297	7.616		18.367	11.552		18.072	5.143
	865		9.102	8.954	8.606		12.115	17.579	23.365		15.902	17.553	23.037		5.989	9.195	6.09		5.882	22.967	6.06		6.454	20.409	4.338		432.5		9.218	7.016		20.077	10.58		17.778	4.592
	866		9.113	8.737	7.52		13.173	18.12	25.663		16.49	17.338	24.128		6.995	9.895	6.008		4.633	22.814	5.761		7.138	19.139	4.295		433		9.53	6.664		19.803	11.564		17.713	6.006
	867		9.695	8.179	7.203		12.097	17.555	23.301		15.653	17.144	22.632		6.877	9.87	5.849		4.184	23.551	5.578		6.704	19.807	4.237		433.5		10.31	6.327		20.165	11.538		17.471	6.311
	868		9.874	8.669	8.202		11.583	18.059	21.45		14.77	18.225	20.553		7.496	9.014	6.129		4.666	23.48	5.951		7.38	19.989	4.283		434		10.024	7.285		19.274	11.346		16.886	5.737
	869		5.453	7.163	8.919		13.772	17.829	22.493		15.168	16.991	23.201		7.223	9.071	5.982		4.361	23.92	5.961		6.637	19.759	4.432		434.5		8.968	6.618		17.924	11.24		16.216	5.474
	870		7.659	7.582	8.701		13.881	18.735	24.842		15.466	17.419	23.756		7.324	9.361	5.876		4.643	23.849	5.544		7.476	20.268	4.39		435		9.965	7.237		19.478	11.632		17.371	5.569
	871		9.137	8.424	8.272		13.111	16.969	25.475		16.497	17.245	24.61		6.802	9.404	6.043		4.375	22.573	5.93		6.601	20.542	4.405		435.5		9.241	7.347		15.992	11.346		13.562	5.214
	872		7.325	8.4	8.302		12.257	18.333	24.934		14.222	18.397	24.033		7.284	9.724	6.24		4.229	22.587	5.907		7.282	20.837	4.71		436		10.635	7.511		15.553	11.181		15.093	4.375
	873		6.608	9.08	8.069		14.237	18.285	27.57		15.592	18.23	26.157		8.636	9.834	5.906		4.877	22.936	5.522		7.116	20.675	4.364		436.5		10.497	6.401		16.405	11.011		13.902	5.017
	874		8.998	8.757	8.755		12.918	18.427	27.295		15.264	18.238	25.374		7.599	9.466	6.031		6.125	21.476	5.736		8.029	20.6	4.171		437		10.421	8.716		16.144	12.769		14.637	4.907
	875		9.487	9.573	8.281		11.951	15.273	25.943		15.489	17.559	24.605		8.039	9.108	6.192		4.454	22.506	5.867		7.466	20.684	4.59		437.5		9.839	8.293		14.786	12.465		13.516	4.572
	876		9.124	8.75	8.312		11.381	16.272	24.974		15.047	16.076	23.44		8.472	9.664	5.458		4.373	22.116	5.681		7.91	21.323	4.247		438		10.518	7.582		16.753	12.425		15.044	5.334
	877		9.82	8.772	8.53		10.814	15.726	26.577		15.327	16.53	24.58		9.309	9.473	5.692		4.376	19.159	5.555		7.5	17.462	4.692		438.5		9.703	5.944		16.617	10.277		15.337	5.089
	878		7.907	8.913	7.856		12.736	17.546	24.84		15.014	16.967	23.436		9.212	8.992	5.803		4.856	19.699	5.925		7.487	18.384	4.325		439		8.168	6.639		17.841	10.748		16.306	5.126
	879		7.893	8.684	8.59		12.29	16.334	23.997		14.858	16.521	22.75		6.598	9.365	5.805		5.11	19.001	5.937		7.926	17.551	4.642		439.5		8.1	7.282		16.865	11.567		15.887	5.924
	880		7.508	9.272	8.771		12.959	16.265	23.394		15.818	15.823	23.024		6.894	9.618	5.785		4.024	20.484	5.611		7.921	18.043	4.299		440		9.247	7.499		17.483	11.789		15.272	5.356
	881		7.088	8.734	8.554		13.258	17.575	24.812		16.416	17.705	24.197		6.235	9.82	6.106		4.463	19.376	5.6		7.479	16.685	4.803		440.5		9.467	6.949		17.481	12.099		14.807	6.102
	882		5.991	8.724	8.645		12.834	16.494	23.72		14.966	16.601	23.626		6.849	9.234	5.764		6.339	26.233	5.989		7.543	22.216	4.476		441		8.086	6.657		18.601	11.906		16.532	6.568
	883		7.806	8.411	8.52		12.018	17.277	23.753		15.103	16.549	22.747		9.35	9.454	5.625		4.888	23.808	5.863		7.36	19.294	4.314		441.5		10.41	5.751		20.503	10.904		17.6	5.669
	884		6.687	9.436	8.741		13.044	17.122	24.803		15.933	15.973	24.209		8.355	9.754	5.64		5.334	23.817	5.853		7.318	19.549	4		442		10.303	7.096		19.933	11.55		18.237	5.596
	885		7.566	8.015	8.499		14.003	17.764	25.542		16.384	16.701	24.168		8.883	9.238	5.727		4.824	24.133	6.119		7.545	19.325	4.79		442.5		10.84	7.513		19.276	11.492		18.017	5.353
	886		7.722	9.034	8.799		12.01	14.686	23.57		16.3	15.523	23.657		7.613	8.655	6.122		5.164	22.831	6.387		7.788	18.228	4.43		443		9.998	7.69		21.159	12.673		19.582	6.669
	887		6.361	9.019	7.824		13.023	16.26	24.937		15.444	17.786	24.175		7.778	9.503	5.523		4.645	24.106	6.108		7.581	19.607	4.274		443.5		10.596	6.561		20.666	11.479		18.845	5.866
	888		7.203	9.312	7.715		13.705	16.582	25.182		15.609	17.506	24.712		8.003	9.078	5.523		4.84	25.388	5.805		7.643	21.004	4.11		444		10.276	7.479		20.959	12.093		18.09	6.146
	889		6.71	9.191	8.22		14.026	14.911	26.725		15.623	17.63	25.648		8.198	9.367	6.362		4.66	26.071	5.709		7.511	21.16	4.014		444.5		10.601	8.062		20.93	11.584		19.059	5.034
	890		6.588	9.008	8.289		12.862	14.663	26.183		15.473	18.093	25.216		7.629	9.967	6.078		4.66	28.194	6.123		7.49	22.983	4.336		445		9.945	6.02		20.712	10.987		18.708	5.929
	891		6.61	8.218	8.653		13.509	12.798	26.32		14.68	17.613	25.335		7.608	9.994	6.257		5.715	25.449	6.065		8.991	20.395	4.362		445.5		9.578	6.665		22.334	11.508		19.33	6.026
	892		6.77	8.289	8.195		13.224	12.875	25.945		15.266	18.039	25.258		8.549	10.704	5.445		4.527	23.248	5.876		8.51	19.891	4.159		446		10.36	7.26		20.073	11.571		18.114	5.6
	893		7.087	8.754	8.318		12.855	13.226	26.284		15.766	18.108	25.109		8.168	10.108	5.576		5.36	22.453	5.866		8.078	19.508	4.521		446.5		10.066	7.719		21.355	11.817		19.872	5.753
	894		6.672	8.87	8.551		12.561	11.461	25.817		14.613	17.304	24.283		8.06	10.288	5.58		5.007	22.773	6.111		9.278	20.432	4.392		447		10.971	9.895		19.898	13.249		17.975	5.816
	895		7.58	8.497	8.018		12.713	12.14	24.411		15.311	18.11	23.999		7.329	10.361	6.142		5.361	23.998	6.209		8.318	21.016	4.625		447.5		10.53	9.414		20.557	12.912		18.395	5.157
	896		8.097	8.315	8.765		13.171	15.236	25.919		15.597	17.351	24.755		7.597	9.894	6.454		3.864	22.751	5.72		8.612	20.469	4.317		448		9.81	9.252		19.307	12.549		17.743	4.249
	897		7.438	7.218	7.439		13.428	13.047	25.706		15.856	14.42	24.214		7.232	10.023	5.742		5.367	20.746	5.738		8.01	19.571	4.271		448.5		10.392	8.749		18.707	12.242		16.444	4.562
	898		7.46	9.372	8.059		14.013	10.724	27.433		14.685	15.142	25.431		7.902	9.608	5.927		4.161	24.857	5.428		8.39	20.317	4.562		449		10.622	9.56		20.072	12.542		18.267	4.218
	899		7.962	9.325	8.648		13.405	12.397	24.707		15.515	14.973	23.148		8.541	11.184	6.266		4.924	23.646	6.142		8.323	19.862	3.967		449.5		10.338	9.901		17.227	12.445		15.583	4.298
	900		6.792	8.096	8.383		13.199	9.747	26.457		15.607	15.188	24.006		7.803	10.189	5.673		5.888	22.453	5.51		7.816	19.611	4.555		450		8.532	9.817		19.133	13.097		17.661	4.426
	901		7.377	8.35	8.058		12.558	9.604	24.197		15.562	14.642	22.574		8.124	9.596	5.558		5.22	22.896	5.986		8.846	19.583	4.375		450.5		10.31	9.762		20.44	13.037		18.199	4.853
	902		8.684	9.382	8.614		12.616	9.047	23.896		15.157	15.392	23.135		8.641	10.687	5.888		4.309	22.152	5.865		7.98	19.485	3.882		451		8.924	9.222		20.334	12.308		17.829	4.258
	903		6.471	9.428	8.386		13.645	9.099	25.623		15.682	15.234	25.47		8.264	10.041	5.674		3.994	23.151	5.743		8.697	19.658	4.352		451.5		9.512	9.909		19.097	13.133		17.027	4.388
	904		6.104	9.011	8.658		13.446	9.516	27.338		14.933	14.356	26.481		7.799	10.641	6.097		4.598	23.794	6.249		8.03	21.245	4.624		452		9.724	9.536		19.984	12.569		19.223	4.468
	905		7.462	8.877	8.549		12.969	8.911	26.771		14.976	14.77	25.028		9.038	9.769	6.041		4.421	25.253	6.155		8.8	21.087	4.337		452.5		10.765	9.282		17.505	12.213		16.996	4.503
	906		6.082	9.947	8.302		14.541	10.388	25.694		15.605	14.711	24.817		7.493	10.287	5.831		6.376	22.029	5.715		8.008	18.456	4.348		453		11.076	10.198		19.564	13.282		17.85	4.624
	907		8.717	9.858	8.448		12.451	10.204	26.492		14.647	14.624	24.406		8.568	9.946	5.805		5.42	20.769	5.596		8.264	16.598	4.369		453.5		10.907	9.65		18.262	13.141		18.026	5.497
	908		6.674	9.218	7.989		12.988	9.903	27.872		12.957	15.149	26.338		8.054	9.607	5.591		6.043	21.208	5.533		7.624	17.265	4.227		454		10.196	9.936		19.878	13.312		20.44	6.083
	909		7.577	8.954	8.852		12.613	10.154	26.644		14.432	15.243	24.937		7.467	9.723	6.561		5.628	23.172	5.791		8.672	19.082	4.638		454.5		10.23	9.562		18.879	13.303		18.028	6.256
	910		7.861	9.004	8.631		12.125	10.486	25.276		15.767	14.645	23.715		8.441	9.92	5.589		5.618	22.849	5.911		7.991	18.712	4.37		455		10.078	9.515		20.654	12.746		19.187	4.793
	911		7.024	9.719	8.335		13.265	10.422	25.237		15.704	15.216	24.702		8.346	9.43	6.018		5.123	22.257	5.664		8.287	18.795	4.397		455.5		10.456	9.783		19.144	13.005		17.073	4.828
	912		6.117	8.212	8.605		12.576	14.362	25.653		15.532	16.593	24.134		7.575	9.811	6.223		5.064	26.009	5.688		7.291	22.815	4.908		456		10.27	9.192		18.69	12.52		18.953	5.601
	913		8.473	8.227	8.593		12.179	12.915	26.018		15.368	15.327	25.531		6.323	10.062	6.501		6.34	25.948	6.036		8.138	22.445	4.694		456.5		9.906	10.496		21.379	12.999		18.333	5.527
	914		7.35	9.366	8.282		12.972	13.987	28.274		15.717	16.321	26.843		9.062	9.548	5.926		4.552	23.765	5.78		8.097	20.969	4.259		457		10.51	9.705		20.397	14.33		19.108	6.89
	915		7.715	9.524	9.096		15.048	14.223	28.95		16.491	15.464	27.655		7.802	10.855	5.373		5.152	25.861	5.965		7.527	20.124	4.446		457.5		9.399	9.975		20.871	13.447		20.989	6.584
	916		8.273	9.18	8.268		12.413	14.93	25.432		14.727	16.288	25.603		8.158	9.134	5.451		4.145	28.951	5.806		9.014	23.398	4.079		458		10.71	9.699		19.496	12.58		19.044	6.207
	917		7.745	8.644	8.758		12.961	14.104	26.376		14.208	15.25	25.743		8.969	10.101	5.74		5.609	25.951	5.543		9.45	21.747	4.378		458.5		10.597	10.202		21.109	12.886		17.46	5.697
	918		7.516	8.487	8.627		11.683	15.33	27.974		13.725	15.913	27.212		7.764	9.571	5.634		6.364	21.552	6.111		8.145	17.97	4.358		459		10.505	9.414		20.009	13.322		18.959	5.877
	919		8.814	9.756	8.606		12.568	14.038	28.195		15.203	16.412	27.143		8.172	9.787	5.863		4.464	27.28	5.868		7.684	22.959	3.832		459.5		9.017	9.771		18.537	13.021		17.007	6.013
	920		8	9.066	8.589		14.153	15.425	24.893		14.627	15.881	25.118		7.185	9.768	6.597		5.201	20.068	5.639		8.05	17.116	4.455		460		6.824	9.49		19.732	13.7		19.535	6.61
	921		8.304	9.035	8.564		13.576	12.413	27.127		15.279	14.421	26.564		8.42	8.867	6.239		4.606	22.106	5.524		9.215	19.769	4.043		460.5		6.907	9.54		18.371	12.303		18.187	6.108
	922		7.777	10.03	8.509		12.537	14.054	26.99		15.006	16.07	26.012		8.082	10.1	6.545		5.635	21.797	5.683		9.087	19.33	3.965		461		6.85	9.744		19.696	13.001		18.967	5.982
	923		7.497	7.924	8.431		13.992	14.849	26.806		15.546	15.388	25.787		7.348	9.834	5.89		5.679	20.689	6.166		9.241	18.7	4.327		461.5		5.903	9.858		19.224	12.596		18.843	6.081
	924		8.401	10.239	8.689		12.607	13.905	27.305		15.219	15.766	25.622		7.95	10.479	6.029		5.01	24.368	6.045		8.808	21.715	4.239		462		8.014	9.376		16.694	12.589		19.34	5.766
	925		8.456	9.597	7.926		13.517	14.922	27.48		14.798	16.656	26.396		7.322	9.472	6.107		4.271	24.188	5.687		8.63	21.257	4.619		462.5		7.391	9.539		15.938	12.411		16.785	5.96
	926		7.968	10.276	8.681		12.325	12.751	27.517		14.092	16.333	26.45		9.497	9.148	6.085		5.275	22.04	5.749		9.754	19.341	4.162		463		7.387	9.064		16.149	12.831		18.311	6.671
	927		8.164	9.578	8.406		13.132	12.823	27.412		15.23	16.137	25.881		7.181	10.667	6.342		4.229	22.502	6.444		8.717	19.237	4.153		463.5		8.208	9.415		16.925	12.4		19.099	6.239
	928		8.676	8.994	7.896		12.138	13.436	27.299		13.808	15.72	25.99		8.787	10.753	6.958		4.006	21.901	5.767		8.627	19.026	5.006		464		7.484	9.89		17.549	13.41		18.508	7.344
	929		7.819	9.293	8.186		13.754	13.486	26.846		15.371	16.088	25.163		8.704	10.038	7.175		4.554	22.906	6.016		8.619	19.494	3.526		464.5		7.836	9.889		18.733	12.533		20.231	6.341
	930		7.944	9.025	8.092		12.773	12.672	27.285		14.59	15.648	25.861		7.459	10.016	5.71		5.742	21.531	4.963		8.859	18.537	3.603		465		10.606	10.109		18.634	13.146		18.377	5.579
	931		8.777	9.182	8.704		12.41	11.036	28.03		15.143	16.063	25.892		7.37	9.382	6.807		7.725	21.949	5.447		7.573	20.112	4.067		465.5		10.007	9.415		18.427	13		16.711	6.91
	932		8.784	9.602	8.02		12.545	10.595	27.919		14.878	15.569	25.402		7.566	9.556	6.265		4.329	24.852	5.539		7.84	22.021	3.949		466		10.359	9.685		18.272	12.846		17.056	6.056
	933		9.891	8.479	9.344		14.425	10.955	26.118		15.71	15.162	25.457		7.317	10.302	5.966		6.996	24.864	5.055		7.477	21.961	4.548		466.5		10.577	10.426		18.571	13.343		15.754	6.431
	934		8.548	8.238	6.475		12.306	11.707	26.108		14.65	15.768	24.358		5.515	9.258	5.799		5.877	23.195	5.922		7.029	22.603	4.034		467		9.447	9.055		19.937	14.07		16.829	7.522
	935		7.68	9.205	6.733		13.696	11.327	26.314		15.792	15.939	25.551		5.088	9.653	6.157		4.995	23.346	5.767		7.194	20.34	4.114		467.5		9.577	8.185		21.264	11.841		16.778	5.674
	936		9.03	8.505	6.879		12.269	14.084	27.068		15.349	16.428	25.258		5.24	9.559	5.984		5.636	20.955	5.654		7.878	18.45	4.033		468		9.965	7.615		18.992	11.612		14.512	6.308
	937		8.789	9.617	6.896		12.594	11.663	25.07		15.141	15.762	24.196		5.116	9.808	6.103		5.064	23.157	5.668		7.282	19.795	4.039		468.5		9.042	8.42		18.742	12.613		14.748	6.588
	938		7.621	8.586	6.717		12.017	13.558	25.668		14.857	15.23	24.324		5.787	9.479	6.101		8.23	22.915	5.964		7.899	19.659	3.817		469		7.84	7.552		18.04	11.451		17.333	5.45
	939		8.186	8.32	6.453		12.233	14.715	27.13		14.166	15.36	26.308		9.842	9.063	5.802		10.111	21.66	5.793		7.146	19.279	4.006		469.5		8.026	10.158		18.73	13.275		18.014	4.217
	940		8.9	8.807	6.381		11.975	11.714	26.547		14.271	15.39	25.37		10.809	10.194	5.482		8.797	20.747	5.586		7.368	18.943	3.975		470		8.761	6.764		17.606	10.588		16.823	6.127
	941		10.268	9.496	6.906		10.027	12.156	26.127		16.388	15.264	25.48		10.034	9.629	6.498		6.925	21.73	6.207		8.06	19.44	4.347		470.5		8.515	8.512		18.365	12.329		18.289	6.259
	942		10.857	9.229	6.62		10.884	11.206	24.3		16.615	15.067	23.487		9.963	9.578	6.228		8.378	22.157	5.191		7.352	18.897	4.407		471		9.098	9.545		18.052	13.072		15.853	5.24
	943		10.489	9.074	7.439		11.426	11.808	24.609		17.338	15.079	22.389		7.852	9.874	6.153		10.255	24.105	5.606		7.97	19.958	4.427		471.5		8.083	9.675		18.227	13.287		16.648	4.833
	944		10.098	9.212	6.142		10.063	13.458	25.732		15.396	15.806	22.759		8.637	9.633	6.012		10.305	22.056	5.42		7.607	18.707	3.93		472		8.312	9.335		17.936	12.674		16.61	4.444
	945		9.632	9.039	6.375		13.342	13.046	25.684		16.54	15.912	23.483		8.669	9.64	6.156		8.055	22.009	4.964		8.33	18.762	3.985		472.5		8.588	10.228		20.523	13.395		17.608	4.8
	946		9.895	8.655	6.058		12.832	11.215	24.936		16.605	14.514	23.668		9.128	9.456	6.32		9.684	21.408	6.004		8.076	18.797	3.973		473		8.729	9.839		19.497	12.967		17.773	5.503
	947		9.74	9.149	6.008		13.395	12.58	23.319		16.999	15.403	22.799		10.404	9.801	5.815		10.639	23.234	5.817		7.133	20.737	3.679		473.5		9.032	9.086		19.688	12.879		16.244	5.631
	948		7.775	8.897	6.35		14.504	13.603	26.581		16.206	16.309	24.315		10.075	10.194	6.582		7.76	23.558	5.926		7.131	20.486	3.975		474		8.769	8.967		18.83	13.289		16.192	5.81
	949		7.461	9.52	5.917		14.753	14.196	23.579		17.565	17.067	21.187		9.914	9.488	6.168		9.929	22.142	5.86		6.649	19.83	3.69		474.5		7.678	9.793		16.682	12.962		16.016	4.677
	950		8.639	8.736	7.089		15.859	15.053	26.956		17.104	17.161	24.516		5.954	9.753	6.026		10.894	21.684	5.401		7.204	19.612	3.977		475		7.457	8.842		16.568	11.806		17.954	6.377
	951		8.889	8.648	7.413		13.406	14.65	26.533		16.343	17.515	24.861		9.248	9.866	5.905		11.264	22.856	5.467		7.06	20.622	3.924		475.5		8.097	8.766		17.136	12.544		17.508	5.905
	952		9.464	8.673	7.796		11.252	15.925	27.894		14.686	16.881	24.703		8.469	9.969	6.108		11.466	21.714	5.902		7.169	20.254	3.672		476		7.194	9.299		16.571	12.514		17.021	5.917
	953		8.888	9.271	7.266		13.759	13.968	25.915		16.035	15.669	23.759		6.741	9.815	5.12		11.906	23.278	5.296		7.94	21.055	3.889		476.5		8.248	9.519		18.545	12.738		17.266	6.412
	954		8.682	7.952	7.032		11.54	15.504	26.817		15.818	17.265	25.385		6.408	9.553	5.787		9.75	23.488	5.593		7.364	20.759	4.236		477		7.377	9.46		16.788	12.43		16.853	5.388
	955		8.002	7.053	7.475		14.621	15.568	26.112		16.702	17.347	24.215		5.841	9.452	6.107		10.673	23.043	5.912		7.859	19.226	4.115		477.5		7.322	9.902		17.795	13.152		17.9	5.947
	956		9.063	7.503	6.323		13.105	12.853	28.333		16.434	13.247	26.04		7.419	10.011	7.118		10.42	24.244	6.75		7.906	20.754	4.014		478		7.565	9.466		16.807	11.886		16.828	5.919
	957		8.646	7.728	7.789		12.999	13.601	28.681		15.544	14.019	26.824		7.184	9.336	7.171		10.479	22.14	5.403		7.936	20.817	7.191		478.5		8.398	8.933		15.865	13.724		16.132	7.462
	958		7.791	8.038	6.369		13.5	13.821	25.071		16.276	13.388	24.44		5.203	9.38	6.231		10.053	23.631	5.695		7.472	21.069	6.429		479		7.614	10.494		16.135	13.089		17.116	4.439
	959		8.581	7.254	6.351		12.849	14.634	29.178		16.401	14.242	26.718		5.958	9.496	6.464		10.568	23.818	6.158		8.086	21.144	7.001		479.5		7.734	10.87		17.758	13.525		17.443	4.339
	960		8.287	6.627	6.28		12.827	14.528	29.613		14.673	14.187	28.238		5.801	9.921	5.88		11.408	23.556	7.776		8.072	20.218	6.365		480		6.182	10.326		17.894	12.769		15.692	4.353
	961		8.624	6.825	6.779		13.448	14.622	28.532		15.823	13.359	27.194		4.882	9.547	5.246		10.739	22.16	5.901		8.572	19.722	5.731		480.5		7.241	9.898		18.804	13.779		17.114	4.484
	962		7.417	6.883	6.726		14.455	13.815	28.075		15.573	13.227	26.733		5.722	10.068	5.642		10.558	23.437	7.424		8.298	20.397	8.953		481		6.175	10.749		18.567	13.659		16.782	4.385
	963		8.219	6.344	6.49		13.168	15.831	29.032		15.176	14.312	27.623		6.228	9.604	6.313		10.613	22.625	10.053		7.381	19.501	9.233		481.5		6.591	10.555		17.376	13.359		15.251	4.288
	964		6.776	7.33	6.751		12.759	15.405	28.119		14.205	14.855	27.21		5.454	10.176	7.986		10.508	22.904	8.288		8.616	21.543	5.674		482		6.222	9.54		19.52	13.004		16.985	5.945
	965		7.963	8.475	6.108		13.634	14.39	25.068		15.792	15.863	23.548		5.395	10.473	5.541		10.368	23.23	11.551		7.781	20.435	11.386		482.5		7.031	9.694		20.424	12.937		17.484	6.405
	966		8.314	8.677	6.158		13.901	14.852	27.641		15.165	15.582	26.011		7.728	9.633	7.45		10.93	19.55	6.054		8.162	18.478	6.817		483		7.46	8.561		18.757	12.664		14.669	6.508
	967		6.952	7.571	6.672		12.1	14.527	27.21		15.184	14.853	24.891		5.645	9.305	7.041		10.796	19.87	8.669		8.493	19.57	7.745		483.5		7.129	9.375		18.719	12.396		16.418	6.296
	968		8.245	8.27	8.219		12.874	14.961	25.819		16.435	16.696	24.194		5.953	9.849	6.978		10.009	23.06	6.865		7.129	19.828	6.775		484		6.569	10.184		19.673	13.534		17.37	6.294
	969		8.718	8.108	7.877		13.335	13.74	25.864		15.641	15.425	24.354		6.293	9.458	6.663		10.355	20.003	5.684		7.566	18.629	7.887		484.5		7.265	9.473		19.907	14.393		16.815	6.743
	970		7.968	6.22	6.717		13.426	15.749	27.215		15.8	15.891	25.405		5.828	9.35	7.252		10.097	22.766	9.459		7.657	21.021	7.669		485		6.485	9.552		19.224	13.258		16.607	6.635
	971		7.615	6.579	6.494		13.841	16.221	27.146		16.28	15.582	25.147		5.065	10.25	8.488		10.73	22.255	6.797		8.342	20.706	6.176		485.5		6.641	9.639		20.539	12.828		18.934	5.543
	972		6.999	7.955	6.677		14.833	16.576	26.829		16.593	17.952	25.044		5.914	7.86	9.075		11.232	23.803	9.833		8.073	23.097	7.758		486		6.035	9.673		19.756	12.509		17.351	5.524
	973		8.279	6.018	6.89		12.939	17.502	27.36		15.466	16.497	25.805		5.814	8.496	8.881		10.683	23.953	12.051		7.912	20.915	11.36		486.5		7.328	9.451		19.552	12.976		18.591	5.611
	974		7.891	6.6	6.099		13.162	17.735	25.65		13.66	17.036	23.247		4.707	9.024	9.19		9.777	23.586	14.749		8.275	21.365	10.628		487		6.217	9.32		18.074	12.366		16.737	5.052
	975		7.874	6.798	6.519		13.914	16.49	26.936		15.779	16.468	25.161		7.805	8.431	8.214		10.681	23.954	16.484		7.244	21.297	13.07		487.5		6.68	9.817		18.953	14.278		17.408	6.966
	976		7.697	6.53	6.167		11.434	16.744	26.107		13.097	15.407	24.424		5.814	8.191	8.933		10.216	23.662	17.051		6.956	21.799	10.596		488		6.913	9.287		19.966	12.899		17.772	6.179
	977		8.301	6.453	5.787		10.45	15.395	26.246		13.421	15.867	25.466		6.329	8.919	8.426		10.596	21.222	14.809		7.576	18.616	12.121		488.5		6.36	9.364		18.195	11.675		16.082	5.138
	978		8.713	8.313	6.042		11.124	14.838	26.658		13.556	15.866	25.178		7.442	9.055	8.167		9.501	22.173	13.244		7.883	19.521	11.356		489		7.017	9.665		19.692	14.328		17.485	6.705
	979		8.35	7.152	6.06		9.889	15.989	24.71		13.748	15.945	24.468		6.025	8.21	8.844		9.691	21.643	10.086		7.214	20.341	7.964		489.5		6.339	9.68		19.824	12.522		17.332	5.998
	980		8.526	7.68	6.176		12.13	13.67	24.093		15.487	14.739	23.434		7.016	8.338	9.225		9.872	19.852	13.918		7.391	19.58	9.708		490		6.192	9.601		19.632	13.28		17.371	6.045
	981		7.649	6.904	6.011		10.879	17.332	26.101		14.083	16.475	24.664		9.028	8.556	9.532		10.263	23.255	12.761		7.234	20.81	8.779		490.5		5.85	9.668		19.283	13.743		18.03	6.264
	982		8.246	6.884	5.729		12.306	17.758	26.558		14.517	15.661	25.221		9.41	8.747	9.454		10.267	22.422	12.01		7.327	21.411	7.079		491		6.902	9.217		19.75	12.344		17.662	5.46
	983		7.427	7.517	6.036		13.318	16.468	28.655		15.723	15.51	27.035		8.916	7.908	8.616		10.023	23.722	15.206		7.755	21.261	9.892		491.5		6.09	9.005		18.937	13.32		15.819	6.242
	984		8.276	7.232	6.518		12.34	16.671	25.104		15.343	15.299	23.443		9.347	7.943	9.516		10.037	23.136	8.122		6.612	19.171	6.827		492		6.973	9.098		19.795	13.408		17.58	5.804
	985		8.396	7.496	6.617		13.584	16.435	22.044		15.558	16.391	20.758		9.942	7.966	8.881		11.012	20.529	9.237		7.448	17.852	7.99		492.5		6.517	9.171		20.142	12.872		17.595	7.071
	986		8.41	7.484	7.735		13.343	15.089	25.095		14.614	15.159	22.892		9.535	8.96	8.091		10.002	24.339	8.862		7.298	19.057	8.729		493		6.497	9.358		20.146	13.329		18.256	5.894
	987		9.52	6.25	7.357		12.752	15.454	26.499		13.834	15.426	24.446		10.026	8.5	7.684		11.148	22.658	6.575		7.769	18.521	5.504		493.5		6.052	9.069		19.503	12.965		17.25	5.562
	988		7.115	7.585	6.976		13.287	15.081	24.912		14.633	15.453	24.749		10.114	8.845	7.315		10.024	22.504	6.487		7.155	18.186	4.05		494		7.93	9.729		18.855	12.983		15.911	5.825
	989		8.037	6.325	7.597		13.887	16.923	26.04		12.855	16.092	25.904		9.504	9.333	7.459		9.805	22.953	8.539		7.196	18.189	5.092		494.5		5.873	9.645		20.206	12.738		18.568	5.356
	990		7.246	6.638	8.415		11.457	16.165	26.136		12.509	15.352	24.799		9.819	9.905	7.413		10.468	22.764	6.292		7.767	18.037	6.61		495		7.261	10.425		19.329	14.203		17.765	5.177
	991		7.922	7.822	6.672		11.821	12.993	26.866		13.397	13.997	24.657		9.177	9.843	7.631		10.065	23.091	6.667		7.512	17.367	7.084		495.5		6.221	10.561		19.021	14.161		17.094	5.055
	992		7.971	7.424	6.592		12.613	13.659	28.106		14.735	13.868	25.602		6.816	8.523	7.37		10.386	20.306	4.299		6.516	17.348	6.044		496		6.112	10.47		19.692	13.662		17.251	4.693
	993		7.99	7.967	7.132		12.434	15.045	26.061		13.564	15.379	24.773		8.649	9.84	8.126		9.928	23.088	7.594		7.093	18.814	5.937		496.5		7.444	10.586		19.444	13.26		18.463	4
	994		6.532	7.072	7.12		11.813	14.277	27.626		13.754	13.858	24.968		6.617	9.938	7.707		10.185	23.966	5.854		8.047	20.079	6.062		497		6.865	10.63		18.477	12.915		16.474	4.086
	995		6.492	7.143	6.72		13.871	13.806	27.432		15.428	13.602	25.305		6.425	9.869	7.457		9.918	25.959	4.525		7.471	20.967	8.198		497.5		7.193	10.907		19.497	13.312		17.315	4.008
	996		6.5	6.816	6.223		11.984	14.442	25.146		13.625	13.935	23.539		7.576	9.59	7.551		10.228	24.576	3.936		7.635	18.25	9.404		498		5.861	10.11		19.863	12.402		16.855	4.116
	997		7.323	7.843	7.389		12.64	14.115	26.529		14.128	14.513	24.76		7.418	8.211	7.743		10.133	24.279	3.257		8.623	22.907	9.065		498.5		5.505	10.479		19.349	13.205		15.791	4.141
	998		7.702	7.839	7.082		13.926	13.959	24.088		14.166	13.723	22.66		8.792	8.693	7.923		10.044	24.05	3.488		7.263	20.361	9.632		499		5.834	10.785		19.346	13.178		16.84	4.199
	999		6.643	6.95	6.708		13.186	14.988	24.178		13.664	13.574	23.219		8.549	8.311	8.117		10.937	23.898	3.913		7.653	19.759	9.602		499.5		8.77	10.483		19.025	13.257		16.899	4.448
	1000		7.188	8.634	6.413		13.181	13.421	22.903		13.232	14.535	22.59		8.106	8.226	8.393		9.633	23.606	3.598		8.181	21.916	9.927		500		8.693	10.328		18.832	13.436		15.685	4.439
	1001		8.16	7.264	6.494		14.047	14.595	17.332		14.096	14.99	18.271		7.769	7.905	7.655		9.951	23.514	4.486		7.268	23.45	10.273		500.5		8.242	10.336		22.613	12.677		18.944	3.902
	1002		7.713	6.748	6.466		12.776	16.255	17.394		14.855	16.986	18.021		8.148	8.448	7.725		9.862	25.073	3.958		7.476	22.015	9.971		501		8.17	9.271		21.177	12.388		18.889	5
	1003		5.924	6.556	6.271		12.256	16.449	18.255		13.448	16.379	18.992		9.137	8.904	8.117		9.995	26.366	4.404		7.912	23.341	9.956		501.5		8.9	9.828		21.009	13.261		16.072	6.646
	1004		5.861	7.038	6.37		11.817	16.368	20.28		13.571	16.595	20.598		8.484	9.578	7.939		9.805	22.417	3.833		7.954	20.747	8.995		502		8.809	9.632		21.193	12.226		16.092	5.631
	1005		7.569	6.522	6.417		10.6	17.077	18.41		13.545	16.208	18.428		9.194	9.989	7.952		7.753	23.331	3.811		8.096	21.832	9.159		502.5		8.597	9.389		21.204	13.462		15.391	7.015
	1006		8.773	6.869	6.392		12.605	15.643	19.218		15.046	14.764	18.931		9.3	9.858	8.322		7.175	24.317	3.763		8.609	20.076	9.621		503		7.81	9.996		20.428	13.071		16.108	5.366
	1007		4.891	6.436	7.541		12.445	18.396	18.337		13.153	18.405	18.104		8.57	10.124	8.478		8.301	22.105	3.48		7.455	18.214	10.085		503.5		8.283	10.002		21.153	12.979		19.098	5.161
	1008		8.286	6.729	6.806		11.287	17.07	19.512		14.217	16.689	18.712		9.132	10.068	8.428		7.779	23.904	4.125		8.207	20.723	8.955		504		8.21	9.01		21.503	12.381		16.867	5.705
	1009		6.924	6.716	6.385		12.186	15.366	19.294		14.753	16.326	19.297		8.51	9.984	8.254		8.756	24.035	3.999		8.241	20.162	9.147		504.5		7.692	10.221		20.857	14.016		19.057	5.866
	1010		7.34	6.889	6.523		11.834	15.892	23.014		14.055	15.852	22.462		7.724	10.385	7.608		9.841	23.528	4.792		8.054	20.942	8.213		505		7.344	9.654		20.81	13.504		18.579	6.242
	1011		7.48	7.557	7.3		12.65	14.865	20.717		13.954	15.709	19.89		8.294	10.077	7.372		10.824	22.43	5.568		8.485	20.09	6.419		505.5		8.304	9.97		21.932	13.125		18.384	5.59
	1012		8.465	7.91	6.399		13.677	16.282	25.528		14.893	16.662	23.81		7.583	10.212	7.551		11.157	24.093	3.802		8.145	19.182	7.575		506		7.654	10.036		22.295	13.729		19.248	6.51
	1013		7.991	8.029	7.312		13.2	14.469	26.879		12.686	15.551	24.768		9.455	9.698	7.414		10.768	23.862	4.634		8.706	20.491	6.257		506.5		5.999	9.529		20.524	12.475		19.342	5.38
	1014		7.961	7.727	6.625		12.606	16.848	27.019		12.142	18.404	24.64		8.649	10.495	7.367		9.198	22.366	3.889		8.605	19.129	6.081		507		6.179	9.56		21.837	13.03		18.419	6.049
	1015		7.651	7.379	6.745		14.044	17.476	23.874		15.795	17.884	22.505		7.654	10.644	4.485		9.838	23.547	4.221		9.368	20.83	6.92		507.5		6.745	9.886		20.872	12.695		18.015	5.332
	1016		7.624	7.594	6.63		14.434	19.585	24.304		15.591	19.959	22.97		7.713	10.207	6.319		9.793	22.348	5.374		9.347	19.136	9.293		508		6.526	10.089		21.09	13.673		19.439	5.723
	1017		8.063	7.38	7.213		12.007	16.037	24.38		15.142	16.997	22.851		9.842	9.869	7.474		8.542	24.571	4.654		8.714	19.459	8.677		508.5		6.204	9.045		21.314	12.532		19.612	6.243
	1018		4.984	7.644	6.943		12.839	14.284	25.045		13.562	17.363	22.581		10.211	9.337	7.684		7.771	23.423	4.913		8.758	19.895	6.782		509		6.85	9.532		21.442	12.742		18.702	5.439
	1019		8.631	7.438	6.914		12.836	13.321	29.186		14.701	15.758	26.84		10.725	9.269	8.011		8.405	22.213	3.99		7.691	20.783	8.193		509.5		7.422	9.002		21.338	13.608		17.008	6.306
	1020		7.267	7.569	6.645		11.087	14.915	27.241		14.858	17.248	24.655		9.946	9.386	6.946		8.197	23.061	3.867		7.297	20.842	7.388		510		7.181	10.395		20.383	13.309		17.468	5.294
	1021		8.54	7.028	7.005		7.641	16.987	27.254		14.996	17.667	25.004		9.985	9.402	8.333		6.226	24.701	5.513		7.233	22.046	8.684		510.5		6.219	9.096		19.767	12.788		16.233	5.435
	1022		8.869	7.415	7.281		7.883	12.648	24.977		16.274	14.479	22.312		10.482	9.32	5.572		8.001	24.661	4.566		6.642	22.238	7.351		511		6.188	9.197		20.794	11.932		18.92	5.11
	1023		8.893	6.667	6.573		6.875	12.441	22.73		14.687	13.079	21.028		10.28	9.258	7.276		8.956	25.063	5.796		6.917	21.707	7.709		511.5		5.864	9.395		19.875	12.295		18.712	5.173
	1024		6.67	7.102	6.856		6.917	12.231	24.082		12.195	13.467	22.695		10.78	9.317	5.326		10.637	24.663	5.293		7.185	22.75	6.272		512		6.262	9.665		20.093	12.566		17.419	6.196
	1025		7.901	6.954	6.47		7.679	13.654	25.248		14.143	14.146	24.177		10.032	9.379	7.706		9.99	18.734	10.257		7.018	18.729	7.135		512.5		5.998	8.437		18.027	11.9		15.72	6.245
	1026		8.415	8.1	6.476		8.496	13.21	23.884		15.253	14.555	22.581		9.824	9.752	7.248		10.323	22.701	8.539		7.076	21.199	6.534		513		6.351	8.906		19.296	12.662		15.578	6.09
	1027		7.332	8.118	6.821		8.054	11.905	25.532		14.31	13.103	23.711		9.627	8.337	8.016		9.829	23.904	7.853		7.792	22.781	4.895		513.5		6.218	8.845		19.599	12.668		17.005	5.598
	1028		8.578	7.476	6.124		7.483	12.736	23.535		15.018	14.081	22.028		10.03	8.69	10.366		10.8	17.386	10.257		7.199	19.356	4.774		514		6.156	9.211		18.36	12.898		15.625	5.776
	1029		7.071	6.694	6.653		8.762	13.244	24.728		14.084	13.879	23.913		10.31	9.284	10.232		8.937	20.853	11.358		6.764	21.54	4.215		514.5		6.516	9.83		19.633	12.472		16.557	4.776
	1030		7.005	6.684	7.009		7.707	12.881	29.902		13.051	13.477	26.833		8.768	8.635	10.198		8.857	19.105	13.334		8.396	21.635	6.517		515		6.074	10.147		19.604	13.311		16.694	4.581
	1031		6.319	7.067	6.782		7.48	12.04	29.713		10.753	12.678	26.762		10.16	9.583	10.315		8.015	15.858	13.811		8.584	19.3	7.984		515.5		6.528	9.795		21.187	13.097		18.485	5.395
	1032		6.149	7.527	6.415		10.455	11.987	26.923		13.506	12.903	24.299		11.12	8.418	9.786		8.173	19.466	12.779		7.584	18.65	8.038		516		6.116	10.087		19.916	13.594		17.617	6.139
	1033		6.228	7.558	6.923		7.101	11.748	26.392		11.194	12.959	24.81		10.942	8.046	8.863		8.402	19.079	13.475		8.28	19.691	8.415		516.5		6.028	9.672		21.388	13.263		19.024	5.032
	1034		5.952	7.266	6.769		7.495	13.027	27.668		9.644	14.435	25.98		11.465	8.364	9.089		11.02	21.381	10.388		7.963	21.134	4.973		517		6.406	9.635		21.24	12.751		17.9	5.515
	1035		5.378	7.163	6.106		9.154	11.855	25.531		12.018	13.035	25.409		10.172	8.006	8.891		10.428	17.23	10.39		7.949	19.351	5.784		517.5		5.979	7.313		20.756	11.393		18.189	6.007
	1036		5.396	7.761	5.867		8.084	11.232	27.542		12.697	13.944	26.013		9.714	8.43	9.388		9.897	20.516	11.802		7.688	21.433	6.385		518		6.354	8.357		20.457	12.18		16.996	4.993
	1037		6.036	6.983	5.73		8.256	11.652	27.012		12.698	13.165	24.986		10.748	7.879	6.474		9.245	22.291	8.188		7.905	21.083	4.732		518.5		6.385	8.316		21.391	11.955		18.247	5.165
	1038		5.812	7.898	5.921		7.062	11.767	27.427		11.82	12.045	25.842		9.412	8.324	6.18		9.789	21.097	7.571		8.25	20.058	3.961		519		6.295	8.729		20.749	12.192		18.54	4.512
	1039		5.651	8.327	6.519		7.797	10.789	24.742		12.817	13.686	23.103		8.496	8.496	6.178		11.487	20.834	8.364		8.37	20.791	3.532		519.5		6.034	9.48		20.572	12.45		18.903	4.385
	1040		7.058	6.743	6.447		7.692	11.787	25.39		12.761	13.052	24.017		8.433	8.695	6.57		11.868	24.219	7.178		8.228	18.718	4.096		520		6.087	9.893		20.733	12.427		18.395	4.498
	1041		8.719	6.298	6.693		12.302	12.088	26.047		16.138	12.696	24.396		8.789	8.595	7.129		10.805	20.967	7.761		8.27	21.44	4.1		520.5		6.239	10.675		20.235	13.414		18.506	4.21
	1042		8.698	6.789	6.443		8.933	11.185	24.353		15.572	12.938	21.949		10.101	8.766	6.337		10.236	20.988	7.339		6.67	16.907	3.762		521		5.817	10.759		18.938	12.969		16.997	4.36
	1043		7.915	7.126	6.574		9.23	8.315	24.789		16.803	12.38	22.546		10.521	7.25	6.539		7.262	17.625	6.763		8.463	19.071	4.328		521.5		5.87	10.548		19.436	12.771		18.018	4.553
	1044		8.076	6.181	6.612		7.803	11.95	24.066		15.073	12.854	21.369		10.741	8.754	9.352		5.435	20.77	8.008		8.981	20.294	4.108		522		6.033	8.504		18.95	11.898		17.259	4.726
	1045		10.123	6.838	6.48		9.156	12.549	27.349		17.167	13.511	24.421		11.266	8.256	7.818		5.747	21.38	8.828		9.541	20.071	4.839		522.5		6.011	9.813		19.143	13.293		17.894	6.301
	1046		9.304	7.879	6.689		9.441	12.813	25.177		16.857	14.133	22.898		11.356	8.795	8.537		4.91	19.286	9.552		9.453	18.059	5.511		523		5.925	9.004		20.405	12.983		19.265	5.869
	1047		8.88	6.797	6.612		7.675	12.847	26.64		16.316	13.391	24.38		11.482	7.991	8.066		6.881	20.066	9.786		8.602	18.076	4.279		523.5		6.36	9.448		21.602	12.679		19.36	5.491
	1048		8.381	7.34	6.51		8.542	12.671	23.366		15.62	13.233	21.046		10.241	7.914	7.643		6.217	22.263	8.642		9.557	19.833	5.103		524		8.879	9.337		20.249	13.17		18.144	6.538
	1049		8.077	7.778	6.374		8.408	12.262	25.93		15.969	13.547	22.713		9.889	8.352	8.168		4.664	20.328	8.516		9	18.095	6.14		524.5		8.64	9.716		19.428	12.904		16.557	5.335
	1050		9.44	6.177	7.175		7.776	11.709	25.526		16.796	12.385	22.643		10.511	7.214	8.792		6.823	25.574	8.326		8.866	22.61	5		525		8.442	9.946		20.066	13.145		18.859	6.636
	1051		9.944	5.632	6.353		7.693	12.858	26.499		17.241	13.284	24.099		10.366	8.286	7.515		5.843	29.018	8.896		8.661	24.607	4.779		525.5		8.189	9.176		19.844	12.86		17.984	5.779
	1052		10.459	7.828	6.506		7.245	10.067	24.27		17.558	11.471	22.055		10.434	8.901	7.619		5.553	24.938	3.69		8.631	22.093	8.836		526		8.477	9.772		20.144	13.69		18.61	7.76
	1053		10.354	7.737	6.328		10.211	10.181	23.904		19.373	11.038	22.266		10.677	8.738	7.407		6.654	24.733	3.591		8.837	20.986	7.413		526.5		7.81	9.568		19.982	12.387		17.888	6.769
	1054		9.582	8.019	5.963		8.566	12.12	23.321		17.154	12.896	21.111		10.193	8.151	8.834		5.416	27.063	4.25		9.07	22.424	9.247		527		7.654	9.111		19.782	12.823		17.729	6.443
	1055		9.966	7.143	7.356		10.804	10.272	23.444		17.907	11.574	20.815		10.421	8.756	6.146		5.957	25.286	4.235		8.456	21.071	6.215		527.5		7.845	9.164		20.016	12.844		17.094	6.627
	1056		9.623	7.521	6.562		11.341	13.959	21.449		16.502	15.956	20.212		10.297	8.36	8.474		5.718	24.944	3.847		9.527	20.026	9.964		528		9.293	8.232		20.686	12.431		18.296	5.887
	1057		9.688	8.446	7.038		10.294	14.244	22.716		18.264	16.483	21.607		10.514	8.116	7.709		5.502	25.456	4.954		8.75	21.927	8.487		528.5		7.852	7.839		20.348	11.463		18.054	5.827
	1058		10.272	7.653	6.418		7.671	10.747	24.778		17.386	13.813	22.999		10.361	9.267	7.332		5.728	24.598	3.902		8.851	17.811	6.666		529		8.027	8.281		19.88	12.443		17.489	5.775
	1059		10.221	7.479	6.294		8.054	9.399	25.14		16.079	14.065	22.388		10.02	8.348	7.214		5.372	23.803	4.741		8.179	20.264	9.153		529.5		7.898	6.923		19.83	11.463		17.143	5.267
	1060		9.63	7.697	6.288		7.929	9.969	24.489		16.68	15.131	22.38		10.018	8.673	7.83		7.718	25.102	4.741		7.989	19.693	9.616		530		5.598	6.429		20.259	10.882		19.419	6.265
	1061		10.261	8.521	6.125		7.339	8.94	26.257		16.26	13.229	24.68		10.262	8.168	6.346		7.884	24.411	4.606		7.98	19.096	8.585		530.5		6.525	7.048		19.505	11.117		18.296	4.695
	1062		10.232	6.344	7.068		7.066	11.961	26.86		16.865	12.354	24.11		10.105	7.618	7.493		7.964	23.459	4.105		8.617	18.597	8.828		531		6.844	7.149		19.686	10.788		18.11	4.912
	1063		9.94	6.437	7.024		7.482	12.558	25.138		16.45	14.434	21.928		9.923	8.804	7.953		6.042	23.521	4.121		9.158	18.355	9.055		531.5		5.588	8.355		20.211	11.912		19.336	4.465
	1064		9.659	6.419	6.77		7.685	11.765	25.593		15.697	12.542	23.879		9.899	8.617	7.425		6.012	20.346	3.486		8.713	17.288	8.429		532		6.204	7.999		20.027	12.662		18.861	5.969
	1065		9.853	7.417	6.844		7.263	10.323	25.632		15.405	12.681	23.14		9.635	8.188	7.241		10.176	22.393	3.881		8.466	18.606	6.372		532.5		5.559	8.926		19.001	12.8		18.021	6.026
	1066		10.498	7.254	6.744		8.273	12.927	23.867		16.841	14.035	21.366		8.607	8.619	7.762		9.25	26.397	3.754		8.082	21.552	6.582		533		6.17	9.266		19.749	12.7		19.183	6.1
	1067		9.16	7.491	6.253		7.49	12.811	24.967		14.381	13.664	22.444		8.254	8.457	6.915		8.926	26.461	3.472		8.145	20.771	6.312		533.5		5.348	9.191		19.255	12.331		18.353	6.195
	1068		10.059	6.816	6.549		6.856	12.798	25.425		15.667	12.577	23.039		8.749	7.949	7.187		8.804	26.656	3.76		8.114	21.815	6.648		534		7.631	9.653		19.398	13.5		17.162	6.517
	1069		8.704	7.344	6.725		7.605	10.315	25.553		13.121	11.011	22.482		9.531	8.911	8.025		9.021	26.154	4.659		8.998	22.696	6.73		534.5		6.991	10.261		19.689	13.621		17.857	5.1
	1070		8.217	6.751	7.058		8.083	11.832	23.942		13.449	12.901	21.282		10.245	9.396	8.067		9.362	25.11	4.207		8.248	21.834	7.511		535		6.509	9.918		19.431	12.901		17.946	4.151
	1071		7.983	7.23	6.438		7.831	12.269	25.313		13.22	12.911	22.827		10.244	8.693	8.154		7.614	25.536	4.55		9.535	21.844	6.282		535.5		6.204	9.79		19.952	13.114		18.281	3.841
	1072		8.303	7.128	6.552		9.143	13.585	22.701		14.266	14.406	21.8		10.028	7.86	8.279		8.757	22.954	4.573		8.238	19.656	9.491		536		7.044	10.111		19.327	13.571		17.046	4.296
	1073		9.57	7.058	6.576		11.579	11.422	23.774		16.461	12.607	22.472		10.473	7.006	7.43		8.345	23.941	4.706		8.394	22.186	7.061		536.5		7.581	9.476		20.142	12.995		18.048	5.127
	1074		9.355	6.95	7.241		9.05	11.074	26.012		13.902	12.554	24.344		9.99	8.381	8.104		8.371	23.208	5.1		8.423	19.363	6.466		537		7.393	10.067		20.219	12.998		18.29	4.262
	1075		8.325	6.693	6.495		7.599	12.139	25.777		11.772	12.845	23.299		10.973	8.751	8.054		6.621	24.157	4.673		9.276	19.399	7.634		537.5		7.12	8.654		19.648	11.975		17.336	4.428
	1076		9.608	7.504	6.684		9.631	11.606	27.41		16.853	12.205	24.577		8.916	8.759	7.364		5.674	25.439	4.32		7.851	20.925	7.437		538		7.64	9.422		18.382	13.334		14.299	6.186
	1077		10.389	7.452	6.828		9.424	12.342	27.208		17.095	13.486	25.228		10.292	8.176	8.374		5.913	23.996	5.919		8.416	18.988	6.389		538.5		5.658	9.508		18.431	13.056		16.442	6.777
	1078		10.335	6.674	6.943		10.907	11.925	27.811		18.894	12.587	25.524		10.968	8.225	8.67		6.113	24.234	4.715		8.552	19.491	6.531		539		7.001	9.103		19.175	12.712		16.8	5.799
	1079		9.987	7.395	7.126		12.038	11.829	26.372		21.116	12.903	23.609		11.914	8.046	8.274		6.51	21.226	5.184		7.87	18.364	6.243		539.5		7.904	9.787		20.101	12.91		17.083	6.077
	1080		10.094	6.671	6.052		11.125	10.877	24.394		19.37	12.896	22.191		11.69	7.772	8.125		5.988	23.134	5.662		7.34	20.347	8.473		540		6.282	9.068		19.007	11.739		16.375	4.598
	1081		10.505	9.195	6.184		10.761	11.752	26.048		19.807	13.935	24.364		11.916	8.365	7.79		6.588	21.524	6.2		7.65	18.062	6.87		540.5		7.003	10.223		19.755	12.88		16.149	4.702
	1082		9.717	10.259	6.463		11.053	9.857	24.976		15.797	15.069	22.374		11.929	8.535	8.432		6.135	23.588	6.943		7.608	19.765	5.942		541		6.47	10.015		19.033	12.97		16.818	4.737
	1083		9.834	9.992	6.515		12.806	8.5	24.016		14.513	15.474	22.344		9.838	8.671	8.737		4.991	22.602	6.44		8.885	18.97	5.839		541.5		6.169	10.772		19.634	13.255		17.384	4.25
	1084		9.836	10.334	6.367		7.618	8.644	24.492		12.644	16.149	22.922		10.709	8.719	8.267		5.337	22.094	7.504		8.915	20.296	6.225		542		6.258	9.872		19.958	12.192		17.119	3.937
	1085		10.379	10.149	5.609		8.624	8.222	22.644		12.776	15.082	20.551		11.501	8.46	8.633		5.51	26.703	6.692		9.79	23.007	6.439		542.5		6.326	10.303		19.655	13.037		17.195	6.177
	1086		10.004	9.45	6.499		9.316	10.039	21.433		11.333	14.969	20.579		11.316	8.536	7.519		5.238	21.132	6.344		9.733	19.203	8.558		543		6.543	9.146		18.859	12.592		16.279	6.173
	1087		10.064	10.534	6.259		8.678	8.987	19.37		11.431	15.169	18.306		11.383	8.433	7.225		5.142	22.535	4.869		9.506	17.703	8.439		543.5		6.246	9.092		19.011	12.979		16.186	6.212
	1088		9.714	10.3	6.58		9.181	9.629	23.445		11.3	14.784	21.663		11.131	9.066	7.495		5.163	23.185	3.15		8.936	19.893	7.733		544		6.657	8.888		19.164	12.852		17.385	5.92
	1089		10.172	10.545	5.906		7.249	6.727	22.223		10.64	13.772	20.802		11.168	8.178	8.593		5.673	24.377	3.95		8.751	19.198	8.556		544.5		6.752	10.021		18.763	13.102		15.5	5.539
	1090		9.585	9.913	6.617		7.356	11.338	24.801		10.492	16.625	23.009		10.809	8.573	7.604		5.586	23.232	4.538		9.394	18.549	8.096		545		5.838	7.727		19.095	11.59		17.565	5.701
	1091		10.076	10.015	6.327		7.695	9.733	27.747		10.348	16.141	25.716		10.908	8.599	8.034		6.66	21.535	3.968		9.177	19.215	8.737		545.5		6.203	8.518		20.07	11.638		18.086	5.091
	1092		9.892	9.463	5.924		7.958	9.985	26.071		10.183	15.083	23.367		10.576	7.854	6.598		5.643	22.728	4.34		8.833	18.395	7.654		546		6.308	9.262		19.31	13.572		17.249	6.342
	1093		9.888	9.946	6.759		7.539	9.885	24.438		11.719	15.215	22.508		10.599	8.334	7.422		5.56	25.855	4.303		8.923	20.426	8.449		546.5		6.191	8.598		18.971	13.164		16.452	5.624
	1094		9.736	10.244	6.563		9.422	10.297	25.253		9.548	14.674	22.875		10.273	8.586	6.33		5.101	25.068	3.638		8.829	22.006	7.263		547		6.43	8.28		19.735	13.103		17.268	5.704
	1095		9.371	9.228	6.646		8.843	10.268	24.587		11.423	14.269	22.902		10.36	9.17	7.508		5.443	24.382	3.96		8.93	21.776	8.257		547.5		7.149	8.189		18.656	13.807		14.585	6.985
	1096		9.944	10.524	6.713		8.154	14.803	25.206		10.811	19.084	24.321		10.359	8.227	6.823		4.461	21.767	4.689		9.365	20.728	7.846		548		5.527	8.45		19.049	12.156		16.887	6.332
	1097		9.419	8.826	7.079		7.632	15.097	25.747		11.057	17.436	24.751		10.277	8.803	8.104		5.297	26.091	4.106		8.639	20.455	8.437		548.5		6.681	9.044		18.861	13.383		14.737	5.859
	1098		10.074	9.468	6.928		7.469	13.877	28.568		10.361	17.081	26.471		10.288	8.191	8.061		5.834	22.094	3.637		8.91	17.281	7.92		549		6.229	9.891		19.62	12.147		16.037	5.329
	1099		9.501	9.333	6.173		7.718	12.745	27.848		10.675	16.657	25.491		10.133	7.886	7.873		5.303	22.283	3.861		8.838	17.309	8.405		549.5		6.078	9.505		19.32	12.831		16.626	6.097
	1100		9.688	8.994	5.878		8.17	14.018	25.001		10.696	17.399	22.641		9.844	8.729	7.864		5.306	22.319	3.691		8.803	19.78	7.942		550		5.951	8.332		19.643	13.489		17.228	6.358
	1101		9.926	9.447	6.13		7.924	15.162	24.873		9.805	18.76	22.129		10.369	8.339	8.367		5.262	23.064	3.925		9.098	20.327	7.708		550.5		5.737	9.282		19.343	12.604		18.062	4.118
	1102		10.072	9.201	6.964		9.655	14.867	23.424		11.452	17.625	21.303		10.477	8.296	8.189		5.607	23.128	5.049		9.57	20.849	8.7		551		5.969	10.292		18.804	13.851		16.675	4.595
	1103		9.612	7.638	7.201		8.416	12.272	25.697		10.991	14.444	24.317		10.352	8.116	8.129		5.294	22.775	4.631		9.188	21.55	8.546		551.5		6.075	9.52		19.299	13.092		17.14	4.494
	1104		9.86	9.437	7.015		7.933	13.408	26.211		11.203	16.975	23.663		10.699	9.082	8.318		4.952	18.511	4.307		9.884	19.044	8.101		552		6.382	10.243		19.602	13.499		17.764	4.683
	1105		9.725	8.47	6.796		7.794	14.662	26.258		11.061	17.124	23.69		10.475	8.239	5.978		5.269	18.855	3.936		7.72	15.703	8.139		552.5		6.211	10.208		20.622	13.444		18.786	4.186
	1106		9.932	9.3	6.733		6.852	12.726	24.777		9.706	15.868	22.414		10.333	8.283	5.458		5.493	22.251	4.748		8.726	19.057	8.963		553		5.79	10.355		20.485	13.003		18.386	4.032
	1107		9.938	9.164	6.587		6.519	14.01	25.373		9.985	17.025	22.935		10.899	8.128	5.792		5.124	22.737	4.839		9.093	19.096	8.008		553.5		5.988	10.701		19.476	13.004		17.009	4.611
	1108		9.896	9.545	6.314		7.42	14.973	24.524		9.896	18.627	22.537		10.447	8.7	5.606		5.501	21.548	3.929		8.601	18.425	7.144		554		6.656	9.542		18.537	12.438		14.879	4.71
	1109		10.26	9.417	6.417		10.179	15.883	27.424		10.038	18.109	24.671		11.284	8.157	5.873		5.345	21.185	4.358		8.098	15.847	7.89		554.5		5.993	9.256		20.194	12.794		17.816	6.589
	1110		9.938	9.211	6.499		7.762	10.575	24.633		10.826	14.518	22.555		11.941	8.583	5.376		5.783	21.368	4.916		8.183	18.194	9.446		555		7.066	9.014		18.635	12.684		15.524	6.26
	1111		10.081	9.519	6.734		6.836	13.845	26.9		10.606	16.942	24.21		10.538	8.059	5.265		4.919	23.447	5.223		9.681	19.004	9.525		555.5		6.49	9.341		19.08	12.901		16.692	5.754
	1112		10.083	8.583	5.527		7.299	12.662	27.277		11.439	16.483	24.917		10.399	8.422	5.803		5.048	19.471	5.397		9.608	17.573	9.457		556		5.988	9.83		19.368	12.823		17.293	5.577
	1113		10.303	9.129	6.652		10.139	10.679	25.605		11.082	15.481	23.579		10.228	8.333	5.926		5.206	21.263	4.474		9.467	19.376	8.099		556.5		6.426	10.018		18.97	12.303		16.513	4.239
	1114		9.902	8.756	5.87		8.583	15.258	25.971		12.632	17.434	23.564		9.965	8.332	7.361		5.212	22.962	5.656		8.915	21.541	8.583		557		5.886	10.828		19.359	13.235		16.711	4.817
	1115		10.131	9.351	6.831		11.4	13.547	25.796		14.216	17.176	23.257		10.181	8.191	6.947		5.165	20.016	6.062		9.601	18.032	8.154		557.5		5.987	9.861		19.898	12.688		17.15	4.537
	1116		10.113	9.827	6.908		8.248	7.989	27.091		9.658	11.658	23.787		10.624	7.951	7.676		5.135	20.954	4.049		9.596	20.269	8.148		558		5.992	9.706		20.188	12.945		18.151	6.094
	1117		9.228	10.045	6.398		8.62	9.414	27.271		11.344	16.236	24.468		11.619	8.682	8.263		5.351	20.135	6.633		9.848	19.11	7.494		558.5		6.309	9.309		19.978	13.488		17.654	5.842
	1118		10.298	8.672	6.956		9.046	10.668	28.259		12.095	13.609	25.85		10.27	8.931	8.187		5.221	21.401	5.811		8.823	20.374	8.985		559		6.317	9.341		21.001	12.877		18.373	5.905
	1119		9.643	9.015	6.494		8.09	11.052	26.966		11.604	15.917	24.421		10.218	8.162	7.686		5.635	22.085	4.285		9.255	20.355	8.707		559.5		7.529	9.961		19.599	12.66		16.796	6.1
	1120		9.831	9.265	6.164		8.603	9.606	26.786		14.651	12.852	24.19		10.432	10.176	8.42		8.504	21.587	3.935		9.86	21.962	8.243		560		6.738	9.397		19.481	13.302		17.176	5.487
	1121		9.807	10.24	7.192		9.5	11.839	26.987		15.728	17.723	24.25		10.268	8.834	8.425		8.291	21.33	5.187		9.156	19.443	8.488		560.5		5.849	9.593		20.056	13.097		17.263	5.046
	1122		9.79	9.389	6.238		10.914	11.521	27.194		14.49	14.434	24.119		10.709	8.154	8.113		7.301	23.576	4.898		8.756	20.015	8.321		561		5.782	9.716		19.61	12.712		17.513	6.403
	1123		10.168	9.138	5.987		9.198	12.928	27.255		14.241	17.679	24.585		10.674	8.429	8.991		8.592	20.75	4.021		8.072	17.183	8.755		561.5		5.982	8.51		18.904	13.33		16.535	7.317
	1124		9.833	9.35	6.028		10.486	14.841	25.912		15.59	18.695	22.55		10.564	8.764	7.561		5.065	21.605	4.497		9.151	18.621	8.494		562		6.419	9.699		19.95	12.142		17.893	5.748
	1125		9.325	9.052	5.796		10.168	13.994	28.046		15.222	18.019	24.668		10.497	8.671	8.173		5.513	22.235	4.134		9.277	19.549	9.157		562.5		6.944	8.767		20.118	12.517		17.103	6.159
	1126		9.788	9.442	6.468		11.341	13.567	25.576		15.574	19.539	23.257		10.485	8.507	6.881		6.046	23.175	7.292		8.729	20.045	8.121		563		6.466	9.313		19.113	12.243		17.038	5.956
	1127		9.875	9.068	6.589		10.814	13.478	25.769		16.579	18.071	23.272		10.162	8.496	8.429		5.901	22	4.777		8.705	19.741	7.794		563.5		6.257	9.792		18.869	13.085		16.382	5.074
	1128		10.203	8.868	7.068		10.674	13.582	27.748		16.022	17.953	25.466		10.926	8.293	7.702		5.361	20.661	4.844		9.531	16.602	7.921		564		5.649	9.238		19.137	12.411		17.236	4.882
	1129		9.62	9.031	6.491		11.069	12.967	27.325		16.514	18.036	23.587		10.504	8.187	5.749		7.434	19.813	5.008		9.174	16.847	8.251		564.5		5.747	9.045		18.599	12.597		16.384	5.093
	1130		9.853	9.298	6.306		9.652	11.79	27.611		15.572	17.097	24.402		10.558	8.489	6.59		9.291	22.072	3.822		7.941	20.146	7.743		565		6.933	9.385		19.462	12.356		17.403	4.185
	1131		9.526	9.102	6.447		11.15	13.41	27.085		17.115	16.877	24.21		8.959	9.258	8.407		10.177	22.898	4.477		9.564	20.165	8.706		565.5		7.668	9.012		18.957	12.868		15.348	5.431
	1132		9.314	8.82	6.63		10.393	14.037	28.207		17.607	17.38	24.917		9.566	9.347	7.525		8.691	21.531	5.092		8.233	19.811	8.929		566		5.835	8.961		19.159	13.007		16.873	5.707
	1133		9.52	9.282	6.311		10.378	11.342	28.006		15.51	16.062	25.021		9.728	9.924	7.107		8.178	22.401	4.287		8.276	19.935	9.254		566.5		6.033	10.38		20.166	13.321		17.496	5.518
	1134		9.719	9.148	6.969		8.018	14.43	28.109		15.909	18.981	25.325		10.626	8.824	8.524		10.467	22.547	4.593		7.241	19.639	8.389		567		6.164	10.674		19.007	13.187		16.473	5.288
	1135		9.699	10.197	6.55		7.783	13.8	27.758		15.772	18.03	25.133		9.116	8.507	6.285		9.635	22.196	5.092		8.37	19.434	8.853		567.5		6.184	10.303		19.834	12.61		16.961	4.909
	1136		9.313	9.584	6.9		11.361	11.318	27.876		17.114	17.16	25.509		9.578	8.699	7.79		9.18	21.278	3.812		8.303	18.049	8.853		568		5.838	10.433		18.484	12.366		16.046	4.542
	1137		9.346	8.85	6.992		11.645	12.604	27.443		18.296	17.233	25.111		11.482	8.285	7.429		9.06	24.551	4.081		8.32	22.661	8.179		568.5		5.499	10.155		20.5	12.038		18.357	3.946
	1138		9.709	8.78	6.559		11.21	13.193	26.925		15.955	18.012	24.361		9.991	8.406	7.844		8.229	23.166	5.782		7.883	20.326	8.441		569		6.962	9.253		19.723	12.38		16.849	6.041
	1139		9.627	9.747	6.714		10.858	12.445	27.307		16.453	17.363	24.704		9.622	8.878	8.116		8.182	22.964	4.305		8.327	21.454	7.997		569.5		6.069	9.089		19.256	12.228		16.599	6.062
	1140		9.767	8.939	6.392		10.176	12.321	28.23		15.709	17.615	26.066		8.555	8.416	8.461		8.22	23.443	4.611		10.05	22.107	7.482		570		5.792	9.085		19.437	11.801		16.446	5.633
	1141		9.89	8.855	7.261		11.171	14.612	28.664		17.137	19.131	25.879		8.8	8.404	8.563		9.47	19.702	4.868		9.792	18.717	7.883		570.5		6.536	9.181		19.396	13.324		15.984	6.441
	1142		10.422	8.646	6.71		10.271	13.909	28.365		16.1	18.144	25.068		9.948	8.564	8.353		8.428	19.544	3.331		8.13	19.174	8.621		571		5.81	9.415		18.901	13.055		15.312	6.025
	1143		9.605	9.34	6.413		10.58	13.121	28.408		14.942	18.352	25.056		9.652	9.723	8.833		8.605	23.628	3.531		8.45	20.911	9.237		571.5		5.701	9.525		19.545	12.27		16.668	5.153
	1144		9.54	8.799	7.089		8.713	13.08	28.515		14.934	17.565	25.541		10.146	9.942	8.265		9.694	21.332	3.548		8.334	20.582	8.824		572		6.481	10.283		19.406	12.965		16.654	5.698
	1145		9.64	8.504	6.75		11.474	12.367	28.455		14.597	16.855	25.386		9.937	7.903	8.609		8.909	22.985	3.483		8.16	20.601	8.423		572.5		6.058	10.457		20.043	12.588		17.322	3.655
	1146		9.869	9.297	6.577		8.552	11.804	29.066		14.045	16.704	26.382		10.42	7.875	8.04		8.888	22.053	4.208		7.747	19.416	8.154		573		6.128	9.825		19.156	12.298		16.174	4.508
	1147		10.085	9.535	6.086		8.59	12.337	28.84		16.05	17.737	26.105		9.361	8.468	8.441		9.297	22.95	3.864		8.417	20.575	9.037		573.5		6.015	10.183		17.964	13.095		16.017	5.543
	1148		10.042	8.114	6.373		8.786	14.156	28.598		14.826	17.727	25.387		9.559	9.548	6.242		9.062	19.597	5.544		8.084	18.93	8.587		574		5.884	9.853		20.541	12.917		18.451	5.733
	1149		9.884	6.944	6.756		11.22	13.197	26.638		16.639	15.98	23.914		10.149	9.175	8.229		8.768	20.199	4.537		8.297	19.055	6.849		574.5		6.166	9.099		20.244	12.791		18.717	6.706
	1150		9.947	7.699	6.775		11.5	16.625	27.257		16.477	19.946	23.842		9.958	8.731	8.237		8.547	17.743	3.428		8.592	16.548	8.567		575		6.348	10.078		20.364	13.185		18.631	5.603
	1151		10.074	9.015	6.849		9.331	15.332	27.79		15.098	19.66	25.051		10.475	8.976	8.033		8.867	19.383	4.035		8.136	17.927	8.467		575.5		5.72	9.542		19.759	13.141		17.723	6.162
	1152		9.62	9.06	5.984		10.076	13.469	24.209		16.101	17.192	22.209		9.993	9.631	8.042		7.773	18.864	3.796		7.922	18.72	8.554		576		7.39	9.715		21.389	12.886		18.646	7.069
	1153		10.314	8.827	6.108		12.74	12.614	25.341		17.526	16.521	23.235		9.557	9.948	8.726		7.746	17.06	4.537		7.972	14.986	8.216		576.5		6.901	9.723		21.607	13.213		18.94	6.11
	1154		10.133	9.87	6.798		8.108	15.033	25.768		15.405	20.584	22.382		10.038	9.727	8.39		10.29	19.008	4.412		8.065	16.802	9.107		577		7.132	9.471		21.002	13.134		18.834	5.874
	1155		9.933	8.901	6.087		12.319	12.98	24.118		17.906	18.987	21.143		10.608	10.142	6.208		8.157	17.978	7.93		8.154	16.077	10.832		577.5		6.109	9.308		20.724	13.252		18.567	5.982
	1156		9.699	10.108	6.824		11.704	14.514	21.847		15.382	19.905	19.804		9.048	8.741	8.891		8.637	17.983	4.045		8.762	16.374	8.862		578		6.649	9.374		19.426	12.961		17.351	5.935
	1157		9.583	9.135	6.773		12.199	14.87	21.836		15.834	19.778	19.617		9.904	7.927	9.327		8.922	19.424	4.421		9.206	14.201	8.607		578.5		5.918	9.695		20.849	13.736		18.764	6.284
	1158		9.97	9.05	6.027		15.307	14.786	22.756		18.676	20.484	22.063		10.152	8.202	8.053		9.691	19.376	4.716		8.177	16.656	6.796		579		6.74	9.868		20.468	12.692		18.967	6.118
	1159		10.21	9.784	6.826		13.662	12.782	22.123		18.312	18.44	20.194		10.086	8.35	9.029		8.099	19.874	3.551		8.454	16.508	8.514		579.5		6.725	9.567		20.568	12.728		18.186	6.37
	1160		10.273	9.298	6.619		12.482	14.606	22.11		17.937	18.969	21.194		10.147	7.758	7.36		9.692	17.361	4.141		8.449	15.482	8.315		580		6.408	9.557		20.355	13.107		18.704	6.219
	1161		10.202	9.422	6.608		14.646	14.563	22.606		18.745	19.97	21.196		10.069	8.521	7.566		6.6	19.741	4.862		9.127	18.33	8.878		580.5		5.893	9.279		20.081	12.552		18.616	6.148
	1162		10.363	9.901	7.046		12.616	12.847	25.064		18.056	18.453	22.657		10.353	8.131	7.56		10.453	19.394	4.433		9.005	17.273	8.934		581		6.8	9.721		20.281	13.802		18.172	6.975
	1163		10.145	9.678	6.689		13.675	14.152	23.921		18.342	18.862	22.428		10.625	7.526	6.9		8.19	18.633	4.366		8.853	17.835	8.486		581.5		6.895	9.021		19.534	12.913		17.663	6.782
	1164		9.667	9.51	6.563		12.833	12.58	23.918		15.154	18.72	21.828		9.984	7.808	6.091		8.086	18.464	9.089		8.408	17.13	8.721		582		6.048	9.601		21.727	12.608		19.653	5.749
	1165		10.054	10.631	7.288		11.75	11.032	26.28		15.02	18.67	24.851		10.422	8.083	5.824		7.889	19.536	9.217		8.298	18.284	9.126		582.5		6.824	9.954		21.327	14.321		19.029	6.841
	1166		10.195	9.855	6.025		12.601	10.784	27.188		15.202	17.57	24.898		10.871	8.185	7.348		10.277	18.228	5.253		7.927	17.122	8.401		583		6.634	10.261		21.951	12.983		18.613	6.346
	1167		9.79	9.487	6.239		13.253	10.4	24.989		17.616	16.39	24.047		9.766	8.022	7.561		7.12	18.669	4.8		8.428	17.981	8.558		583.5		6.217	9.054		20.388	12.014		18.075	5.816
	1168		9.668	9.526	7.119		15.369	11.888	26.545		17.063	17.571	24.07		10.426	8.288	6.915		7.104	19.179	4.396		7.862	15.984	7.819		584		6.093	9.226		20.496	12.913		18.288	6.508
	1169		9.932	9.453	7.043		14.622	12.982	26.597		17.994	16.927	23.458		11.463	8.122	7.489		9.339	20.527	6.184		8.041	19.691	8.704		584.5		6.578	9.637		20.047	12.931		18.324	5.76
	1170		9.864	9.69	7.311		16.356	14.578	26.695		18.842	17.628	24.576		10.662	8.607	7.823		8.358	21.806	4.554		7.841	21.66	8.641		585		6.674	9.394		19.824	12.025		19.032	5.93
	1171		9.755	9.915	7.085		15.281	13.037	25.934		18.36	17.41	23.591		10.737	7.643	8.635		8.618	22.274	5.085		7.66	20.64	7.991		585.5		6.588	9.612		20.786	13.063		19.438	5.04
	1172		9.519	9.619	7.102		14.926	11.8	25.731		17.876	17.328	23.308		10.936	7.834	8.15		10.87	21.404	5.242		9.835	20.853	8.209		586		6.141	10.503		19.975	12.682		18.177	5.844
	1173		9.343	8.952	6.398		16.37	12.678	26.025		18.049	17.589	23.678		11.086	8.418	9.011		10.379	21.974	4.398		8.185	21.416	8.565		586.5		5.723	10.073		20.935	13.826		19.609	6.701
	1174		9.869	8.805	6.595		14.568	14.497	27.076		16.177	18.792	24.429		10.915	8.485	6.645		10.596	23.44	3.826		7.567	20.455	7.821		587		5.942	10.064		19.263	13.195		16.71	6.435
	1175		9.936	9.186	6.168		14.231	11.887	25.194		17.417	17.691	24.196		11.091	7.659	7.892		9.073	22.272	4.843		8.083	20.339	8.953		587.5		5.819	9.765		20.446	12.332		18.781	5.223
	1176		9.995	9.417	6.962		14.066	11.767	25.24		17.761	17.117	23.035		11.055	7.791	8.454		9.264	20.653	4.895		7.875	19.621	8.232		588		6.521	9.455		19.756	12.655		17.63	5.799
	1177		9.424	8.457	7.141		12.743	14.331	26.716		18.157	19.67	25.91		11.086	8.28	8.011		9.174	22.734	3.595		8.294	19.874	8.401		588.5		5.783	8.691		20.27	11.888		17.885	5.867
	1178		9.908	8.248	6.515		14.37	12.759	26.869		18.306	17.342	25.219		11.387	9.807	6.539		8.326	23.122	5.195		9.101	22.211	8.372		589		6.197	9.314		20.064	12.93		17.378	5.088
	1179		9.83	9.598	6.582		13.183	12.631	26.609		17.451	19.56	24.636		11.204	8.295	7.141		7.78	18.663	5.917		8.716	16.94	8.223		589.5		6.413	9.266		19.74	12.916		17.752	6.215
	1180		9.937	9.627	6.405		13.034	13.251	27.893		16.941	19.427	25.705		10.261	8.682	8.367		7.861	19.318	4.976		9.122	17.142	8.528		590		5.719	8.339		19.797	12.186		17.987	6.564
	1181		10.132	9.036	6.723		14.306	11.674	27.205		17.317	17.236	25.337		9.964	8.135	8.036		9.462	17.892	4.197		8.364	15.302	7.954		590.5		6.175	9.969		19.451	13.43		17.209	5.469
	1182		10.206	8.509	6.913		15.461	13.206	27.775		18.639	18.982	25.309		10.501	8.777	7.209		8.288	20.726	4.702		8.389	17.945	7.818		591		6.852	7.006		19.509	12.056		17.882	6.081
	1183		9.973	8.383	6.705		15.886	13.565	25.888		17.818	17.466	23.741		10.344	8.258	7.921		9.133	20.601	3.712		9.086	19.323	8.384		591.5		6.865	7.265		20.023	11.392		17.252	5.926
	1184		9.844	8.808	6.301		13.639	13.958	27.512		17.711	19.185	25.082		10.888	7.758	7.708		7.383	20.26	4.437		8.474	18.959	7.236		592		6.73	7.592		20.689	11.22		18.335	4.594
	1185		9.997	9.028	6.865		14.38	11.872	26.342		17.593	17.26	24.701		10.38	7.828	7.659		6.916	19.621	4.501		8.797	19.332	8.168		592.5		6.204	7.68		20.186	11.02		18.137	5.008
	1186		9.471	9.731	6.475		14.231	14.594	25.477		17.599	19.822	23.715		11.923	7.802	7.246		7.826	16.931	4.048		7.909	15.217	7.792		593		5.581	8.481		19.013	12.419		17.783	4.993
	1187		9.718	9.516	6.656		14.502	12.674	24.868		18.306	19.243	22.988		10.784	8.076	7.402		8.179	17.007	4.784		8.053	13.953	7.999		593.5		7.595	6.637		20.005	10.455		17.459	5.055
	1188		10.094	8.572	6.409		15.29	15.445	25.922		17.592	20.182	24.071		10.731	7.862	8.101		8.757	16.43	4.619		7.757	14.792	8.148		594		6.288	7.96		19.448	12.497		17.659	6.626
	1189		9.81	8.364	6.837		14.544	14.139	27.568		16.997	19.04	25.306		10.92	8.179	7.107		8.354	17.016	4.649		7.831	13.864	8.346		594.5		6.191	7.745		22.121	11.402		19.585	6.348
	1190		10.062	8.972	5.677		13.6	13.149	26.817		16.844	18.339	24.397		10.777	8.373	7.205		8.242	15.667	4.821		7.736	13.337	8.686		595		6.503	8.773		20.001	13.393		18.198	5.699
	1191		10.145	9.026	6.088		16.361	13.552	27.158		19.465	18.23	24.935		10.26	9.12	6.98		7.49	17.278	5.758		7.394	12.564	8.923		595.5		5.813	8.07		20.716	12.67		19.026	5.528
	1192		9.766	8.804	6.463		13.983	13.393	26.692		16.901	17.663	24.65		10.959	7.698	6.776		7.627	17.181	5.833		7.799	13.619	8.584		596		5.929	7.783		20.661	12.087		18.371	5.333
	1193		9.898	8.972	7.225		15.492	13.721	27.474		17.941	18.5	25.934		10.254	8.288	6.411		7.903	15.503	5.175		9.109	14.79	8.225		596.5		7.132	8.856		20.608	12.339		18.843	4.928
	1194		9.454	8.2	7.155		14.756	14.607	25.523		17.015	18.212	23.832		10.623	10.065	6.959		7.461	12.877	7.912		7.58	14.514	9.915		597		7.317	8.419		19.674	12.027		17.323	4.068
	1195		9.706	9.068	6.046		14.008	13.938	25.486		17.279	19.022	24.134		10.647	8.137	6.597		7.994	15.994	8.351		7.539	15.519	10.166		597.5		6.695	7.179		20.526	10.801		18.563	5.058
	1196		9.792	8.611	6.279		15.473	14.581	24.27		17.796	18.608	23.518		11.019	8.923	6.064		10.407	15.952	8.49		8.327	13.731	9.256		598		5.896	7.671		20.778	11.476		18.329	4.23
	1197		9.996	8.696	6.757		15.855	15.243	25.266		17.503	18.804	24.036		10.644	8.965	6.153		7.38	15.374	8.091		7.475	12.44	8.851		598.5		6.3	7.87		21.066	11.181		19.678	4.597
	1198		10.099	8.778	5.88		13.538	14.02	25.175		16.847	17.805	23.443		10.325	10.36	6.453		7.643	14.78	7.791		7.281	12.182	8.599		599		6.929	7.847		20.056	12.769		18.772	5.958
	1199		10.158	8.617	6.268		15.882	13.428	24.777		17.629	17.627	24.643		10.64	9.733	6.272		10.728	14.948	7.627		7.505	12.529	7.402		599.5		6.376	7.458		20.238	11.078		18.328	4.735
	1200		9.493	9.106	6.659		14.807	14.286	23.994		17.616	18.554	23.096		10.673	10.037	5.666		7.562	14.793	9.367		7.724	12.676	8.869		600		6.354	8.918		20.409	13.012		18.257	5.84
	1201		9.902	9.185	6.236		14.306	16.439	22.969		16.796	19.552	22.406		10.819	10.293	5.928		7.481	12.38	7.812		7.335	12.207	7.217		600.5		5.884	8.391		20.655	12.138		18.676	5.907
	1202		9.896	9.638	6.373		15.978	14.952	24.353		17.987	19.369	23.381		11.015	10.411	6.779		7.361	16.319	8.527		7.414	13.822	7.198		601		6.417	9.472		20.316	13.171		18.318	6.02
	1203		9.539	9.084	5.876		15.039	16.262	24.205		17.548	19.788	23.513		10.689	10.165	6.23		8.74	16.593	9.313		7.447	15.144	6.511		601.5		6.624	9.766		20.82	12.627		18.766	4.249
	1204		9.879	9.529	6.7		14.719	15.492	24.534		17.185	20.001	23.891		10.245	10.249	6.17		7.677	15.819	9.72		8.606	16.078	6.889		602		5.941	8.03		20.427	12.944		18.566	6.265
	1205		9.909	9.062	6.471		12.998	14.903	24.253		16.898	18.806	23.951		10.792	9.559	5.851		8.549	14.193	8.185		6.984	13.799	7.539		602.5		6.001	8.013		20.578	12.241		17.957	6.596
	1206		9.799	8.752	6.06		16.274	13.97	24.271		18.462	17.974	23.898		10.215	10.165	6.172		7.857	13.871	8.85		8.1	13.845	6.333		603		6.384	7.09		20.75	11.582		18.453	6.587
	1207		9.962	9.483	6.373		16.065	13.903	23.986		17.336	18.722	24.431		10.791	10.504	6.258		8.188	16.191	8.614		7.818	16.186	6.505		603.5		5.925	8.503		21.109	12.854		19.249	7.279
	1208		9.628	9.522	6.442		14.241	14.772	21.897		16.242	19.09	22.301		10.732	10.331	5.974		8.282	13.899	7.839		7.856	14.115	7.5		604		6.532	9.634		21.497	12.66		19.078	7.828
	1209		9.607	9.394	6.157		16.253	14.514	23.46		17.586	18.249	23.194		10.702	10.211	6.401		7.321	12.436	8.667		7.959	14.854	8.469		604.5		5.901	9.587		20.088	12.707		18.317	6.391
	1210		9.971	8.983	6.386		14.258	15.294	25.291		16.738	19.415	24.424		9.881	10.639	6.836		8.874	14.056	9.116		7.23	13.524	8.15		605		6.496	9.005		19.229	13.53		17.261	8.543
	1211		9.984	9.136	6.128		15.369	14.155	23.83		17.39	18.827	23.495		9.059	9.796	6.474		8.89	12.815	8.393		7.415	12.774	8.705		605.5		6.195	10.714		20.399	14.022		19.038	7.701
	1212		9.649	9.006	6.17		14.218	14.883	25.759		17.443	18.992	24.975		9.107	10.072	6.746		8.326	15.094	9.65		6.519	14.811	9.267		606		5.954	9.947		19.911	14.378		19.241	7.423
	1213		9.705	9.742	6.985		15.025	13.464	24.869		17.883	18.45	24.195		10.092	10.564	6.212		8.381	12.116	8.985		7.438	13.761	8.567		606.5		5.84	9.891		20.943	12.922		19.525	7.241
	1214		9.836	9.433	6.555		15.412	15.612	24.889		17.135	19.73	24.156		11.107	11.224	6.519		8.493	15.467	10.345		7.374	15.782	9.429		607		5.914	10.38		20.762	13.372		18.397	5.657
	1215		9.86	8.884	6.906		15.337	13.336	23.798		17.271	17.903	23.055		9.751	10.077	5.161		7.202	14.518	9.096		7.501	14.755	8.671		607.5		6.701	9.387		22.473	14.403		20.649	8.23
	1216		9.786	8.733	6.971		14.615	10.805	24.998		17.136	15.919	23.568		10.164	10.035	5.31		7.726	12.924	7.618		7.785	13.6	8.38		608		6.539	10.084		22.737	13.2		19.325	6.322
	1217		10.155	8.797	6.859		15.679	10.165	23.574		17.588	15.923	22.243		10.327	10.905	5.229		8.704	15.698	8.186		7.117	15.838	9.204		608.5		6.204	8.45		21.972	13.844		18.268	8.561
	1218		9.905	9.749	5.818		15.5	7.065	24.143		17.317	13.714	23.475		10.935	10.627	5.523		7.732	14.251	8.35		6.958	14.415	8.644		609		6.125	9.566		20.889	13.39		16.994	7.627
	1219		10.373	9.302	8.033		16.791	8.68	27.669		17.281	14.469	24.981		10.83	10.066	5.291		8.695	14.924	7.735		7.373	15.558	8.437		609.5		6.53	9.778		21.671	13.481		18.833	8.015
	1220		9.643	8.652	5.544		15.766	7.947	26.876		17.845	13.262	25.68		10.793	9.716	5.388		10.421	12.915	8.401		7.676	14.916	9.296		610		7.47	10.205		21.784	13.704		18.183	7.725
	1221		9.939	9.382	7.135		16.231	5.941	25.634		18.217	12.875	24.734		10.796	9.405	5.255		7.229	14.88	7.635		7.426	16.32	7.69		610.5		6.773	10.014		23.067	13.666		18.709	7.42
	1222		9.999	8.754	6.837		15.653	8.579	25.798		17.191	14.901	23.913		9.595	8.902	6.394		7.663	12.952	10.458		7.459	15.093	10.062		611		6.786	8.871		23.265	13.245		18.819	8.586
	1223		9.78	8.959	6.108		16.15	6.952	21.965		17.669	12.965	21.458		10.856	9.779	6.111		8.062	14.738	9.55		7.668	16.668	9.626		611.5		7.615	9.547		21.722	13.408		17.609	7.271
	1224		9.764	8.866	6.584		15.416	6.454	24.435		18.071	12.599	24.242		8.53	9.753	5.554		4.546	14.926	7.226		8.053	15.609	9.7		612		8	9.957		22.626	12.953		18.162	7.108
	1225		9.836	9.144	6.641		14.91	9.268	23.712		17.372	14.37	23.609		8.333	10.003	6.526		4.301	14.17	9.273		8.079	14.456	9.616		612.5		7.738	9.266		22.98	13.112		19.458	8.276
	1226		9.762	8.975	6.388		15.85	8.567	25.458		18.231	15.029	24.265		5.758	10.054	6.951		4.585	14.372	5.93		7.126	15.229	8.753		613		6.731	9.174		21.352	13.118		18.359	7.913
	1227		10.099	8.752	6.435		11.893	9.065	23.666		16.196	15.008	23.325		6.549	10.166	6.652		4.633	13.006	6.309		7.31	15.943	8.625		613.5		6.188	9.436		20.905	13.265		19.136	7.459
	1228		9.762	9.07	6.461		15.038	7.885	22.735		16.903	13.941	22.425		7.214	10.086	6.803		4.114	12.217	7.245		7.663	15.107	10.17		614		5.988	10.242		21.173	13.137		19.988	5.672
	1229		9.749	9.513	6.731		11.799	8.011	24.124		15.869	13.834	24.044		6.924	9.346	6.671		4.471	13.38	10.301		7.827	14.127	9.327		614.5		6.155	9.203		20.607	13.656		18.181	7.025
	1230		9.775	9.337	6.8		12.459	8.011	23.645		15.901	14.282	22.87		6.605	8.895	6.553		4.484	20.245	11.965		7.743	18.123	9.967		615		5.779	9.81		19.015	13.452		17.836	6.501
	1231		9.663	9.464	6.468		12.257	8.986	23.975		16.248	15.638	23.769		6.378	9.727	6.115		4.572	19.852	11.229		7.957	17.597	10.475		615.5		5.889	9.423		18.902	14.142		17.344	6.483
	1232		9.51	9.664	6.44		12.341	8.669	27.291		16.059	15.394	25.533		7.412	10.86	6.877		4.589	12.599	11.277		7.356	15.231	9.801		616		5.976	9.67		19.126	13.518		17.82	7.272
	1233		9.734	9.881	6.549		13.072	8.572	25.509		16.797	14.512	23.824		7.213	9.362	6.683		4.437	13.806	11.794		7.771	14.388	10.14		616.5		5.662	9.396		20.585	13.133		18.854	6.801
	1234		10.024	10.034	6.35		13.124	6.586	24.458		17.204	13.037	23.686		8.508	8.127	6.509		4.073	16.172	12.676		6.892	13.619	11.054		617		6.059	9.868		20.195	12.596		19.562	6.904
	1235		9.897	9.455	6.345		12.31	7.709	25.474		16.728	14.893	24.47		7.203	8.661	6.809		4.196	17.417	11.012		7.916	15.049	9.19		617.5		6.16	9.818		20.586	13.861		19.403	6.62
	1236		9.97	10.04	6.332		14.982	8.142	25.553		17.474	14.434	24.419		6.465	10.043	6.073		4.956	10.73	10.233		7.509	13.326	9.398		618		5.849	9.285		20.513	12.661		20.227	5.841
	1237		10.47	10.556	6.003		16.854	8.132	23.551		18.504	15.584	23.014		7.205	8.54	6.536		4.809	14.85	11.727		8.092	12.563	10.626		618.5		6.253	9.991		20.593	14.544		19.272	6.561
	1238		9.972	10.258	6.534		12.761	8.069	24.914		16.072	15.127	24.111		6.826	8.034	6.695		4.694	13.532	11.525		6.869	12.152	10.547		619		6.222	9.832		20.439	13.474		19.252	6.732
	1239		9.86	10.626	6.397		12.541	7.192	24.901		16.802	15.74	24.414		6.509	8.464	5.851		4.48	13.37	10.964		7.139	12.854	10.633		619.5		5.818	9.864		19.747	12.9		18.271	6.366
	1240		9.915	10.605	6.94		11.526	7.557	26.245		16.048	16.059	24.704		6.767	7.997	5.973		4.106	13.555	11.29		7.426	13.354	10.681		620		6.249	9.533		20.692	12.91		19.551	6.894
	1241		9.615	10.499	6.568		12.978	6.283	26.478		16.636	15.061	24.671		5.909	8.834	5.618		4.633	13.209	11.175		7.104	13.966	11.301		620.5		6.413	9.776		20.516	13.695		19.864	5.818
	1242		9.688	10.473	6.164		15.096	7.492	21.507		17.694	15.204	20.771		6.061	8.397	6.36		5.393	15.06	11.196		7.999	11.955	10.507		621		6.053	9.435		21.354	13.801		19.418	6.425
	1243		10.353	10.692	6.396		12.77	6.581	24.293		18.574	14.042	23.481		6.764	7.398	6.851		5.316	12.231	9.515		7.868	10.662	9.321		621.5		8.528	9.537		20.735	15.004		18.208	7.967
	1244		10.007	10.867	6.433		12.28	6.307	26.549		16.92	15.055	25.092		6.172	7.35	6.251		5.026	14.727	11.438		6.911	11.152	10.558		622		8.454	10.033		20.646	13.725		18.991	6.775
	1245		9.579	10.778	7.007		11.926	6.849	24.723		16.618	15.524	23.931		7.182	8.435	6.567		4.398	13.045	11.338		7.295	11.161	10.661		622.5		8.937	9.348		23.254	13.354		19.014	7.215
	1246		9.665	10.624	6.593		10.991	6.46	24.083		16.104	14.248	23.307		7.026	6.996	6.728		4.259	15.367	11.404		7.611	12.171	10.974		623		8.542	8.117		21.892	13.862		17.493	8.97
	1247		10.012	10.359	6.674		11.902	6.688	24.209		16.469	14.444	22.964		8.45	7.81	5.553		4.976	14.07	8.688		7.822	11.804	8.408		623.5		8.578	8.581		21.326	13.329		17.47	7.114
	1248		9.482	10.309	6.725		12.037	7.615	25.859		16.432	15.809	24.671		6.018	8.051	6.134		5.606	14.6	9.46		7.264	11.92	8.661		624		8.625	9.8		22.272	13.851		18.212	7.543
	1249		9.478	10.952	6.36		11.474	5.927	24.524		16.727	14.864	23.684		6.755	8.366	6.133		5.494	15.804	8.481		7.44	12.149	8.888		624.5		9.14	10.178		19.986	13.305		11.955	6.215
	1250		9.388	10.444	6.866		11.092	6.558	25.237		15.726	15.169	24.148		6.127	7.997	5.634		4.469	13.971	9.926		6.97	12.896	9.153		625		9.287	9.598		23.285	13.122		19.665	7.509
	1251		10.22	10.49	6.266		11.879	6.57	24.497		17.762	15.005	23.334		7.202	8.657	6.845		3.965	15.997	7.296		8.003	12.798	8.681		625.5		9.722	9.55		21.37	14.343		16.25	8.458
	1252		10.227	10.587	6.494		11.243	7.462	26.238		17.653	15.648	24.243		6.68	7.267	6.242		4.434	14.514	8.778		7.792	10.714	9.121		626		9.209	9.561		24.614	13.043		19.853	6.152
	1253		10.288	10.073	6.473		13.549	6.698	25.823		19.318	14.55	24.416		7.357	9.829	6.854		4.392	13.375	9.302		7.665	14.132	8.776		626.5		6.778	9.231		21.429	13.308		17.018	7.026
	1254		10.465	10.47	6.379		12.036	8.276	25.223		17.416	16.353	24.007		7.408	8.926	6.058		4.572	16.387	8.644		7.579	13.738	8.804		627		7.838	10.025		20.929	13.274		17.036	6.541
	1255		9.812	10.408	6.321		11.343	8.052	23.958		16.32	15.973	22.764		7.303	8.224	5.869		3.95	16.076	8.328		7.331	12.508	8.13		627.5		7.522	9.569		21.904	12.826		18.637	6.998
	1256		10.244	10.516	6.378		11.687	7.77	21.63		17.129	15.93	20.757		6.832	8.524	6.794		4.198	15.384	8.16		7.906	12.944	8.48		628		6.01	9.026		20.672	12.205		17.762	5.621
	1257		9.953	10.244	6.798		11.262	7.162	21.403		16.983	14.582	21.051		6.74	8.175	6.292		4.414	14.654	9.245		7.728	11.95	9.145		628.5		6.075	9.636		20.455	13.141		16.246	6.341
	1258		9.855	10.401	6.459		12.3	8.761	22.04		16.229	16.252	20.699		7.562	8.167	6.133		4.081	15.369	9.006		7.677	10.697	8.425		629		6.582	9.67		17.896	13.277		14.055	5.187
	1259		9.903	10.517	6.088		14.054	7.692	26.807		17.465	16.291	25.957		7.899	8.016	6.128		4.334	16.322	8.156		7.69	12.555	8.71		629.5		6.635	9.256		18.389	13.889		15.014	7.433
	1260		9.89	10.222	5.651		13.982	7.066	26.148		18.016	14.615	24.867		6.899	7.699	6.308		4.71	15.678	8.463		7.654	11.971	8.476		630		8.219	8.955		18.11	11.494		14.846	5.196
	1261		10.211	10.674	5.88		13.465	8.258	26.915		16.805	16.322	25.685		6.524	8.219	5.987		4.328	16.395	9.191		7.524	12.356	9.301		630.5		6.755	8.669		17.372	12.59		14.992	7.17
	1262		9.756	10.437	6.002		14.726	7.907	26.095		17.605	15.442	24.53		6.526	7.853	5.962		4.892	14.044	8.019		7.285	12.621	8.33		631		6.179	10.003		16.318	13.614		13.464	7.429
	1263		9.649	9.997	6.11		14.224	8.887	27.064		17.421	15.56	25.262		6.146	9.318	6.264		4.246	17.31	8.263		7.133	14.406	8.362		631.5		6.156	9.057		18.736	14.217		16.022	8.656
	1264		9.871	10.683	5.924		13.595	8.728	26.749		17.537	16.057	24.989		6.708	7.286	6.206		4.007	16.014	8.377		7.831	14.043	7.873		632		5.994	9.992		17.671	13.705		15.32	6.341
	1265		9.722	10.752	6.12		12.571	6.72	27.603		17.036	15.187	26.004		6.425	8.27	6.593		4.627	16.672	8.373		7.676	14.276	8.192		632.5		5.956	10.285		16.759	12.571		11.941	5.454
	1266		10.192	10.362	6.258		11.786	7.574	25.674		17.442	15.306	23.924		7.13	6.892	6.524		4.444	18.674	8.027		8.123	15.257	7.713		633		6.855	9.933		16.818	13.403		12.139	5.938
	1267		9.793	10.656	5.891		12.961	9.629	26.809		17.464	16.874	25.417		6.934	8.355	6.428		4.55	20.949	8.553		7.697	16.481	7.698		633.5		7.133	10.492		19.356	12.74		14.764	4.591
	1268		9.872	10.256	6.452		11.674	10.468	25.04		16.292	17.925	23.633		6.947	8.218	6.102		4.768	17.979	10.138		7.552	14.491	9.039		634		7.501	10.613		18.32	13.424		12.087	4.747
	1269		10.108	10.498	6.428		11.678	10.33	27.389		17.026	17.928	25.782		6.447	6.579	6.158		4.489	20.851	8.386		7.344	17.245	8.662		634.5		7.364	11.161		19.218	13.523		16.527	5.39
	1270		9.893	10.419	6.118		12.556	8.411	24.56		17.145	16.985	22.728		5.936	7.768	5.782		4.655	19.951	7.582		7.701	16.824	7.913		635		6.551	10.877		20.481	13.893		16.551	5.427
	1271		9.979	10.783	6.11		13.106	9.741	27.929		17.323	18.481	26.242		6.87	8.146	5.918		4.282	18.849	8.321		7.504	15.503	8.452		635.5		5.978	10.654		19.22	13.505		14.441	4.848
	1272		9.882	10.478	5.968		11.393	10.528	28.631		16.723	18.747	26.266		7.194	8.829	5.769		4.367	19.255	8.604		7.938	15.551	8.823		636		7.937	8.058		20.097	12.791		15.233	7.096
	1273		9.763	10.311	5.743		11.686	12.942	27.471		16.848	19.281	25.482		6.806	9.794	5.257		4.665	15.26	5.771		7.469	15.616	8.302		636.5		7.274	8.348		20.003	13.041		16.057	7.855
	1274		9.604	10.47	5.732		10.569	11.113	26.146		16.363	19.051	24.26		6.809	9.219	4.846		5.444	17.247	6.81		8.314	15.625	8.469		637		7.043	7.264		17.969	11.922		14.77	6.541
	1275		10.159	9.939	6.408		11.15	12.595	27.081		16.971	19.749	25.776		6.052	9.241	4.877		4.508	18.983	6.649		7.616	14.14	8.631		637.5		5.997	7.64		17.212	12.782		14.514	7.764
	1276		10.131	10.273	6.301		10.898	9.16	25.821		17.162	17.661	24.085		7.538	7.499	4.95		3.989	20.36	6.957		7.221	15.849	8.661		638		6.744	8.308		19.265	13.304		15.889	8.497
	1277		9.785	10.685	5.678		11.467	8.858	25.332		16.978	17.798	23.585		7.894	8.856	4.804		4.15	19.567	6.466		6.815	14.395	8.337		638.5		7.747	8.566		18.792	13.028		14.118	7.552
	1278		9.979	10.053	6.237		11.961	8.421	25.92		16.948	16.581	23.902		7.929	9.044	4.855		5.214	19.603	6.198		7.424	14.82	8.685		639		7.331	9.772		19.781	13.614		16.856	8.281
	1279		10.153	10.928	6.188		12.457	7.451	27.308		17.771	15.9	25.319		7.053	9.862	5.088		4.388	18.008	6.772		7.037	12.347	8.167		639.5		7.459	9.247		20.073	12.632		16.414	6.525
	1280		10.067	10.371	6.525		11.948	10.304	25.647		17.729	18.159	24.228		5.949	9.431	5.417		4.755	19.405	5.897		7.213	14.951	7.716		640		6.599	9.427		16.554	13.712		13.695	6.852
	1281		9.785	10.537	6.262		11.355	7.838	25.821		16.76	16.913	24.821		8.474	10.26	5.375		4.745	18.895	7.07		7.463	13.299	9.241		640.5		7.343	10.264		19.885	13.924		15.598	7.714
	1282		9.725	10.443	6.348		11.796	9.787	26.273		17.04	17.995	24.586		8.862	10.671	5.43		3.954	15.114	6.052		8.264	10.285	8.702		641		7.814	9.828		18.526	13.658		14.938	6.947
	1283		10.257	10.264	5.946		12.555	9.396	25.535		18.054	17.138	24.262		7.518	9.922	4.996		4.685	17.297	6.236		9.691	11.844	8.891		641.5		6.774	9.976		19.872	12.955		16.719	6.101
	1284		9.897	10.51	6.062		14.711	8.541	26.664		19.867	16.91	25.423		8.239	10.462	4.977		5.08	17.792	5.802		8.341	14.106	8.89		642		7.421	9.403		21.212	12.548		16.269	6.68
	1285		9.905	10.421	5.442		12.147	7.191	26.731		17.872	15.013	24.532		9.008	9.683	5.524		4.714	19.332	5.971		7.992	13.522	9.153		642.5		7.29	9.082		21.128	14.746		16.971	8.224
	1286		10.14	10.036	7.003		13.999	6.922	24.728		19.41	14.303	22.207		8.411	9.256	5.103		4.382	18.063	6.499		8.074	14.756	9.121		643		6.363	9.217		21.147	11.885		17.449	5.491
	1287		10.13	10.562	7.068		13.217	7.12	28.597		19.832	15.579	25.785		8.071	9.074	4.846		4.444	17.231	7.088		8.777	13.467	9.446		643.5		6.509	9.465		19.923	13.08		15.984	6.124
	1288		10.034	10.44	6.904		13.238	9.877	27.496		19.118	17.342	24.915		7.593	10.097	5.166		4.48	19.036	5.936		8.44	12.66	8.608		644		6.355	9.824		18.606	12.891		13.985	6.126
	1289		10.202	10.217	7.44		11.862	11.459	25.306		18.669	17.193	24.203		8.056	10.116	5.587		4.923	18.54	6.64		8.787	12.808	9.813		644.5		5.668	9.483		19.651	13.937		15.208	7.428
	1290		9.779	10.364	7.189		13.356	7.654	27.034		20.395	16.247	25.017		7.946	10.139	4.607		5.038	19.155	6.407		7.85	12.714	9.835		645		6.187	9.377		19.961	12.948		15.937	6.469
	1291		9.748	10.213	7.782		15.057	8.183	28.278		20.158	15.947	25.688		7.702	9.583	5.251		4.374	18.341	5.559		9.118	12.061	8.982		645.5		7.349	9.316		20.428	13.524		15.415	7.575
	1292		9.913	10.34	7.915		14.556	8.011	28.632		19.726	15.964	26.824		8.065	9.5	5.04		4.901	17.272	6.619		8.534	11.364	7.96		646		6.062	8.709		17.692	13.02		14.178	7.445
	1293		10.193	10.745	8.149		12.774	8.386	28.205		19.297	16.495	26.077		6.868	8.664	4.732		4.568	16.912	6.475		7.949	11.533	9.027		646.5		6.811	10.262		19.286	13.237		14.887	6.712
	1294		9.919	10.377	8.019		13.933	9.945	28.711		20.052	17.882	25.125		8.533	10.045	5.014		4.672	18.789	6.542		8.68	11.425	7.977		647		6.288	9.562		19.991	13.352		16.107	7.139
	1295		9.945	10.205	7.486		12.505	9.795	27.03		19.66	15.824	26.417		8.197	9.54	5.026		4.722	17.936	6.531		8.068	10.739	9.248		647.5		7.346	9.989		19.482	13.479		15.137	6.78
	1296		10.085	10.642	6.93		14.209	8.388	27.058		20.691	15.777	25.246		8.282	8.381	5.031		4.418	19	6.301		7.816	12.137	8.742		648		8.367	9.886		20.771	13.216		15.652	6.061
	1297		10.301	10.236	7.591		14.72	7.293	28.353		20.994	13.223	27.076		7.609	10.093	5.333		5.181	19.704	6.044		8.221	11.742	9.124		648.5		8.489	9.826		19.654	13.011		13.41	6.356
	1298		10.185	10.508	8.377		15.664	7.129	26.444		21.14	15.269	24.502		7.963	11.802	5.319		4.516	16.983	5.764		8.771	11.023	8.446		649		7.032	9.577		19.751	13.556		16.226	7.756
	1299		10.338	10.6	6.832		11.053	10.206	26.74		19.138	16.784	25.281		8.653	11.695	5.288		4.466	18.907	6.274		8.073	10.819	9.189		649.5		6.815	9.323		20.95	13.968		17.07	7.571
	1300		10.295	10.57	7.581		11.22	7.464	25.959		18.418	15.569	23.368		7.277	12.014	5.039		4.602	19.25	5.644		7.614	10.783	7.812		650		5.798	9.739		20.713	13.296		16.6	7.103
	1301		9.651	10.505	7.421		11.765	6.749	27.493		18.122	14.669	25.471		7.46	11.03	5.066		5.189	19.068	6.333		7.014	10.668	9.12		650.5		6.94	10.343		21.085	13.965		17.266	6.391
	1302		9.93	10.463	7.552		12.153	7.414	26.612		18.306	14.329	23.873		9.834	11.539	5.568		5.382	18.724	5.773		9.035	10.411	8.74		651		6.794	10.222		19.876	12.977		16.122	7.249
	1303		9.706	10.582	7.628		12.751	7.564	26.02		18.51	15.457	23.98		9.337	11.468	5.477		5.292	16.407	5.392		7.837	9.897	8.318		651.5		6.472	9.247		19.564	13.122		16.439	7.991
	1304		10.435	10.593	7.493		12.745	5.952	27.45		19.338	14.326	25.265		9.29	11.964	5.358		5.695	17.459	5.295		7.802	10.385	8.587		652		6.69	9.85		18.201	13.132		15.974	7.09
	1305		9.858	10.547	7.261		13.832	6.657	26.795		19.976	14.854	24.542		7.273	11.569	4.812		4.051	18.68	4.243		8.802	10.696	7.489		652.5		6.781	8.037		21.386	13.087		18.264	6.839
	1306		9.699	10.409	7.139		15.102	7.136	27.277		21.046	15.327	25.331		8.294	11.214	5.116		4.824	17.788	4.939		9.832	10.563	8.581		653		6.572	6.632		19.408	13.624		16.566	7.705
	1307		10.173	10.446	7.038		16.196	7.449	27.251		17.843	14.605	25.391		7.959	11.24	5.109		4.811	18.122	5.816		7.64	11.476	8.735		653.5		6.874	7.481		19.322	12.317		16.48	7.11
	1308		9.669	10.462	8.014		12.918	5.951	26.885		16.493	14.434	23.008		8.32	11.517	5.069		4.911	18.442	5.821		7.639	10.901	7.752		654		6.931	9.059		18.079	12.565		13.996	4.703
	1309		10.366	10.87	8.043		14.321	7.517	26.958		21.89	15.803	23.1		8.257	11.088	4.897		4.537	18.609	5.466		7.86	11.129	8.015		654.5		6.414	8.245		18.752	11.085		16.064	4.061
	1310		9.781	10.264	7.193		11.375	6.907	27.976		18.273	14.247	25.487		7.701	11.726	4.622		4.272	19.075	5.378		8.266	11.212	8.77		655		6.837	8.672		19.648	12.635		15.139	6.001
	1311		9.721	10.276	7.303		12.781	8.348	27.026		18.997	14.454	24.695		8.427	11.403	5.226		4.524	18.795	5.854		7.917	12.31	7.993		655.5		6.605	9.005		19.611	13.127		16.248	5.768
	1312		10.561	10.506	7.247		12.622	7.838	27.554		17.519	15.372	26.408		8.146	11.326	4.955		5.099	18.666	5.393		7.644	11.121	7.909		656		7.543	5.784		18.386	10.935		14.479	6.899
	1313		9.927	10.586	8.116		12.33	10.03	26.152		16.427	17.669	22.293		7.701	11.868	5.178		4.102	14.9	7.513		8.213	9.759	7.766		656.5		6.456	9.142		17.077	13.708		14.788	6.952
	1314		9.901	10.517	8.111		12.968	7.392	29.143		15.042	14.606	26.055		8.681	9.919	5.61		4.632	16.948	6.149		7.73	10.505	8.103		657		8.201	8.507		18.158	12.742		13.951	7.59
	1315		9.687	10.332	6.072		13.93	8.577	27.017		18.381	14.038	23.927		5.508	12.308	5.072		5.801	17.829	5.671		7.967	10.39	8.378		657.5		7.697	9.224		16.191	12.964		12.837	7.564
	1316		9.183	10.412	5.421		14.656	8.863	27.119		19.382	14.596	23.786		5.681	11.884	5.598		4.871	18.31	5.494		7.416	9.832	7.712		658		7.806	9.63		16.016	12.74		12.53	6.406
	1317		9.252	10.425	5.661		14.206	8.595	27.368		17.717	13.957	24.516		4.94	11.388	5.203		4.718	17.079	6.749		7.21	10.022	8.854		658.5		7.561	9.922		16.531	12.798		13.594	6.087
	1318		9.79	10.148	5.743		17.897	8.321	27.105		18.952	14.441	24.528		5.493	11.454	4.523		4.346	17.518	5.494		6.986	9.742	8.711		659		6.983	9.812		16.322	12.472		13.031	4.72
	1319		9.643	10.206	6.272		12.835	7.636	26.928		15.56	13.769	23.775		6.039	11.709	5.026		4.664	17.179	5.38		7.223	9.99	7.818		659.5		7.996	10.59		15.728	13.716		13.444	4.592
	1320		10.033	10.435	5.902		12.771	7.676	26.762		17.756	13.091	24.466		5.381	11.342	4.772		4.183	17.487	6.381		7.515	10.153	8.892		660		9.239	11.285		19.776	13.73		15.17	5.008
	1321		9.793	10.614	6.596		12.582	7.097	27.41		17.384	14.03	24.878		5.894	11.299	5.268		5.704	17.916	7.562		8.435	10.333	9.271		660.5		8.611	10.474		18.072	14.611		14.116	6.827
	1322		9.872	10.681	6.239		8.58	8.332	27.52		16.414	14.307	24.531		5.798	11.277	5.035		4.907	16.983	4.444		7.48	10.081	8.558		661		9.072	10.463		17.226	15.88		13.415	6.346
	1323		9.986	10.286	6.484		11.373	6.094	28.312		17.702	14.181	25.552		5.843	11.194	5.059		4.555	17.691	7.626		7.322	10.482	9.432		661.5		8.864	9.029		17.979	14.615		14.191	8.252
	1324		9.911	10.044	5.988		11.418	5.841	27.151		17.959	13.8	24.409		5.77	11.186	4.957		5.283	18.604	5.391		7.791	12.018	8.099		662		8.567	9.86		16.709	13.47		12.424	6.453
	1325		10.133	10.082	6.435		11.995	7.148	27.203		19.66	13.698	25.622		5.691	11.9	4.878		5.057	17.327	7.397		7.281	10.679	9.557		662.5		8.227	9.525		19.07	12.289		15.841	6.906
	1326		9.77	10.361	6.097		11.332	8.344	27.192		17.729	13.806	24.975		5.345	11.739	4.639		4.898	17.758	7.726		7.288	10.542	9.7		663		8.024	8.825		19.096	13.724		16.007	8.46
	1327		10.049	10.407	6.013		12.216	8.084	25.282		16.97	13.826	23.234		5.65	11.187	5.205		4.795	16.07	6.59		7.407	10.363	8.576		663.5		9.178	8.029		18.883	13.146		14.46	8.295
	1328		10.136	10.162	6.159		13.402	7.903	27.825		17.962	13.254	25.039		7.969	11.358	6.441		4.13	18.074	6.582		8.223	10.944	8.416		664		8.907	7.813		19.993	12.202		15.23	6.869
	1329		9.879	10.643	6.728		12.236	6.188	27.386		17.781	14.644	24.721		8.503	11.119	6.187		4.889	18.718	7.467		7.855	10.727	8.005		664.5		6.738	6.925		19.876	11.956		17.038	7.308
	1330		10.076	10.114	6.521		12.445	6.409	28.237		17.396	13.971	25.408		6.648	11.521	7.882		4.324	19.512	7.317		6.967	11.921	8.774		665		8.276	7.765		19.23	11.258		15.383	6.714
	1331		10.51	10.349	6.161		13.12	6.91	28.31		18.018	13.915	25.782		5.75	11.509	7.31		4.327	18.327	6.921		7.357	10.705	8.545		665.5		8.189	6.94		18.207	11.737		14.633	6.93
	1332		10.052	9.69	6.371		12.522	8.056	28.019		17.943	13.295	25.255		6.549	11.106	7.938		4.908	18.849	6.81		7.949	11.652	8.595		666		7.877	7.693		17.215	12.086		15.651	6.894
	1333		9.893	9.456	6.228		11.939	7.875	27.824		18.548	13.781	25.784		6.74	11.484	8.17		4.197	17.739	8.411		7.46	10.86	8.881		666.5		8.18	7.498		15.201	12.099		11.573	7.538
	1334		9.763	9.887	6.052		12.71	7.494	27.551		17.396	13.789	24.286		6.854	11.624	6.596		4.747	18.612	8.847		7.36	11.366	8.752		667		8.674	7.888		16.901	12.196		14.158	6.406
	1335		9.869	9.546	6.577		14.209	8.214	27.909		18.519	13.706	25.45		6.074	11.547	7.208		5.546	17.744	7.078		7.785	11.762	8.979		667.5		7.893	8.047		18.364	13.492		16.979	7.415
	1336		9.839	9.515	6.195		13.909	8.336	27.565		18.132	14.045	25.052		6.66	11.608	7.821		4.794	17.463	6.875		8.317	13.056	9.453		668		8.642	7.295		17.403	11.979		14.97	7.624
	1337		9.696	10.189	6.254		13.827	9.912	29.061		17.586	15.993	25.941		6.5	11.002	8.387		4.529	17.001	6.743		7.21	10.958	7.771		668.5		7.149	7.463		19.869	13.239		17.705	7.611
	1338		9.888	9.642	6.381		13.792	7.556	27.615		19.055	13.86	25.322		6.464	11.353	7.793		3.862	17.379	7.469		7.275	10.704	8.093		669		7.937	9.88		18.583	13.132		16.77	6.545
	1339		9.908	10.155	5.636		13.246	10.33	28.141		18.635	17.435	25.746		6.914	11.344	8.362		4.469	16.814	6.353		7.564	10.78	8.128		669.5		7.908	9.239		18.476	14.556		16.712	8.24
	1340		9.683	10.528	6.195		14.356	8.99	29.303		18.723	17.167	27.4		6.731	11.187	8		4.555	16.568	6.874		7.036	10.439	7.873		670		8.931	9.928		19.004	13.634		15.205	7.506
	1341		9.961	10.762	6.377		14.023	9.526	28.615		17.818	16.727	26.184		6.784	10.69	8.322		4.663	16.617	5.655		8.022	10.349	8.91		670.5		8.322	9.836		19.645	12.959		17.391	6.68
	1342		9.919	10.406	6.429		14.494	7.838	28.836		19.539	15.798	25.641		6.809	11.864	8.332		4.513	18.037	6.221		7.202	10.842	8.464		671		7.819	9.489		19.374	13.438		17.103	7.888
	1343		10.066	10.811	6.663		13.809	9.197	26.248		18.958	17.298	24.011		6.45	11.17	8.199		4.945	17.046	6.814		7.382	10.44	8.614		671.5		8.696	10.066		19.035	13.365		15.707	6.783
	1344		9.765	10.705	6.03		15.076	8.404	26.643		19.621	16.472	24.405		7.817	11.241	8.274		4.483	17.6	7.03		8.909	10.869	8.214		672		7.756	9.366		18.686	13.998		16.966	8.373
	1345		10.085	10.265	6.901		14.064	9.669	26.923		19.536	17.015	24.217		7.63	11.352	7.088		4.212	18.144	6.868		8.228	10.805	8.023		672.5		7.226	9.454		18.93	12.965		16.914	6.824
	1346		10.36	10.587	5.947		14.471	8.269	27.646		19.958	15.772	24.879		8.337	10.778	7.434		4.454	18.308	6.984		8.109	11.152	8.49		673		6.628	8.986		19.048	14.257		17.386	8.697
	1347		10.131	10.151	6.142		12.936	8.79	24.762		18.949	15.619	22.221		8.063	11.518	8.035		4.509	18.261	7.395		7.988	11.249	8.323		673.5		7.112	10.373		19.263	13.256		16.635	5.199
	1348		10.292	11.032	6.382		13.094	8.868	24.025		20.021	16.904	22.328		7.624	11.242	7.892		4.681	18.77	7.234		8.541	11.563	8.951		674		8.556	10.926		17.387	14.992		13.468	5.77
	1349		9.758	10.658	6.147		14.939	7.776	24.16		19.913	15.592	22.423		6.851	10.868	7.244		4.377	18.521	7.04		8.374	11.235	8.139		674.5		7.482	10.468		18.57	13.311		16.635	4.315
	1350		9.92	10.175	5.703		13.521	7.22	27.18		20.699	15.008	25.378		7.86	11.401	6.352		4.54	17.747	6.986		8.206	11.339	7.761		675		8.983	10.504		18.54	13.675		15.9	4.69
	1351		9.596	10.793	6.105		13.457	10.541	27.628		20.179	17.46	25.719		8.097	10.952	7.125		4.33	19.432	6.973		9.012	12.231	8.529		675.5		7.699	9.944		18.992	13.963		17.445	6.517
	1352		9.985	10.466	6.867		13.596	10.118	27.388		19.618	17.052	26.293		7.83	11.407	7.118		4.459	18.821	6.816		8.13	11.56	7.896		676		7.626	10.051		19.128	14.7		15.438	6.527
	1353		9.798	10.6	6.281		13.447	9.361	27.24		19.499	16.136	25.181		8.192	11.305	8.094		4.419	18.72	7.379		8.004	11.979	7.602		676.5		8.063	9.91		18.26	12.704		13.514	5.1
	1354		10.236	10.334	6.217		13.725	9.423	26.136		19.734	16.21	24.029		7.875	10.96	8.245		5.445	17.93	7.119		7.633	11.06	8.21		677		8.033	9.279		19.247	12.409		16.018	6.709
	1355		9.956	10.658	6.464		13.752	10.037	26.991		19.805	18.201	25.14		7.831	11.461	8.314		4.65	16.4	6.138		8.178	11.091	8.051		677.5		8.415	9.391		19.937	13.621		16.066	6.745
	1356		8.774	10.57	6.247		13.772	10.973	28.91		18.838	17.81	26.611		7.6	11.203	6.855		5.192	17.124	6.708		7.215	10.196	8.116		678		8.909	10.108		19.179	13.275		14.097	7.386
	1357		9.395	10.59	5.709		13.336	8.147	27.915		18.877	16.705	25.744		6.836	11.558	7.533		5.634	17.144	6.254		7.061	10.325	8.376		678.5		8.435	9.679		20.01	12.691		16.684	6.818
	1358		10.267	10.743	6.362		13.903	9.49	28.294		19.109	17.644	26.873		7.859	11.085	7.186		5.383	17.79	7.076		7.776	10.873	7.928		679		8.87	10.088		20.858	12.851		17.223	5.352
	1359		9.469	10.574	5.768		16.706	10.965	27.686		19.15	18.12	25.535		7.61	10.802	5.696		4.958	19.041	7.134		7.636	11.651	8.362		679.5		8.354	10.332		19.956	13.141		15.758	5.872
	1360		10.252	11.016	6.439		13.466	9.815	27.02		21.21	17.975	25.599		7.751	11.343	7.252		5.265	18.251	6.843		8.418	10.504	7.862		680		8.378	10.984		19.09	13.209		17.619	4.7
	1361		9.812	10.679	6.415		13.903	8.591	28.292		20.495	17.489	26.266		7.332	11.609	8.25		5.345	18.797	6.758		7.575	11.269	8.357		680.5		8.611	9.501		19.875	13.846		18.571	6.072
	1362		10.278	10.598	6.345		12.891	10.152	26.54		20.194	17.823	24.516		7.193	11.721	7.553		5.271	18.746	6.666		7.886	11.228	8.278		681		8.124	10.108		19.609	13.126		18.2	6.342
	1363		10.547	10.867	5.885		12.628	10.967	28.092		20.781	19.189	26.174		7.427	11.327	8.125		4.379	18.6	6.601		7.891	11.332	8.299		681.5		8.064	9.611		19.029	12.622		18.259	6.925
	1364		10.438	10.622	5.694		12.309	9.751	29.166		20.441	17.94	27.402		7.644	11.159	8.216		4.597	17.366	6.765		8.703	10.526	8.21		682		8.083	9.701		19.262	13.391		18.392	6.97
	1365		10.402	10.974	6.136		12.784	10.295	26.763		20.484	18.474	25.095		7.422	11.693	8.345		4.12	16.345	7.266		8.052	10.145	7.953		682.5		8.089	9.955		18.398	13.124		16.936	6.009
	1366		10.42	10.407	6.589		13.024	10.604	26.169		21.131	18.491	24.149		6.931	10.955	7.697		4.302	16.526	6.327		7.509	10.259	8.292		683		8.276	8.832		19.221	12.346		17.508	7.108
	1367		10.222	10.545	6.384		15.677	9.235	27.048		20.85	16.678	25.326		7.469	11.458	8.294		4.419	17.211	4.532		8.049	10.047	8.939		683.5		8.123	10.053		19.29	13.106		17.373	6.488
	1368		8.598	10.617	6.357		21.591	9.13	27.294		20.734	16.999	25.812		7.275	11.395	8.18		4.198	17.532	4.731		7.141	10.852	8.915		684		8.113	9.098		20.171	15.036		18.15	7.545
	1369		8.247	10.857	6.669		20.886	10.148	26.918		19.921	18.131	25.104		7.335	11.562	7.132		4.049	18.82	4.617		7.526	11.84	8.879		684.5		8.261	10.394		18.523	13.404		16.524	6.664
	1370		8.261	10.87	6.154		21.491	9.719	27.103		20.589	17.686	25.482		7.037	11.508	6.974		3.949	17.703	6.313		7.311	11.186	9.401		685		7.716	10.219		19.25	13.46		17.38	7.031
	1371		8.599	10.347	6.364		18.244	14.018	27.881		19.707	20.285	26.115		6.231	11.362	6.759		4.458	16.823	5.103		7.467	10.157	8.838		685.5		8.27	9.399		19.33	12.529		17.377	8.355
	1372		7.821	10.443	6.209		18.58	10.94	27.41		19.533	17.784	25.527		6.2	10.88	7.969		4.516	17.012	6.711		7.684	10.274	9.202		686		7.729	9.839		18.858	12.712		17.978	7.442
	1373		8.352	10.758	6.336		16.892	8.528	27.693		20.182	16.527	25.777		7.436	11.16	8.672		4.369	17.578	4.845		7.585	10.572	9.273		686.5		8.512	9.205		18.525	12.678		15.949	5.964
	1374		8.987	10.818	6.694		18.268	8.592	27.433		20.132	17.994	25.847		8.266	11.273	8.533		4.842	15.955	4.301		7.384	9.745	9.237		687		8.251	9.638		19.56	13.323		17.908	6.448
	1375		9.617	10.44	6.541		19.054	11.323	26.182		19.865	18.343	25.445		8.076	11.3	7.705		4.198	17.777	5.382		7.996	10.445	9.562		687.5		9.384	10.111		17.505	13.499		15.035	6.018
	1376		9.517	10.563	6.98		17.822	11.165	27.521		20.366	17.545	26.589		8.101	10.827	8.215		4.169	17.404	5.507		7.247	10.026	8.772		688		8.434	9.573		18.098	13.174		17.766	4.857
	1377		9.51	10.345	6.346		16.459	11.274	28.121		19.974	17.238	26.416		9.044	10.992	8.449		4.141	17.826	5.794		7.956	10.499	9.863		688.5		9.209	10.21		20.226	13.704		17.564	5.301
	1378		10.324	10.56	5.978		14.951	9.828	26.557		20.833	17.385	24.763		7.805	10.969	8.231		4.343	16.965	6.416		9.012	10.763	9.584		689		7.976	9.866		20.98	13.842		19.997	7.004
	1379		10.351	10.58	6.147		17.35	10.34	25.893		20.344	18.9	24.581		7.42	10.957	7.704		4.226	18.189	6.776		8.05	11.122	8.882		689.5		7.971	10.018		20.784	13.597		19.299	7.117
	1380		9.897	10.43	6.354		17.358	13.473	25.221		19.708	20.368	24.361		8.998	10.556	8.225		4.486	21.849	6.5		7.98	13.113	8.704		690		8.403	9.79		19.446	14.099		18.065	7.578
	1381		9.265	10.42	6.014		15.149	11.459	27.957		20.006	18.089	25.816		8.989	11.397	7.997		4.684	22.439	6.543		7.794	13.379	8.109		690.5		8.213	8.73		19.83	13.047		18.546	7.825
	1382		9.105	10.621	6.717		15.728	10.213	26.927		19.373	18.577	25.53		8.101	11.124	8.147		4.277	20.883	6.655		7.933	12.436	9.055		691		7.538	9.024		19.876	12.969		18.755	7.139
	1383		9.486	10.401	5.555		15.772	10.784	25.971		20.839	18.385	24.099		8.147	10.781	8.022		4.686	18.954	6.447		7.807	11.411	8.777		691.5		9.171	7.343		19.843	12.459		16.56	7.414
	1384		9.452	10.508	6.539		14.444	12.086	26.65		19.452	18.512	25.418		8.567	10.689	7.877		4.969	19.836	7.737		8.048	12.134	8.393		692		7.904	8.248		20.561	12.83		18.4	7.182
	1385		9.331	10.673	6.243		15.026	9.532	25.927		19.619	17.603	24.192		8.005	10.759	8.175		4.523	18.804	7.692		7.836	11.336	9.773		692.5		7.641	8.79		19.324	13.357		16.867	6.913
	1386		10.166	9.571	6.502		14.279	11.769	26.583		18.872	17.353	25.115		7.537	11.055	8.37		4.764	19.01	7.049		7.698	12.03	9.265		693		8.423	7.688		20.181	11.769		17.901	6.856
	1387		8.822	9.904	6.098		18.092	10.282	27.004		19.262	16.984	25.311		8.821	10.622	8.028		3.654	18.69	3.987		7.954	11.376	8.627		693.5		7.429	7.687		19.716	11.537		18.563	5.891
	1388		8.985	10.775	6.028		17.758	9.778	25.626		20.116	18.215	24.433		8.415	10.873	7.69		4.557	19.235	3.867		7.697	11.344	9.836		694		7.337	8.284		19.088	12.356		18.084	6.789
	1389		8.262	10.341	6.193		18.512	8.646	26.704		19.686	16.95	25.087		8.493	11.031	8.144		4.383	19.198	3.786		7.966	11.888	9.911		694.5		7.489	9.18		19.525	14.222		15.817	8.11
	1390		9.044	10.381	6.641		16.58	9.43	26.355		18.97	16.955	25.356		7.847	10.943	7.758		5.062	18.012	3.839		8.077	10.922	9.84		695		8.592	10.512		19.108	13.519		13.757	5.908
	1391		8.409	9.981	5.935		18.144	11.71	27.416		20.381	17.414	26.083		8.171	10.946	7.595		4.145	19.242	4.097		7.84	12.29	8.904		695.5		8.586	10.753		18.999	13.193		14.562	4.39
	1392		9.18	9.527	7.077		16.207	14.228	25.804		18.588	19.306	25.486		8.85	11.67	7.668		4.389	20.678	4.356		7.937	12.371	7.61		696		9.076	10.969		18.88	13.685		13.674	4.77
	1393		8.265	9.716	8.562		15.508	13.792	26.849		18.924	19.646	25.516		8.343	10.706	7.562		4.589	20.582	6.215		8.144	12.214	8.303		696.5		8.285	10.783		19.845	14.461		16.204	5.209
	1394		9.407	10.048	7.987		15.411	15.436	26.012		20.39	20.619	24.098		8.743	11.602	8.4		4.145	20.748	6.314		8.13	12.223	8.138		697		8.557	9.683		19.177	12.963		14.419	6.543
	1395		9.822	10.209	8.173		13.962	14.903	27.365		18.739	19.947	25.166		8.847	11.392	8.216		4.218	22.286	6.309		8.455	14.092	8.147		697.5		8.944	9.128		19.923	13.745		14.832	7.924
	1396		9.342	9.401	7.244		15.82	15.028	26.895		20.106	19.418	25.268		8.472	11.5	8.195		4.759	20.439	6.706		8.975	12.109	7.593		698		8.16	9.73		20.073	13.717		16.462	7.239
	1397		8.732	9.216	7.595		17.846	14.984	24.561		19.636	19.275	22.823		9.018	11.341	7.949		4.644	19.748	5.672		8.966	12.618	7.559		698.5		8.058	10.029		18.994	13.032		14.461	6.887
	1398		10.036	9.587	7.312		15.002	12.762	27.242		19.925	19.684	25.153		8.694	11.56	7.84		4.026	20.451	8.029		8.418	11.644	9.8		699		8.499	9.596		19.998	13.457		15.476	6.49
	1399		9.72	9.421	7.328		19.209	13.889	27.122		20.266	19.574	25.698		8.875	11.45	8.049		4.255	20.557	6.838		8.184	12.201	8.464		699.5		8.451	9.359		19.059	13.259		14.366	7.3
	1400		10.071	9.342	7.88		18.271	15.681	26.232		19.214	19.849	24.322		9.349	11.724	8.041		4.327	20.189	7.55		8.565	12.33	8.652		700		9.074	9.77		19.154	14.378		15.531	7.517
	1401		9.316	9.138	5.677		18.04	13.033	26.638		18.852	18.287	25.163		8.725	10.359	7.841		4.257	21.903	7.246		8.021	13.702	8.033		700.5		9.432	9.537		19.487	13.435		14.858	7.243
	1402		8.847	9.312	6.276		18.462	13.176	25.673		18.807	17.943	25.208		9.077	11.649	8.043		4.464	18.312	7.219		8.26	11.015	8.676		701		8.568	9.499		19.268	13.862		17.07	7.334
	1403		8.157	9.641	5.994		17.829	11.173	27.367		18.516	16.57	25.602		8.572	10.712	7.216		4.431	19.232	7.218		8.091	12.085	8.293		701.5		8.172	9.154		18.575	13.931		14.769	7.115
	1404		9.15	9.238	6.039		16.932	15.291	26.46		19.253	18.519	25.263		8.503	10.737	7.589		4.601	16.883	7.004		8.037	10.546	8.338		702		8.719	9.708		18.974	14.019		15.494	7.351
	1405		9.358	9.52	6.295		17.568	12.368	25.238		18.891	17.244	23.655		8.481	11.072	7.471		4.078	18.316	7.38		7.946	10.32	9.438		702.5		8.561	9.214		18.087	13.61		14.129	6.795
	1406		9.569	9.608	5.857		17.964	14.47	25.063		18.966	20.079	23.876		8.121	11.647	8.183		4.573	17.147	7.199		9.43	10.231	8.516		703		7.742	10.132		19.274	13.506		16.015	6.422
	1407		10.196	9.79	6.165		18.004	12.869	26.536		19.876	19.274	24.791		7.529	11.104	7.976		4.012	19.958	6.939		8.218	12.511	8.697		703.5		7.779	9.325		20.041	13.258		15.619	7.046
	1408		9.796	9.299	5.998		18.676	13.578	25.736		18.973	18.799	25.181		7.893	11.158	7.714		4.159	21.304	7.548		9.168	13.736	8.971		704		8.026	9.009		20.629	13.175		17.258	6.779
	1409		9.696	9.837	7.325		17.393	12.245	25.825		19.778	18.661	24.478		8.375	10.505	7.207		4.234	21.539	7.649		8.936	12.461	8.599		704.5		6.731	8.963		20.078	13.31		17.405	7.661
	1410		8.954	9.612	6.553		16.684	15.099	25.4		19.249	20.364	24.165		7.636	11.203	7.364		4.161	20.205	7.222		8.896	12.078	8.314		705		6.164	9.54		21.372	13.152		19.19	6.755
	1411		9.736	9.525	6.151		16.92	17.454	25.815		19.736	21.851	24.611		8.125	11.279	7.694		4.415	19.098	7.852		8.656	12.231	8.847		705.5		6.756	9.566		21.152	13.334		19.143	7.26
	1412		9.613	10.078	6.277		17.433	14.136	27.159		19.378	20.265	25.728		8.314	11.313	6.967		4.099	19.898	7.007		8.587	14.965	8.291		706		6.592	9.991		19.711	14.322		18.301	7.488
	1413		9.675	10.372	5.853		18.194	15.747	26.846		19.109	22.114	25.872		9.068	11.55	8.066		4.22	19.314	6.46		9.012	13.163	8.638		706.5		6.972	9.63		20.01	13.455		18.276	6.822
	1414		9.916	9.382	5.997		17.069	13.215	27.646		19.868	18.369	25.43		8.069	10.697	8.2		4.606	19.841	6.902		9.038	14.027	8.614		707		6.933	9.635		19.185	14.087		18.057	7.289
	1415		9.193	9.108	5.902		18.532	13.158	27.399		19.489	18.816	25.303		8.693	10.281	8.315		4.45	18.97	6.546		8.668	14.8	8.117		707.5		6.848	9.562		20.525	13.32		18.617	7.142
	1416		9.614	9.783	6.082		18.847	14.195	27.846		19.564	19.43	25.928		7.903	11.103	7.827		4.369	19.301	7.368		8.674	13.006	8.817		708		7.741	8.471		20.139	13.28		17.457	7.254
	1417		9.591	7.636	6.128		18.707	14.95	27.828		19.538	19.992	26.249		8.518	10.948	7.464		4.54	20.141	6.835		8.897	13.603	8.884		708.5		7.069	9.36		19.65	12.941		18.214	7.436
	1418		8.83	8.217	6.317		18.337	15.785	26.215		19.651	20.264	24.451		8.263	10.39	7.456		4.341	20.026	6.844		8.907	13.367	8.595		709		6.827	9.263		19.109	13.905		16.103	7.194
	1419		9.57	8.598	6.377		16.87	16.309	26.621		19.028	20.347	25.165		7.43	11.141	7.776		4.271	18.282	6.529		7.813	13.44	8.606		709.5		6.521	9.172		18.563	13.343		15.924	6.431
	1420		10.012	8.145	5.903		17.949	15.846	26.465		18.793	19.751	25.089		7.392	11.879	7.731		4.38	20.18	7.308		8.372	13.849	8.812		710		6.927	9.709		20.558	13.708		17.526	6.761
	1421		8.391	9.598	6.198		16.795	16.822	27.31		20.016	20.83	25.49		6.675	10.424	8.179		4.198	19.772	7.136		7.563	14.165	9.521		710.5		7.754	9.753		20.137	13.72		18.071	6.167
	1422		9.611	9.309	6.286		15.266	15.233	27.147		19.241	20.324	25.936		7.426	11.237	7.492		4.427	20.783	7.258		8.266	13.257	8.941		711		6.983	9.406		19.78	13.544		18.409	7.097
	1423		9.132	9.837	6.546		15.612	15.624	28.31		20.212	20.7	26.399		7.302	10.758	8.257		4.386	21.433	7.742		7.756	13.256	9.39		711.5		6.807	9.961		20.124	13.551		17.827	7.156
	1424		9.271	9.124	6.208		15.226	17.729	26.515		20.103	21.715	24.648		7.415	10.899	7.794		4.521	21.997	7.187		8.08	14.121	9.072		712		6.86	9.63		20.888	12.65		19.326	6.375
	1425		9.68	9.88	6.65		16.256	18.46	27.127		20.156	22.27	26.458		7.191	10.991	7.986		4.314	22.209	6.542		8.232	14.027	8.39		712.5		6.774	9.464		19.943	13.704		17.774	7.195
	1426		9.295	9.427	6.61		15.548	16.592	26.463		19.094	21.444	25.232		6.718	11.231	5.339		4.204	23.249	6.684		7.741	13.738	8.018		713		7.359	8.995		19.428	12.778		16.864	6.975
	1427		9.838	9.813	6.44		15.679	15.77	26.534		19.103	20.663	25.034		7.31	10.913	5.64		4.189	22.518	6.647		8.114	13.709	8.024		713.5		7.797	8.574		19.653	13.179		16.374	7.562
	1428		9.186	9.237	6.031		16.995	16.223	26.364		19.605	21.153	25.417		7.24	11.264	5.547		4	22.728	7.596		7.939	13.666	8.595		714		8.259	9.955		19.936	13.479		16.093	5.1
	1429		9.748	8.945	6.941		15.766	16.819	26.261		18.533	21.481	25.291		6.771	11.161	5.821		4.098	23.471	6.989		8.253	15.658	8.25		714.5		8.191	9.84		19.091	12.678		17.088	4.823
	1430		9.972	8.971	5.975		16.051	16.166	27.763		20.002	20.098	26.586		6.808	11.293	5.761		4.184	22.57	6.882		7.57	14.546	9.173		715		6.654	10.251		19.777	13.002		18.292	6.572
	1431		9.522	9.258	6.109		14.78	16.048	25.723		19.619	20.467	22.803		6.888	10.693	5.377		4.421	23.796	6.786		8.412	14.589	8.494		715.5		7.453	9.996		19.462	12.62		18.631	6.747
	1432		10.257	9.418	6.018		17.391	16.186	26.717		20.045	21.026	24.541		7.379	11.338	5.574		4.212	25.337	6.721		7.663	15.393	8.983		716		6.059	9.552		20.185	14.116		19.324	7.135
	1433		9.571	9.594	6.125		19.294	16.609	27.473		19.741	21.885	25.15		7.246	11.01	5.691		4.322	24.994	7.391		8.053	18.097	8.37		716.5		7.603	9.658		20.242	13.495		18.479	7.353
	1434		9.602	9.127	5.91		16.705	14.609	26.896		17.969	19.543	25.246		7.987	11.151	5.213		4.403	26.863	7.151		8.308	18.153	8.581		717		7.991	9.576		19.354	13.666		17.589	7.631
	1435		10.199	9.211	5.845		14.155	14.792	25.325		19.242	20.15	23.757		7.278	11.009	6.148		4.033	24.334	7.809		8.202	17.292	8.294		717.5		7.801	9.386		18.598	13.615		16.616	7.379
	1436		9.81	9.764	5.832		15.41	15.594	26.075		18.982	20.752	24.978		7.222	10.814	5.562		4.28	24.035	7.353		8.666	16.123	9.251		718		8.433	8.532		19.697	13.177		15.75	7.671
	1437		9.133	9.321	6.067		15.578	13.823	24.81		19.062	19.019	23.717		7.932	11.808	5.63		4.33	24.351	7.564		7.512	15.387	8.08		718.5		8.965	8.689		18.914	13.302		16.083	8.085
	1438		9.807	9.264	5.615		19.313	14.361	25.348		20.481	19.49	23.68		7.685	10.431	5.48		4.634	22.935	7.535		7.832	13.751	8.641		719		8.712	10.133		19.284	13.988		15.061	5.595
	1439		8.95	9.606	6.046		17.778	16.349	25.234		19.728	22.374	23.619		7.785	10.726	5.916		4.516	20.416	6.902		8.21	15.049	7.839		719.5		8.537	9.756		20.464	14.034		16.71	5.183
	1440		8.715	9.285	6.204		17.583	18.46	25.856		20.136	21.625	25.143		6.944	11.249	6.003		4.118	20.46	7.06		8.075	13.929	8.903		720		8.665	9.612		19.29	14.807		15.339	6.373
	1441		8.636	8.941	6.168		18.946	15.87	24.908		19.879	19.777	24.483		6.787	11.146	6.185		4.229	20.834	7.259		7.208	12.95	8.68		720.5		8.091	10.02		19.598	13.795		15.557	7.411
	1442		10.243	9.293	6.606		18.397	18.347	26.717		18.814	21.753	24.961		7.22	9.712	6.257		4.176	17.555	7.017		7.939	14.583	8.186		721		8.845	8.937		19.912	13.483		15.161	7.251
	1443		10.593	9.112	5.611		18.091	17.789	26.24		18.671	22.07	24.789		7.242	8.595	5.799		3.93	20.469	6.7		7.402	15.929	8.034		721.5		8.469	9.639		18.75	13.543		15.167	7.349
	1444		9.461	9.097	6.427		21.106	17.302	26.433		18.23	21.315	24.624		7.175	9.598	6.288		4.262	22.205	6.401		7.85	15.791	7.998		722		8.38	10.011		19.021	14.042		16.384	7.478
	1445		8.527	8.788	5.984		18.363	20.111	27.709		19.423	23.32	25.655		8.07	8.992	5.902		4.057	22.381	7.113		8.901	15.095	8.127		722.5		8.735	10.149		19.341	13.34		14.792	6.17
	1446		9.452	9.549	6.997		18.168	17.888	28.331		19.17	23.088	25.345		7.931	9.301	5.579		4.293	20.068	6.218		8.218	15.348	7.335		723		8.513	9.981		19.537	12.568		15.269	6.537
	1447		8.921	9.137	7.279		17.228	18.498	24.525		19.177	22.357	22.782		8.96	9.551	5.491		4.532	21.297	7.037		8.227	14.929	8.052		723.5		8.359	9.307		20.336	13.038		17.044	7.111
	1448		10.157	8.524	6.19		20.896	18.638	26.283		19.376	21.999	24.001		9.291	9.718	5.515		4.049	19.633	7.31		7.846	15.404	8.383		724		8.368	9.832		18.983	14.128		15.685	7.193
	1449		8.934	9.101	6.748		16.457	20.965	25.465		20.101	23.952	23.105		8.284	9.465	5.285		4.107	19.646	6.361		8.025	15.705	7.865		724.5		8.391	9.449		19.407	13.29		18.206	6.733
	1450		9.263	9.53	6.667		16.524	19.578	24.922		20.17	23.593	22.647		8.737	9.306	6.09		4.099	18.965	6.336		7.944	14.608	8.114		725		6.49	10.243		19.588	14.18		19.342	6.11
	1451		9.238	9.044	6.41		16.018	19.868	25.105		19.483	22.647	22.75		8.885	9.268	5.768		4.711	20.181	6.258		7.808	15.585	7.158		725.5		7.466	9.411		19.898	13.008		18.426	6.928
	1452		9.39	8.918	6.448		17.722	15.466	25.445		18.881	20.647	23.356		9.012	9.208	5.843		4.145	19.51	6.93		7.773	14.85	8.484		726		9.357	9.466		19.65	14.063		15.892	6.517
	1453		10.184	8.988	6.6		16.555	18.675	26.381		19.398	21.869	24.642		8.329	8.123	5.715		4.411	19.329	7.615		8.49	14.988	8.064		726.5		7.816	9.791		19.069	13.874		16.838	6.467
	1454		9.652	9.607	6.413		15.339	13.959	26.641		18.568	19.057	24.115		8.041	8.218	6.151		4.559	17.904	7.16		7.314	15.444	8.689		727		6.391	9.651		19.517	13.146		18.694	7.417
	1455		9.287	9.292	6.348		16.044	12.74	26.71		20.036	18.071	24.482		8.193	8.978	6.025		4.259	18.923	7.601		8.832	14.835	9.034		727.5		7.029	9.849		20.673	12.682		18.976	6.64
	1456		9.263	8.798	6.35		15.222	12.776	25.211		19.395	17.583	24.154		8.033	8.56	5.545		5.017	17.999	7.966		8.794	13.347	8.593		728		7.624	10.036		20.337	12.809		19.859	6.285
	1457		8.581	9.23	6.101		17.946	11.574	26.961		19.939	17.368	24.775		8.054	8.979	5.54		4.859	19.948	7.164		9.185	14.526	8.055		728.5		6.699	9.813		20.42	12.877		20.062	6.987
	1458		10.149	8.914	6.459		17.903	13.948	27.237		19.276	19.453	25.17		7.165	9.305	5.977		5.861	19.109	7.361		8.878	14.549	7.942		729		7.257	9.688		20.071	13.546		18.577	6.901
	1459		10.21	9.316	6.617		15.685	13.368	26.178		17.855	19.591	23.62		8.207	9.849	5.82		4.229	18.92	6.891		8.054	13.467	8.252		729.5		7.446	9.468		20.12	12.907		18.551	6.206
	1460		9.62	9.265	5.636		16.215	13.443	26.836		18.525	19.416	24.117		7.994	9.807	7.695		4.255	20.167	7.606		8.544	16.113	7.957		730		6.074	9.882		19.54	13.407		17.896	6.413
	1461		10.323	9.604	6.292		16.208	15.122	26.454		20.574	20.12	24.04		7.661	9.3	7.049		4.891	19.645	7.061		8.246	14.953	8.111		730.5		6.637	9.276		19.528	13.52		18.89	7.143
	1462		9.731	9.568	6.355		14.43	16.235	25.954		21.574	21.103	23.909		8.165	8.707	7.39		5.54	18.53	7.972		9.456	12.623	8.569		731		5.881	9.637		20.246	13.527		18.689	7
	1463		9.412	9.243	6.226		15.602	12.803	26.408		21.102	18.655	23.954		8.161	8.776	7.001		3.985	17.98	7.447		8.365	11.644	8.217		731.5		6.847	9.438		20.325	12.534		18.954	7.219
	1464		9.553	10.129	6.054		17.878	13.615	27.361		21.295	20.211	24.367		7.991	9.651	6.983		4.686	19.595	8.039		8.134	11.388	8.172		732		6.596	9.746		20.038	13.288		18.54	6.482
	1465		8.818	9.09	6.906		23.162	15.065	26.315		22.455	19.544	23.989		7.742	9.397	7.473		4.396	20.876	7.991		7.455	12.538	8.642		732.5		6.83	10.431		18.868	13.437		18.534	4.635
	1466		9.878	9.32	6.79		21.342	16.466	28.434		21.891	19.867	25.557		8.007	9.818	5.858		4.914	20.236	8		7.941	12.356	8.278		733		6.58	9.701		20.602	12.876		19.063	5.749
	1467		9.429	9.775	7.131		17.78	14.647	25.826		20.29	19.028	24.259		8.525	9.106	6.995		4.92	20.184	7.304		8.226	12.8	8.223		733.5		7.277	10.244		20.16	13.987		19.207	6.139
	1468		9.901	10.167	7.205		19.344	13.99	25.93		20.68	18.557	23.682		8.251	9.286	7.168		4.405	19.657	7.389		8.558	11.666	8.464		734		7.459	8.787		20.128	12.865		19.533	7.038
	1469		9.047	9.863	6.838		20.417	13.849	25.955		21.283	19.719	24.016		7.043	8.981	7.631		4.012	18.786	7.094		7.902	12.192	7.851		734.5		6.572	8.845		19.262	12.787		18.219	5.363
	1470		8.799	10.071	5.159		18.258	12.918	25.677		20.801	19.098	24.159		7.354	9.297	7.542		4.451	19.816	7.661		8.608	11.595	8.388		735		5.337	9.202		19.527	13.337		19.152	6.215
	1471		8.944	9.864	6.978		18.186	12.763	25.858		21.203	18.622	23.787		8.266	8.331	8.115		4.258	21.093	7.479		8.56	17.381	8.561		735.5		5.917	8.536		20.239	14.087		20.283	7.094
	1472		9.655	10.08	6.693		19.01	13.582	26.165		22.492	19.901	23.386		7.475	8.869	7.974		3.914	20.135	6.854		8.379	15.514	8.383		736		6.462	9.802		18.92	14.41		18.263	6.894
	1473		9.091	9.843	6.975		19.772	16.2	28.547		22.531	21.344	25.434		8.062	9.292	8.669		4.765	21.826	6.373		7.991	15.846	8.542		736.5		8.398	9.445		18.27	13.159		14.954	7.22
	1474		9.84	9.488	6.466		16.275	16.11	28.975		21.058	20.971	25.815		7.367	7.092	7.647		4.184	22.644	6.825		7.88	18.288	8.124		737		6.751	9.297		19.615	13.382		17.299	7.321
	1475		9.643	10.139	6.293		16.329	16.17	28.032		21.341	22.134	25.3		7.621	9.671	8.314		4.606	18.258	7.162		7.713	16.714	8.593		737.5		7.765	9.527		19.905	13.717		17.78	6.84
	1476		9.194	10.292	6.701		19.397	17.455	28.252		22.102	22.927	25.654		7.737	8.685	8.486		4.194	22.202	6.478		8.621	18.114	8.634		738		6.766	9.393		18.301	14.065		16.251	6.639
	1477		10.736	10.379	6.253		14.185	15.392	28.681		21.231	21.566	25.669		8.357	10.068	7.751		4.048	22.633	6.814		8.075	18.319	8.231		738.5		6.763	9.413		20.133	13.341		18.252	7.507
	1478		10.331	9.994	6.604		14.723	11.963	28.33		20.729	19.236	25.643		8.312	9.348	7.471		4.208	20.455	7.674		8.301	14.176	8.539		739		6.981	9.552		18	13.484		16.303	7.686
	1479		10.121	10.222	6.592		17.244	13.58	29.537		22.439	20.106	27.018		8.276	9.468	7.574		5.023	23.113	7.383		10.298	17.018	8.503		739.5		6.768	9.53		20.899	13.3		19.245	7.086
	1480		9.803	9.8	6.748		15.753	15.785	28.489		22.276	21.076	25.94		8.111	8.886	7.525		7.039	22.088	7.865		6.518	16.148	8.374		740		6.888	9.825		18.989	13.075		18.283	6.022
	1481		10.148	9.918	6.755		17.074	11.618	28.778		21.477	18.69	26.229		8.114	7.955	7.723		5.69	16.922	6.991		6.453	13.547	8.435		740.5		7.115	9.99		20.805	12.596		19.88	6.181
	1482		10.266	9.393	6.165		14.976	13.35	28.358		21.376	19.242	26.174		9.148	9.096	7.354		6.905	18.366	7.119		6.879	13.112	8.584		741		7.304	9.959		19.754	14.138		17.516	7.384
	1483		8.856	10.212	6.218		20.407	15.682	27.864		21.844	20.937	25.322		9.161	9.21	7.462		7.32	18.067	6.609		5.819	12.839	8.479		741.5		6.05	8.581		18.601	14.542		17.943	7.687
	1484		9.465	9.435	6.166		19.402	13.179	28.645		21.638	19.594	25.569		8.302	9.708	7.2		6.293	20.757	7.135		6.59	14.733	8.286		742		7.403	9.046		17.25	14.511		16.145	8.136
	1485		9.584	9.556	6.986		23.033	13.659	28.287		21.872	19.051	25.815		8.259	8.31	6.562		5.904	19.456	6.999		6.573	13.527	8.28		742.5		6.836	6.786		17.712	11.95		16.796	5.924
	1486		8.358	9.958	6.601		23.42	13.305	26.577		21.405	18.855	25.376		8.795	9.48	7.79		6.406	19.574	7.54		6.418	15.612	9.07		743		6.818	8.157		17.188	11.655		16.206	5.584
	1487		9.25	9.621	6.63		18.166	9.627	27.228		22.457	16.22	24.973		7.065	9.123	6.562		5.844	20.244	6.585		6.602	14.855	8.56		743.5		6.703	8.246		16.991	13.564		14.861	6.372
	1488		9.664	10.132	6.902		20.696	8.027	25.955		22.813	15.183	25.5		7.229	9.057	8.028		6.582	19.169	6.59		6.795	15.514	9.146		744		7.151	6.768		19.066	12.004		17.692	6.639
	1489		8.497	9.949	5.971		19.748	8.069	25.701		21.633	15.319	24.544		7.056	9.649	7.857		6.159	17.26	6.956		6.816	13.084	8.512		744.5		6.944	6.948		18.715	11.784		17.725	6.507
	1490		8.535	9.594	6.4		17.885	8.239	26.623		22.416	14.641	25.361		6.87	10.172	7.474		7.065	19.861	7.501		6.686	15.143	8.166		745		7.496	7.49		19.914	12.408		18.845	7.128
	1491		8.579	9.491	6.318		18.884	8.569	24.539		22.832	14.76	23.427		7.178	9.754	7.712		6.384	21.923	7.755		6.676	16.587	8.242		745.5		6.141	8.989		16.86	12.852		15.934	6.53
	1492		9.028	9.771	6.357		17.712	7.531	25.605		21.632	14.698	24.937		7.008	8.522	7.16		6.109	20.498	8.615		6.938	15.141	8.802		746		6.86	9.805		17.152	13.596		15.617	6.809
	1493		9.254	9.94	6.247		16.471	7.501	25.842		20.899	15.062	24.435		7.148	8.7	7.649		6.316	18.726	6.028		6.829	13.616	8.58		746.5		6.85	9.513		17.349	13.488		16.151	6.588
	1494		9.112	9.662	6.333		18.682	6.815	25.807		21.233	14.065	24.842		7.23	9.088	7.797		7.258	21.022	4.707		6.416	14.648	8.756		747		7.523	9.712		16.489	13.173		14.868	5.098
	1495		8.147	9.802	6.61		20.128	9.507	25.197		21.222	16.16	24.031		7.02	8.944	8.133		6.725	19.925	5.657		6.854	14.679	8.422		747.5		7.436	9.53		15.74	13.762		13.367	6.741
	1496		8.938	10.23	6.415		19.728	9.602	26.966		21.824	16.922	25.07		8.125	7.897	7.407		6.766	18.448	5.361		6.52	13.667	8.916		748		7.153	9.632		16.388	13.047		14.265	6.463
	1497		8.893	9.547	6.646		19.168	10.773	26.08		20.356	17.314	24.555		8.186	10.803	7.151		7.205	19.284	5.232		6.477	12.256	8.566		748.5		6.851	9.92		16.47	13.48		14.601	5.716
	1498		8.538	9.713	6.426		19.71	8.833	25.156		20.731	15.425	24.469		7.752	11.037	8.289		7.201	19.057	5.184		6.401	12.133	7.867		749		6.369	11.392		16.187	13.811		14.79	4.744
	1499		9.207	10.076	7.005		19.126	9.544	26.335		20.966	16.287	23.492		7.277	10.894	8.537		6.971	22.553	5.455		6.898	14.454	6.973		749.5		7.103	10.859		16.609	14.076		14.018	4.687
	1500		8.667	9.571	6.479		20.291	9.401	25.402		21.354	15.857	24.092		6.677	11.116	7.558		6.666	19.527	4.222		6.73	13.17	8.341		750		6.852	10.585		15.137	13.701		11.728	5.23
	1501		8.866	10.115	6.745		19.267	8.691	25.667		21.29	15.927	24.306		7.265	10.86	7.263		5.795	19.715	5.171		6.868	13.835	7.68		750.5		6.678	10.068		14.319	13.547		10.936	5.268
	1502		8.685	9.374	6.362		20.079	8.809	25.45		20.902	15.554	24.646		7.178	10.54	5.212		6.331	17.121	8.355		6.442	10.777	8.894		751		6.924	10.552		15.985	13.739		12.959	5.258
	1503		9.229	9.034	6.705		18.494	12.269	25.306		20.56	17.089	24.061		7.504	10.606	7		5.93	18.225	7.107		6.359	11.182	8.9		751.5		6.489	9.494		14.787	13.656		12.437	7.062
	1504		8.578	9.453	5.868		19.096	12.308	25.469		20.933	17.884	24.298		7.477	10.637	8.086		7.075	18.07	7.018		6.228	11.6	7.847		752		5.984	9.705		14.373	13.47		12.633	6.816
	1505		8.983	9.839	5.973		20.575	11.435	25.516		21.854	17.062	24.716		7.506	11.007	7.43		7.141	17.374	6.911		6.48	11.358	7.68		752.5		7.444	10.22		14.553	12.704		10.973	6.316
	1506		9.011	9.254	6.502		19.583	8.959	25.31		21.475	15.566	24.077		6.986	11.737	7.708		5.678	16.869	6.467		6.21	14.575	7.886		753		6.846	9.86		13.481	13.907		10.224	6.767
	1507		8.299	9.046	6.233		21.156	8.671	26.703		21.091	15.289	25.158		6.947	10.95	7.304		6.79	16.969	6.939		7.166	14.759	7.854		753.5		8.181	9.039		14.98	13.43		9.428	7.986
	1508		9.048	9.123	6.041		20.369	12.813	24.286		21.831	17.488	23.249		7.493	10.426	7.358		5.882	16.783	7.624		7.079	14.116	8.036		754		6.732	10.472		14.995	12.62		11.252	4.514
	1509		8.471	9.538	6.74		21.766	12.485	25.778		21.258	18.024	25.07		7.315	11.104	6.593		6.387	17.316	8.002		6.824	14.824	8.339		754.5		7.492	9.658		14.72	13.342		11.04	6.494
	1510		8.513	9.023	6.714		19.88	10.122	25.323		21.871	15.946	24.639		6.702	11.32	7.699		6.063	17.199	7.677		6.821	13.355	9.357		755		6.92	9.077		14.315	14.49		10.756	7.717
	1511		8.23	9.603	7.124		19.799	13.208	26.365		21.478	17.927	24.478		6.994	10.405	8.506		4.685	16.254	7.143		8.326	11.813	9.097		755.5		6.779	10.19		15.101	14.348		12.134	7.004
	1512		8.707	9.42	7.012		18.913	14.674	25.824		20.947	19.236	24.253		7.234	10.738	7.441		4.318	17.705	7.556		8.41	12.306	7.774		756		6.527	8.929		13.967	12.878		11.362	6.526
	1513		9.445	8.762	6.625		18.686	14.896	25.225		20.132	18.092	23.111		7.203	11.184	7.11		4.506	17.474	6.685		7.983	13.009	7.924		756.5		5.6	8.634		14.267	12.848		12.176	6.694
	1514		8.67	9.071	6.651		20.654	11.414	24.72		22.902	17.617	23.358		7.143	10.635	6.921		4.602	19.019	7.495		8.822	14.875	8.485		757		5.559	9.218		14.845	13.43		12.267	6.438
	1515		8.125	9.055	6.321		20.748	10.814	24.585		22.016	16.988	23.848		7.102	10.3	7.225		4.862	17.705	6.884		8.49	14.84	8.124		757.5		6.921	9.788		15.702	13.959		12.271	6.724
	1516		8.39	9.277	5.377		21.912	12.812	23.978		23.495	17.571	22.62		7.244	11.241	6.99		4.753	17.077	7.302		8.309	14.139	8.742		758		6.214	9.935		14.454	12.997		11.242	6.163
	1517		8.696	9.434	6.068		20.712	11.513	25.174		22.593	17.619	24.099		6.365	11.346	6.762		6.738	13.414	7.585		6.56	11.382	8.648		758.5		6.614	9.49		15.59	13.862		11.947	5.593
	1518		8.734	9.719	6.302		21.026	10.31	26.374		22.734	17.148	25.222		6.631	11.105	7.623		7.307	15.024	6.74		7.129	11.272	8.314		759		7.214	9.701		13.761	13.364		9.436	6.143
	1519		8.73	9.432	6.441		20.087	12.678	27.153		21.69	17.879	25.73		6.978	9.86	7.857		7.796	14.571	7.062		7.18	12.503	8.094		759.5		7.266	9.952		14.687	13.676		11.257	6.581
	1520		9.017	9.989	6.091		22.076	14.166	26.15		21.676	19.103	24.682		4.929	10.134	7.221		8.167	15.861	6.855		7.784	13.066	7.714		760		7.376	10.355		13.975	13.545		10.067	4.818
	1521		8.818	9.535	6.08		22.645	17.92	25.178		22.82	21.738	24.046		5.569	11.392	7.486		7.734	17.552	7.413		7.369	13.335	8.175		760.5		7.054	9.568		15.958	14.148		12.009	6.804
	1522		8.567	9.949	6.008		21.208	15.886	27.667		22.731	20.405	25.685		6.464	10.508	8.402		8.007	16.605	6.284		6.724	12.589	7.858		761		6.874	9.997		14.149	12.962		9.882	5.315
	1523		9.133	10.145	5.645		21.448	14.378	25.815		21.432	19.605	24.222		5.789	10.267	8.731		7.957	16.87	5.977		7.139	13.222	9.616		761.5		6.639	9.824		13.573	13.753		10.257	6.621
	1524		9.262	9.977	6.387		22.348	16.756	27.269		21.826	20.951	25.789		5.025	10.052	7.95		8.101	17.14	5.894		6.62	13.193	8.21		762		7.679	10.451		14.9	13.27		10.001	4.875
	1525		9.439	9.937	7.239		21.848	14.511	27.244		22.304	20.279	24.597		5.878	10.648	8.712		8.329	18.939	5.94		7.72	13.78	9.071		762.5		8.679	9.423		14.269	13.43		7.321	5.8
	1526		9.078	10.096	6.877		22.885	12.337	26.973		23.62	18.567	25.172		5.88	10.523	8.355		8.751	15.394	6.117		6.419	12.275	7.895		763		7.32	8.707		15.179	12.265		11.151	6.53
	1527		9.115	8.668	7.926		22.421	15.913	27.453		22.9	20.605	25.276		5.59	9.734	8.358		9.153	18.478	6.797		7.176	13.229	9.043		763.5		9.373	9.487		14.751	12.599		7.376	6.098
	1528		8.119	9.292	6.78		21.109	14.923	28.223		21.603	19.094	26.204		5.048	11.104	7.494		7.971	17.058	7.373		6.682	12.311	8.345		764		8.742	9.987		14.376	13.866		8.67	6.538
	1529		8.647	9.281	7.031		21.584	15.151	26.326		21.582	19.578	23.257		5.763	9.617	7.114		8.016	17.376	7.355		7.341	11.652	8.484		764.5		7.175	9.372		15.816	13.078		12.715	6.947
	1530		9.292	9.462	7.03		21.3	17.993	27.108		21.427	20.609	24.827		5.113	10.681	6.878		8.03	16.611	7.912		9.244	12.625	8.42		765		8.499	9.472		15.591	14.241		9.642	6.995
	1531		8.776	9.109	6.603		20.573	13.552	26.319		21.889	18.121	24.792		5.719	10.844	7.238		7.592	19.729	7.532		8.996	14.552	7.71		765.5		9.145	8.85		15.422	11.726		8.732	6.729
	1532		8.63	9.167	6.089		23.218	13.301	27.293		22.645	18.132	25.918		5.462	9.697	7.105		8.031	18.472	8.114		8.521	13.91	8.109		766		8.199	9.777		15.354	13.095		10.112	6.863
	1533		9.352	9.359	6.205		22.115	14.05	26.923		22.685	18.45	24.923		5.172	10.164	7.808		8.357	18.409	7.942		10.001	13.198	8.629		766.5		8.499	9.748		14.959	12.827		9.081	6.586
	1534		9.387	10.137	5.687		22.301	13.433	27.518		22.824	18.298	25.512		5.936	10.171	7.594		7.811	17.255	7.799		10.204	12.107	8.713		767		8.556	9.227		15.743	13.348		9.528	6.736
	1535		8.469	10.007	6.432		20.868	14.233	27.052		21.463	19.732	26.084		7.573	9.625	7.742		8.007	18.154	8.009		8.481	13.56	8.602		767.5		8.864	9.503		15.914	12.717		9.888	7.368
	1536		8.609	9.092	5.936		20.559	15.808	26.958		19.896	19.586	25.508		7.73	10.776	7.577		5.842	17.687	7.376		6.603	11.866	7.905		768		9.05	8.688		14.546	12.583		7.559	6.364
	1537		9.589	9.706	7.051		21.66	13.586	27.943		21.154	18.997	25.399		9.005	10.909	7.461		7.525	17.973	7.334		5.881	10.941	7.903		768.5		8.343	9.38		14.227	11.548		8.282	6.894
	1538		7.823	9.346	7.012		20.403	13.969	28.527		20.968	18.711	26.313		8.294	10.606	7.227		6.152	19.725	7.46		6.289	11.798	7.989		769		9.37	9.626		15.643	12.771		9.776	6.526
	1539		7.608	9.008	7.153		20.807	16.241	29.072		21.669	19.839	27.033		8.458	10.425	6.435		6.881	19.134	7.176		6.33	10.907	7.248		769.5		8.799	9.023		16.06	12.441		12.541	6.63
	1540		8.122	9.067	6.041		20.485	16.767	27.575		21.038	19.934	25.913		8.449	8.891	7.53		6.023	20.001	6.66		6.187	12.82	8.539		770		8.791	9.524		15.016	11.99		10.953	6.856
	1541		8.567	9.284	5.853		20.656	16.332	26.989		21.248	20.286	25.688		9.509	8.952	7.142		6.519	18.419	7.573		6.39	11.353	8.788		770.5		8.792	6.536		15.362	11.514		11.348	7.084
	1542		8.35	9.168	6.48		21.415	12.4	27.036		22.266	16.397	25.135		8.638	10.139	6.586		6.728	18.746	6.934		6.625	10.768	8.075		771		8.532	8.531		15.708	11.412		12.244	4.574
	1543		9.182	9.293	6.275		20.59	16.107	28.328		21.385	20.202	26.963		8.902	10.52	7.205		5.858	19.177	5.631		5.872	11.495	7.383		771.5		8.488	10.093		14.691	13.342		10.103	5.036
	1544		8.431	9.325	6.649		20.328	16.948	27.869		20.761	20.925	26.947		9.047	9.449	7.22		6.052	19.116	6.207		6.361	11.894	7.691		772		8.06	10.617		15.672	14		9.986	5.055
	1545		8.435	9.192	5.952		20.805	14.991	27.615		21.491	19.42	25.793		9.073	10.377	7.606		6.68	19.414	6.014		5.882	11.745	7.707		772.5		7.534	10.914		14.8	13.988		10.79	5.182
	1546		7.967	9.451	6.693		18.979	8.68	27.813		20.035	15.417	25.906		9.1	9.964	7.909		5.061	19.134	6.707		7.307	10.318	9.738		773		7.142	9.99		15.878	11.957		12.713	4.49
	1547		8.401	9.634	6.16		20.859	9.568	28.236		21.599	15.958	27.189		9.268	10.187	6.593		6.448	19.596	5.243		6.344	11.062	7.697		773.5		6.795	9.952		15.073	13.506		12.157	5.095
	1548		8.311	9.011	6.08		20.281	9.462	28.743		21.52	15.664	26.605		9.013	9.946	8.627		7.122	19.351	5.04		6.353	12.012	10.013		774		6.427	10.553		15.769	12.024		12.969	4.923
	1549		8.892	9.349	6.698		20.621	8.928	27.633		21.038	14.653	25.976		6.496	8.607	7.587		6.668	19.05	5.483		6.528	12.211	7.503		774.5		6.903	9.975		15.498	12.943		12.393	5.117
	1550		8.359	9.668	6.14		20.006	9.523	27.022		21.594	15.492	24.886		7.036	8.926	7.479		6.804	20.239	6.649		6.604	12.722	9.265		775		7.113	9.47		16.404	12.992		13.931	5.072
	1551		9.231	9.52	6.979		20.258	10.29	28.666		21.618	16.004	26.724		7.129	8.639	7.239		6.455	19.35	6.251		6.694	12.553	9.473		775.5		7.05	9.418		15.72	14.02		12.795	7.595
	1552		8.749	9.61	7.654		20.451	9.151	28.66		21.626	16.758	25.551		7.462	10.519	7.991		6.364	20.442	5.578		6.1	12.26	8.52		776		7.934	9.772		15.872	12.751		12.311	4.434
	1553		9.058	9.327	6.627		21.164	8.224	27.698		21.646	15.057	25.604		7.477	8.838	7.207		6.052	19.594	7.435		6.396	12.214	9.862		776.5		8.278	10.037		15.721	13.683		11.482	8.003
	1554		8.332	9.636	6.821		20.189	8.508	28.643		21.883	15.874	25.882		7.199	9.033	7.888		6.077	19.787	5.062		6.395	11.476	9.67		777		5.919	8.92		15.166	12.223		13.903	7.514
	1555		9.262	9.433	6.774		20.538	13.834	28.771		21.49	17.481	27.253		7.238	8.765	8.472		6.621	19.88	4.725		6.365	13.155	8.713		777.5		7.41	8.914		15.736	12.315		13.091	7.153
	1556		8.965	9.36	7.563		21.338	12.84	28.279		22.352	17.534	25.284		6.806	8.732	7.902		6.137	19.425	5.317		6.632	13.185	9.619		778		6.815	8.618		15.506	14.374		12.227	7.758
	1557		8.526	9.512	6.397		21.076	10.672	27.776		21.839	17.13	25.37		7.183	8.43	8.549		6.75	18.649	5.598		6.898	11.578	9.889		778.5		6.756	9.223		15.543	14.613		12.722	7.991
	1558		9.638	9.29	7.392		21.391	13.179	29.412		21.739	17.93	26.796		7.464	7.99	7.201		5.626	20.055	5.413		6.28	12.921	9.542		779		7.25	9.278		15.864	12.204		13.809	6.701
	1559		9.128	9.016	6.278		20.829	9.02	28.843		22.001	15.251	26.013		7.657	8.997	7.626		6.552	19.839	5.698		6.147	12.985	9.41		779.5		7.148	10.167		16.247	13.529		13.505	6.397
	1560		8.598	10.338	6.392		21.187	8.466	29.095		22.021	15.615	26.348		6.639	8.537	8.41		5.918	19.124	5.457		6.381	13.099	9.889		780		7.177	9.577		16.4	13.665		12.997	7.736
	1561		8.979	9.825	6.849		20.847	9.509	29.7		21.533	16.442	27.15		6.514	8.132	7.907		5.796	19.465	6.094		6.651	12.944	9.591		780.5		6.204	9.274		15.076	13.692		12.616	7.368
	1562		8.813	10.481	6.808		20.862	10.141	27.997		22.512	16.214	24.813		7.263	8.683	6.829		6.447	19.452	4.852		6.423	12.042	8.433		781		6.703	9.312		16.181	13.481		12.384	7.105
	1563		9.004	9.902	7.533		20.725	12.176	28.505		21.792	17.955	25.635		5.984	10.279	7.902		6.293	20.837	5.145		6.688	12.38	9.193		781.5		6.929	7.856		15.894	12.12		13.11	6.595
	1564		9.653	10.344	6.755		20.821	12.146	28.6		19.595	17.578	26.263		6.044	9.084	6.775		6.47	19.598	8.44		6.57	12.849	8.496		782		8.166	9.242		16.993	12.884		13.228	6.675
	1565		8.616	9.636	7.174		18.905	9.584	28.177		19.588	15.831	25.454		6.6	9.155	7.167		6.367	21.957	6.982		6.408	14.328	7.517		782.5		7.9	8.807		16.048	13.319		12.206	6.891
	1566		7.915	9.508	7.818		19.064	9.993	29.274		20.433	16.379	26.331		6.47	9.898	7.665		5.665	20.342	4.695		6.419	12.439	7.057		783		6.955	9.12		15.686	13.31		12.381	6.903
	1567		7.934	8.956	7.331		19.577	10.821	28.547		20.031	15.826	26.368		6.883	6.099	6.916		6.315	19.383	6.696		6.234	14.915	8.413		783.5		7.015	10.332		14.92	13.323		10.74	6.948
	1568		8.076	9.359	7.069		18.476	11.905	29.185		19.774	17.5	26.935		6.849	7.457	6.896		5.856	20.637	6.027		6.63	14.857	7.134		784		8.028	9.879		15.938	12.992		11.481	6.993
	1569		7.901	9.351	6.725		19.543	10.569	28.888		19.787	16.181	26.333		6.636	7.848	7.349		5.45	19.78	5.663		6.812	14.097	8.476		784.5		7.171	10.249		15.469	13.429		11.754	6.677
	1570		8.474	9.404	7.024		18.394	12.487	27.715		18.857	17.236	25.772		7.156	7.156	6.515		5.815	19.122	5.566		6.905	14.138	8.094		785		6.802	9.517		15.084	12.883		10.94	6.862
	1571		8.295	9.166	6.707		18.662	14.973	28.049		20.501	18.437	25.628		6.266	7.934	5.886		6.532	19.383	4.324		7.009	12.919	7.504		785.5		6.782	8.227		13.594	12.48		10.668	7.349
	1572		8.217	9.442	6.209		19.776	10.077	27.688		20.262	15.121	25.86		6.227	8.562	8.01		5.447	20.374	6.055		6.717	14.144	9.111		786		7.609	10.013		15.006	13.914		11.459	6.719
	1573		7.598	9.262	6.985		19.831	12.945	29.52		20.687	18.485	27.343		6.878	8.437	6.93		7.128	19.885	6.24		6.383	14.698	8.408		786.5		7.21	9.595		15.514	13.635		13.069	6.771
	1574		8.271	9.854	6.83		19.534	12.393	28.469		20.835	17.005	26.481		7.528	8.089	6.797		6.14	20.946	6.862		6.268	15.474	8.124		787		8.072	8.55		17.677	13.791		15.107	6.783
	1575		8.047	9.309	6.533		18.364	11.618	28.572		20.284	16.483	26.328		6.764	8.668	6.772		6.294	21.431	6.193		6.352	13.73	9.029		787.5		7.197	10.242		17.687	14.107		15.691	6.145
	1576		9.519	9.098	6.514		19.261	13.83	29.213		19.915	18.301	26.813		6.51	8.164	7.606		5.827	20.321	6.479		6.698	14.401	8.822		788		7.955	9.211		18.89	13.601		15.957	7.069
	1577		9.396	9.355	7.196		19.111	17.307	28.768		20.365	21.386	26.796		6.877	7.959	6.956		6.401	20.997	6.999		6.483	14.471	7.742		788.5		7.188	9.953		16.793	13.636		15.02	4.943
	1578		9.47	9.331	7.217		19.723	11.58	26.928		20.917	17.574	25.995		7.509	6.285	5.83		7.285	19.523	5.928		6.866	14.583	7.55		789		6.91	9.946		18.505	13.336		16.405	4.547
	1579		9.295	9.502	6.798		19.499	11.641	28.866		20.532	16.678	26.635		6.52	8.521	5.325		5.903	21.077	4.14		6.474	13.873	7.431		789.5		6.978	10.08		19.506	13.712		16.382	5.966
	1580		8.809	9.107	6.484		18.939	10.882	28.317		19.946	16.474	25.99		6.525	9.561	5.559		5.818	19.899	6.079		6.177	11.895	7.766		790		7.232	10.162		16.471	13.079		14.59	5.913
	1581		9.828	9.168	7.025		19.713	9.605	28.105		19.945	15.819	25.902		6.49	9.31	5.8		5.907	19.62	6.23		6.353	12.454	7.052		790.5		7.508	10.07		16.483	12.973		14.46	6.483
	1582		10.247	9.259	7.076		20.909	13.03	27.591		21.068	18.179	25.281		6.788	9.931	5.532		5.762	18.539	6.365		6.594	12.506	7.795		791		7.889	9.907		16.724	12.803		14.733	6.077
	1583		10.296	9.278	6.998		21.13	12.621	28.023		20.479	18.433	26.163		6.057	9.571	5.983		6.49	20.975	6.533		6.714	13.997	7.807		791.5		6.752	9.949		16.276	12.787		15.163	6.094
	1584		9.982	9.361	7.042		18.974	12.103	25.999		20.346	17.859	23.97		6.999	10.212	6.028		6.608	21.17	6.579		6.345	14.451	7.242		792		7.392	9.102		15.492	12.661		14.112	5.811
	1585		10.132	9.626	7.535		20.606	12.984	22.276		20.456	18.506	21.298		6.994	9.972	5.831		6.024	19.683	7.581		6.742	12.697	8.388		792.5		6.945	7.683		16.046	11.657		12.621	6.394
	1586		9.465	9.192	7.253		20.088	13.756	27.8		21.532	18.973	25.664		6.583	9.45	5.586		5.007	20.392	7.254		6.361	13.883	8.729		793		6.614	6.58		15.551	10.717		13.696	4.909
	1587		9.346	9.15	6.97		20.276	11.846	29.006		21.51	17.75	26.87		6.623	9.14	5.73		6.057	19.986	7.209		6.809	13.145	8.543		793.5		6.534	8.372		15.751	12.544		13.576	6.427
	1588		8.875	9.325	6.874		19.892	10.967	29.056		19.922	16.663	27.312		6.953	10.34	5.635		7.069	22.057	6.635		5.954	13.821	8.837		794		5.703	8.335		14.899	12.285		11.934	6.374
	1589		8.458	8.981	7.254		19.869	14.1	27.786		19.849	18.264	24.986		6.893	10.106	5.825		6.377	19.906	6.566		6.348	11.243	7.688		794.5		7.897	8.574		15.797	12.462		11.398	6.821
	1590		9.273	9.049	7.031		18.421	16.283	28.351		19.92	20.357	27.059		6.823	8.923	5.231		6.196	20.257	6.507		6.619	12.424	7.947		795		6.819	7.689		16.539	12.535		13.732	6.68
	1591		8.536	9.277	6.977		19.392	12.651	28.413		20.131	18.207	26.359		6.824	8.977	6.039		5.909	20.534	7.403		6.833	13.963	9.052		795.5		7.754	7.784		16.881	11.103		13.171	5.848
	1592		8.838	9.08	6.519		19.022	12.941	28.341		20.511	18.809	25.616		6.487	9.132	5.517		5.256	19.085	6.462		6.578	11.074	8.027		796		6.81	7.551		16.148	11.877		11.856	6.466
	1593		9.063	9.159	7.095		20.33	16.807	27.582		21.078	22.04	25.693		7.04	10.682	5.507		6.37	20.268	7.683		6.673	11.445	8.792		796.5		7.508	9.699		18.392	12.919		14.318	6.691
	1594		8.893	9.053	6.994		18.891	12.664	28.697		21.391	17.012	25.857		6.57	10.255	7.46		5.073	22.063	6.633		6.637	13.551	8.303		797		7.23	9.349		18.003	12.491		15.486	6.191
	1595		8.545	9.521	6.582		19.42	13.629	29.413		20.337	19.386	27.199		6.931	10.47	7.206		6.212	19.563	6.323		6.408	10.998	8.2		797.5		7.155	9.194		16.809	13.398		14.525	7.869
	1596		8.492	9.243	6.687		18.417	12.957	29.05		19.698	17.418	26.45		6.44	10.736	6.898		4.594	21.301	6.287		7.833	11.769	7.777		798		8.662	9.498		17.352	11.666		14.176	6.385
	1597		8.103	9.373	6.881		18.834	17.37	28.521		20.518	21.196	25.664		6.486	10.395	6.958		5.073	19.659	6.417		7.178	10.929	8.195		798.5		7.141	8.846		18.215	13.448		16.8	7.179
	1598		8.059	9.283	6.615		19.922	17.611	30.441		20.241	21.086	27.604		7.745	10.822	7.51		3.858	20.98	6.943		7.176	12.911	7.945		799		6.332	9.56		18.652	14.039		17.992	6.425
	1599		8.042	9.515	6.475		18.84	17.459	29.062		19.783	20.365	27.004		7.036	10.972	7.155		5.77	22.947	5.588		7.179	14.565	7.821		799.5		5.573	9.161		18.753	13.674		17.052	6.289
	1600		8.306	9.299	7.215		18.886	17.149	27.869		19.775	21.615	25.753		6.653	10.718	6.492		6.093	22.497	5.591		6.301	14.103	7.38		800		7.327	9.024		18.969	12.396		16.807	4.564
	1601		9.272	9.337	7.063		17.788	17.892	26.743		19.596	21.891	25.527		6.442	11.219	7.778		5.833	19.457	6.044		6.711	11.674	8.438		800.5		6.582	9.917		16.728	12.949		13.394	5.047
	1602		8.968	9.56	6.575		18.823	13.644	26.327		20.075	19.356	24.875		7.111	8.75	7.753		4.339	18.599	7.41		6.766	14.746	8.511		801		7.8	9.921		16.682	13.139		12.074	6.843
	1603		8.8	9.415	7.275		19.192	11.298	28.652		19.201	17.68	26.265		7.297	8.988	7.705		5.283	18.337	7.891		6.645	13	8.373		801.5		7.139	8.6		16.89	12.602		12.767	7.066
	1604		8.246	9.819	6.738		19.549	15.425	27.498		19.739	21.458	24.47		7.358	9	6.534		4.033	19.827	7.882		8.608	14.277	8.82		802		7.621	9.407		17.132	13.671		12.547	6.172
	1605		9.148	9.523	6.82		20.154	13.123	27.673		18.214	17.987	25.365		6.978	9.11	5.764		4.043	17.733	8.003		8.197	12.552	8.259		802.5		7.215	8.996		17.291	12.738		13.49	6.19
	1606		9.417	9.417	7.441		19.003	16.749	28.416		18.9	20.701	25.904		7.208	9.219	6.027		5.052	17.199	8.513		6.616	12.438	8.913		803		6.545	8.572		14.921	13.185		11.406	7.18
	1607		9.635	9.848	6.59		20.565	16.889	27.164		19.417	21.38	25.023		7.132	9.696	5.728		5.164	17.349	8.242		7.079	12.745	8.348		803.5		8.955	9.377		15.268	13.753		9.191	7.718
	1608		8.824	9.378	6.964		20.223	16.893	26.818		17.98	20.999	25.355		6.878	9.581	6.162		5.175	16.599	8.452		7.176	11.208	8.333		804		8.245	9.238		14.847	13.677		8.642	5.688
	1609		8.878	9.709	6.911		18.544	16.062	24.654		18.83	20.758	23.877		7.488	9.797	6.192		4.29	18.299	8.161		7.012	11.038	8.887		804.5		8.453	9.598		14.57	12.712		8.482	4.337
	1610		8.121	9.71	6.591		19.989	16.233	25.83		19.049	20.378	24.234		6.959	8.955	5.63		3.922	20.407	7.82		7.465	13.279	8.079		805		8.877	9.8		17.534	13.509		12.637	4.592
	1611		9.733	9.589	7.084		17.359	17.97	26.05		19.775	21.555	24.852		7.149	7.872	5.341		3.785	22.77	7.809		7.554	15.45	8.177		805.5		8.686	8.501		15.88	12.996		9.85	5.311
	1612		9.902	9.476	6.505		17.433	17.541	27.864		19.235	21.197	26.038		7.074	8.193	5.138		3.927	22.645	8.036		8.461	15.095	8.548		806		8.105	9.221		16.94	12.755		11.455	5.187
	1613		8.764	9.345	6.69		16.071	17.607	27.17		18.858	21.339	25.193		8.235	9.42	5.356		4.244	20.606	8.139		8.66	14.681	8.271		806.5		8.17	7.917		15.378	13.875		10.421	7.15
	1614		9.113	9.073	6.573		15.534	16.451	26.59		18.982	19.728	24.836		7.21	9.188	5.104		4.034	21.339	8.106		7.444	16.149	8.568		807		9.419	9.049		14.665	14.574		8.801	6.928
	1615		9.403	9.757	6.467		16.181	15.557	26.737		19.93	20.653	25.218		7.218	9.69	4.557		4.016	19.716	8.514		8.118	15.764	9.246		807.5		9.117	8.219		13.978	12.622		8.865	4.813
	1616		9.448	9.322	6.56		16.692	15.939	27.408		20.282	20.52	26.03		7.263	8.667	5.168		3.901	23.097	7.819		7.605	18.239	8.67		808		7.586	8.467		15.09	12.741		11.076	5.078
	1617		9.544	9.26	6.872		16.936	16.325	26.27		19.69	20.343	24.523		7.233	9.085	5.706		4.484	18.973	8.181		7.275	12.765	8.471		808.5		8.978	10.288		17.837	12.97		12.322	4.602
	1618		8.889	9.067	6.646		16.257	17.577	28.619		19.371	21.162	26.487		7.217	9.582	5.415		4.553	18.575	7.661		6.587	13.426	8.278		809		7.769	8.943		20.218	12.548		16.393	4.867
	1619		8.645	9.393	6.538		16.015	16.5	27.895		19.286	20.691	26.11		7.858	10.734	5.588		6.062	18.261	7.654		6.815	12.316	7.784		809.5		8.914	8.506		17.793	13.559		12.76	5.64
	1620		8.964	9.173	6.562		16.336	16.476	27.149		19.59	20.445	25.432		6.817	11.502	5.001		3.928	18.874	7.689		7.497	14.097	7.796		810		8.962	6.887		18.352	11.79		13.38	4.915
	1621		6.801	9.624	6.521		18.35	15.379	28.039		18.583	20.462	26.349		7.417	10.859	5.929		5.078	17.509	8.34		6.735	12.223	8.542		810.5		8.399	6.774		18.483	11.461		15.615	4.763
	1622		6.662	9.543	6.698		19.239	16.316	28.304		19.529	21.169	26.585		7.093	10.913	5.821		4.638	16.653	8.72		7.038	13.798	8.234		811		9.023	5.249		18.898	9.408		13.725	4.769
	1623		6.306	9.438	7.082		19.143	13.202	27.787		19.088	18.164	26.24		6.4	10.973	5.122		5.803	16.268	8.034		6.123	12.932	8.326		811.5		8.386	6.984		17.843	11.133		15.087	4.38
	1624		8.154	9.562	7.34		21.583	14.479	25.193		19.169	18.932	24.153		6.802	11.184	5.119		5.865	18.296	8.251		6.713	13.323	8.107		812		9.339	5.72		16.505	10.688		13.099	5.471
	1625		6.549	8.886	6.463		22.696	15.251	24.596		20.168	20.085	23.25		6.901	10.815	5.955		5.912	18.075	8.391		7.393	13.18	8.611		812.5		7.978	5.974		16.274	10.238		13.093	4.798
	1626		7.867	9.844	6.933		21.143	14.1	24.452		18.337	19.162	23.696		6.353	11.15	5.199		4.864	20.06	8.087		7.339	11.753	8.782		813		8.823	5.653		19.749	10.368		15.948	5.107
	1627		7.007	9.185	6.889		20.162	19.302	23.845		18.005	22.707	22.701		8.166	10.506	5.842		4.447	20.154	8.095		7.301	12.945	8.755		813.5		9.019	6.207		20.445	10.644		16.502	4.765
	1628		7.738	9.231	7.148		19.866	17.853	25.258		20.786	21.703	23.616		6.918	11.459	5.948		3.897	19.995	7.929		8.443	12.77	8.35		814		8.242	5.791		20.249	10.18		15.874	4.747
	1629		9.061	9.368	6.869		19.422	16.331	21.594		19.746	20.779	19.609		7.646	11.23	5.115		6.01	18.615	8.459		6.563	12.292	8.819		814.5		7.974	4.822		19.588	10.258		16.625	5.543
	1630		8.814	9.331	6.59		18.713	14.65	21.38		19.815	19.573	19.999		6.89	11.16	5.157		5.779	18.871	7.746		7.001	12.366	8.576		815		9.586	5.704		20.113	9.959		13.293	4.539
	1631		8.929	9.572	7.095		16.873	16.492	23.432		19.692	20.846	22.673		6.798	11.458	5.66		4.112	18.918	7.974		7.726	12.729	8.797		815.5		7.504	5.801		19.668	9.994		16.552	4.436
	1632		9.093	9.245	6.88		16.403	18.86	22.103		18.11	20.78	21.223		7.29	10.731	5.613		5.305	18.76	7.572		7.58	12.423	8.437		816		8.017	6.149		19.177	14.081		15.793	8.371
	1633		8.661	9.487	7.044		18.06	16.035	22.263		19.569	20.474	21.82		7.118	11.228	5.856		6.329	16.817	8.467		6.452	11.257	8.701		816.5		9.035	5.499		19.538	9.414		14.145	4.368
	1634		9.415	9.25	7.102		19.54	16.299	23.222		20.207	20.539	22.629		6.433	11.13	5.631		5.377	20.095	8.222		7.087	13.928	9.175		817		8.581	5.342		20.247	9.863		15.967	4.994
	1635		8.112	9.373	6.763		20.002	16.74	23.183		20.278	20.247	22.524		7.215	9.721	5.71		5.556	17.598	8.012		6.39	13.905	8.505		817.5		9.027	6.108		21.164	10.166		16.245	4.391
	1636		6.886	9.575	7.233		22.078	15.934	22.016		22.742	20.142	21.851		7.496	11.058	5.437		5.661	16.691	8.067		6.57	13.058	8.592		818		8.213	5.942		18.062	9.843		12.24	4.586
	1637		8.519	9.45	7.82		20.706	15.301	22.27		18.185	20.631	21.085		7.384	10.923	5.819		5.258	17.226	8.007		6.738	12.898	9.049		818.5		8.459	5.732		19.789	11.127		13.779	5.792
	1638		8.678	9.344	7.054		21.321	13.544	23.39		18.253	19.525	22.489		7.362	10.143	5.971		4.438	17.258	7.803		6.89	12.672	9.005		819		7.483	7.099		20.113	10.221		15.884	4.494
	1639		8.146	8.992	7.066		20.849	16.64	24.181		19.733	21.065	23.231		6.216	11.025	5.576		5.147	18.191	7.886		6.536	13.839	8.021		819.5		9.066	5.742		19.049	9.977		11.979	4.699
	1640		9.303	9.166	6.923		19.072	14.805	22.682		18.726	20.541	22.16		6.853	9.376	5.24		6.379	19.934	7.464		6.324	14.807	7.689		820		9.288	7.146		21.934	11.57		14.266	5.131
	1641		8.525	9.563	6.713		23.419	15.177	22.545		19.968	21.125	21.922		6.623	9.797	5.435		6.216	17.32	8.042		6.243	13.04	8.828		820.5		8.739	5.699		21.035	10.435		13.773	4.982
	1642		8.422	9.097	6.605		20.812	12.728	23.645		18.599	18.175	22.397		6.404	9.612	4.963		6.328	14.013	7.657		6.112	15.509	8.608		821		8.32	7.409		20.096	12.018		14.754	5.036
	1643		8.164	9.498	6.311		20.534	14.072	23.187		17.014	19.933	22.119		7.117	7.161	6.03		5.037	15.934	8.202		6.437	14.389	8.266		821.5		8.483	6.106		21.94	10.394		16.245	4.866
	1644		8.586	10.364	6.743		21.222	14.98	22.112		18.646	19.894	21.728		6.406	8.1	6.073		5.785	17.967	7.727		6.498	15.421	8.729		822		8.38	5.531		21.074	9.555		14.707	4.327
	1645		7.917	9.319	6.811		21.421	14.059	22.855		17.354	19.256	21.093		7.744	9.529	6.03		6.514	17.546	7.614		6.76	16.732	8.246		822.5		9.555	7.47		22.805	11.235		15.497	4.451
	1646		9.069	9.855	7.103		22.201	13.688	22.169		18.88	19.105	21.507		6.994	10.239	6.207		6.346	14.069	8.143		6.608	14.845	8.012		823		8.22	5.924		19.451	10.065		13.983	4.745
	1647		8.149	9.186	6.513		20.634	13.149	22.565		19.027	19.019	21.305		7.393	9.849	5.775		5.94	15.251	7.639		6.451	13.81	8.567		823.5		9.255	5.899		20.448	10.477		13.332	4.725
	1648		8.991	9.476	6.962		21.557	10.388	22.553		18.589	17.254	21.148		7.251	9.611	6.109		5.815	15.79	7.446		6.601	13.67	7.95		824		8.893	6.509		20.629	10.763		14.51	4.97
	1649		8.791	9.555	7.075		20.709	16.645	26.594		17.201	21.045	24.614		7.502	9.383	5.932		6.194	12.236	7.698		6.599	12.234	8.293		824.5		8.504	5.809		17.614	10.163		13.328	4.92
	1650		8.547	10.101	7.074		19.25	14.665	23.512		18.017	20.016	22.044		6.972	9.886	6.243		5.856	13.905	8.502		6.633	11.792	7.743		825		7.711	5.698		18.138	10.922		14.188	5.699
	1651		8.527	10.192	7.031		20.528	12.05	24.887		19.555	18.397	23.941		7.183	9.949	6.441		6.715	12.771	7.356		6.645	14.015	8.39		825.5		7.99	5.789		18.849	10.052		15.982	4.649
	1652		8.795	8.952	7.33		21.312	12.152	25.155		19.792	17.695	23.665		6.998	10.121	7.357		5.936	12.402	6.67		6.857	12.24	8.104		826		8.661	6.585		16.867	11.213		13.009	5.104
	1653		8.833	9.721	7.037		19.16	11.8	23.594		19.209	18.313	23.761		7.051	9.835	7.113		5.593	12.178	6.953		6.339	13.09	8.16		826.5		9.126	7.607		18.651	11.675		13.781	5.213
	1654		7.991	8.22	6.453		20.275	15.723	25.244		19.076	20.433	25.017		7.321	10.104	7.437		7.292	12.832	6.443		6.666	12.777	7.695		827		8.114	6.264		18.103	9.758		14.582	4.637
	1655		8.815	9.583	6.575		21.688	15.302	21.851		19.668	20.463	20.972		8.665	10.466	8.131		8.042	12.206	7.018		5.937	13.127	8.453		827.5		8.053	6.906		18.95	10.351		15.677	4.332
	1656		8.542	9.916	6.065		19.861	16.099	23.131		19.801	21.147	22.635		8.274	9.214	7.607		7.031	12.5	7.101		6.273	10.683	8.263		828		9.203	9.171		19.594	12.439		15.124	4.781
	1657		8.693	9.52	6.185		21.718	18.116	22.72		19.475	22.889	22.381		8.628	9.79	8.193		7.839	11.362	6.849		5.633	11.831	7.947		828.5		8.04	9.862		18.935	13.45		15.664	4.882
	1658		8.072	9.603	6.545		19.917	14.69	24.135		19.613	20.234	22.46		8.016	9.519	8.148		6.256	11.43	6.458		6.185	11.25	8.837		829		8.671	9.111		22.277	12.725		18.76	5.076
	1659		8.2	10.203	5.939		21.544	16.475	26		19.44	22.281	24.486		8.18	10.056	8.159		7.93	10.756	7.232		6.701	11.574	8.191		829.5		9.049	9.984		21.545	13.055		17.486	4.49
	1660		8.134	10.589	6.432		20.23	18.718	27.332		19.307	23.242	25.844		7.558	10.26	6.525		6.638	10.86	6.892		7.57	11.312	7.705		830		8.265	9.727		18.858	13.237		15.654	5.128
	1661		8.967	9.988	6.505		21.546	18.58	29.137		20.118	22.615	27.47		8.124	9.623	8.15		6.159	15.059	6.621		6.387	15.419	8.554		830.5		7.592	9.639		18.502	13.282		14.845	5.327
	1662		8.896	9.545	6.384		20.462	14.507	26.579		18.914	20.227	25.126		7.243	9.951	8.415		5.626	14.756	7.037		7.782	12.91	8.038		831		8.26	9.046		17.54	13.079		13.448	5.258
	1663		8.108	9.975	5.942		21.288	16.076	26.139		19.959	21.367	24.905		7.322	9.979	7.697		5.659	17.513	6.387		6.653	14.217	7.933		831.5		8.597	8.872		15.767	12.237		11.35	4.712
	1664		8.983	9.468	6.81		22.515	15.306	26.333		19.373	20.658	25.255		6.846	10.397	8.232		6.096	14.594	6.588		7.031	11.257	7.985		832		8.594	9.608		18.134	12.217		13.764	4.471
	1665		8.753	9.63	6.946		23.536	16.734	25.969		20.396	22.363	25.754		7.231	10.218	7.969		5.051	17.414	6.818		8.419	14.045	8.386		832.5		7.637	8.406		18.148	12.143		13.91	5.006
	1666		8.541	9.393	6.412		21.892	14.863	27.101		19.028	20.181	25.751		7.745	9.394	8.054		6.037	15.564	7.228		7.268	12.628	8.05		833		8.481	10.161		15.046	13.109		10.782	4.546
	1667		8.284	10.687	6.828		22.598	16.012	23.805		20.288	21.152	22.848		7.417	9.939	7.672		6.122	15.285	6.56		6.357	15.292	8.063		833.5		8.867	9.753		16.758	13.28		11.26	4.409
	1668		8.45	9.551	7.231		19.448	15.583	22.896		19.267	20.69	23.128		7.515	9.985	8.363		5.343	11.543	6.817		6.4	12.328	7.877		834		8.701	5.849		16.38	10.165		12.05	4.438
	1669		8.51	10.251	7.647		19.046	15.379	24.117		19.523	20.713	23.131		7.151	10.19	7.385		5.218	13.066	6.974		7.654	13.135	8.374		834.5		8.934	6.099		17.927	10.204		13.211	5.096
	1670		8.644	10.368	6.828		21.17	14.636	25.247		20.698	19.929	24.085		7.319	9.718	7.815		5.252	13.208	6.682		7.455	12	8.253		835		8.167	6.645		17.089	11.114		13.001	4.968
	1671		8.079	9.835	6.736		20.335	14.785	25.955		20.317	19.593	24.125		7.649	9.508	7.58		5.331	14.048	7.643		6.673	11.832	8.333		835.5		7.637	6.717		16.489	10.84		13.237	4.768
	1672		8.765	9.898	6.761		17.511	13.661	24.533		19.079	18.743	23.119		8.121	10.077	7.209		5.504	11.799	7.228		6.71	12.703	8.125		836		7.805	7.405		17.202	12.234		13.31	5.189
	1673		9.514	9.303	6.688		17.954	14.341	26.709		18.578	18.718	25.293		7.366	9.212	7.487		5.524	13.889	6.533		7.114	13.23	8.655		836.5		7.656	6.512		17.982	10.164		15.195	4.196
	1674		8.489	10.199	7.234		18.688	13.539	23.454		19.4	19.986	22.964		7.906	10.054	6.659		5.508	12.074	6.728		6.188	12.17	7.897		837		8.456	9.472		18.926	12.866		14.655	4.397
	1675		8.811	9.167	7.81		18.366	17.389	28.356		18.316	22.047	26.617		7.311	9.364	7.053		5.184	14.029	7.409		6.651	13.431	8.749		837.5		7.88	8.724		16.996	12.037		14.366	4.614
	1676		8.323	8.716	6.539		19.259	17.254	25.431		18.109	21.35	24.288		6.86	9.972	8.203		5.288	15.542	6.489		6.398	15.355	8.617		838		9.058	9.693		17.851	12.361		11.059	4.33
	1677		9.25	10.42	6.323		19.463	16.812	26.833		17.729	21.784	25.459		7.45	8.912	7.656		5.48	15.534	6.21		7.057	12.571	7.9		838.5		9.206	8.786		19.289	11.51		12.025	4.536
	1678		8.704	9.656	6.187		18.865	15.748	26.039		18.273	20.482	25.088		8.351	8.958	7.196		6.767	15.93	6.546		6.975	13.43	7.582		839		9.444	9.313		19.713	12.989		12.464	4.473
	1679		8.171	9.538	6.695		19.287	16.754	26.569		18.243	21.448	24.657		7.772	9.05	6.848		6.258	15.115	7.229		6.414	12.284	7.87		839.5		9.11	7.528		19.619	11.584		12.244	4.914
	1680		8.296	9.306	6.233		19.868	15.193	27.466		18.204	20.622	26.064		7.885	9.337	6.514		5.519	13.878	7.355		6.209	13.968	8.212		840		9.904	7.528		19.509	11.177		11.441	4.331
	1681		9.059	9.025	6.287		19.47	16.855	27.856		18.3	20.504	25.963		7.616	9.45	7.197		5.508	13.046	6.918		5.865	12.643	8.257		840.5		9.337	8.94		18.114	12.764		10.471	4.762
	1682		9.772	9.259	5.883		19.535	15.995	28.463		19.029	20.607	26.955		7.575	9.009	6.628		5.287	12.026	6.777		6.916	11.119	8.26		841		8.435	8.529		18.292	12.293		12.453	4.608
	1683		7.39	8.877	5.733		18.806	19.809	29.074		18.715	23.937	27.187		7.315	8.833	7.132		5.734	10.015	6.877		6.911	11.272	8.052		841.5		7.574	9.148		19.13	12.451		14.635	4.84
	1684		9.325	9.164	6.036		19.894	17.479	28.129		19.381	22.136	26.236		7.061	9.146	8.268		6.925	13.398	5.85		6.172	13.054	7.822		842		6.457	8.921		18.63	13.125		15.542	5.239
	1685		9.158	8.16	7.084		19.988	17.978	29.469		18.719	21.086	27.389		6.851	9.768	7.15		5.803	12.679	7.365		6.739	12.733	7.807		842.5		6.963	9.326		20.982	12.545		17.212	4.517
	1686		9.118	9.653	6.786		19.345	18.387	28.842		18.598	22.633	27.262		7.631	9.433	7.519		6.236	12.801	6.589		7.269	13.208	7.554		843		6.917	10		20.719	13.385		16.803	4.892
	1687		9.02	8.775	5.941		18.325	14.644	28.626		18.431	19.195	26.536		7.889	9.513	8.427		6.078	13.939	6.401		6.466	12.944	8.055		843.5		7.122	9.873		22.14	13.062		17.826	4.381
	1688		8.394	9.912	6.828		18.748	16.781	26.807		19.013	20.975	25.29		7.677	8.884	7.281		5.859	12.766	6.738		6.358	12.497	8.098		844		6.98	8.743		18.727	12.839		15.301	5.04
	1689		8.61	9.161	6.059		20.203	16.394	26.91		19.118	21.026	25.481		7.413	9.079	8.074		6.087	13.901	6.669		7.289	12.165	8.652		844.5		6.637	9.842		19.856	12.816		15.402	4.368
	1690		8.571	8.752	6.026		19.612	14.747	29.067		19.308	18.827	26.885		7.637	8.654	7.006		5.71	13.247	6.14		6.719	12.219	7.456		845		7.238	9.45		19.838	13.008		15.43	4.832
	1691		8.549	9.209	7.613		19.897	11.59	28.714		19.386	17.166	27.045		7.712	8.882	7.875		5.542	14.254	5.885		6.585	14.816	8.706		845.5		7.406	9.328		19.926	12.889		15.066	4.696
	1692		8.419	10.328	8.137		18.689	8.907	29.426		19.656	15.217	26.258		7.88	9.8	7.353		5.988	12.816	6.468		5.669	10.741	7.452		846		8.003	9.547		21.162	12.93		15.493	5.048
	1693		7.492	9.238	8.506		21.968	11.238	29.611		19.838	16.812	27.502		6.836	9.484	8.027		5.649	13.768	7.258		7.155	13.344	7.923		846.5		6.53	9.197		20.104	12.554		15.525	5.16
	1694		7.147	8.719	8.21		20.05	12.522	28.752		19.436	16.777	26.461		7.831	9.398	8.035		6.191	15.361	7.033		6.496	13.304	8.307		847		7.266	9.376		21.147	12.613		16.958	4.944
	1695		8.284	8.957	8.164		19.033	10.267	29.424		19.257	15.936	27.419		7.646	9.674	8.061		5.821	15.26	7.206		5.873	12.616	7.703		847.5		6.63	9.105		22.326	12.8		18.515	4.943
	1696		8.428	9.495	8.401		21.256	9.701	29.727		20.809	14.852	27.175		7.234	9.166	8.65		6.187	14.795	6.784		5.999	12.778	8.354		848		5.839	9.222		19.152	12.701		15.248	5.419
	1697		8.695	10.103	7.541		18.294	14.102	31.013		19.91	19.374	27.931		7.81	9.014	7.728		6.553	17.053	6.625		5.89	14.375	8.357		848.5		7.09	9.195		20.754	13.307		16.067	5.065
	1698		7.563	8.702	8.62		17.953	13.997	30.219		19.863	18.998	27.43		7.972	9.984	7.554		5.977	16.255	6.77		5.725	13.9	8.501		849		7.518	9.131		19.288	12.679		14.475	5.853
	1699		8.466	8.61	8.255		16.816	12.691	30.298		18.518	17.532	27.46		7.463	9.938	7.919		5.982	16.495	6.061		5.905	14.587	8.531		849.5		5.966	9.72		16.67	12.907		12.778	4.807
	1700		8.093	8.613	8.367		18.51	12.465	31.351		19.88	18.082	29.351		8.022	10.329	8.104		6.441	18.045	6.92		5.141	14.945	8.545		850		5.831	9.29		16.036	13.003		12.071	4.892
	1701		8.251	9.369	8.055		17.945	14.018	30.355		18.859	18.79	28.61		7.425	10.556	7.006		5.904	17.716	5.825		7.024	14.866	7.729		850.5		9.025	9.784		17.196	12.796		13.155	3.939
	1702		7.308	9.807	8.243		19.084	11.036	29.607		19.48	16.891	26.397		7.863	10.355	8.497		5.782	17.676	6.005		5.929	14.559	8.967		851		8.356	9.255		17.833	12.726		13.472	4.901
	1703		8.316	9.135	8.954		17.342	12.188	29.308		19.315	15.929	26.592		7.951	10.266	8.208		6.404	15.515	5.912		5.793	14.002	8.923		851.5		7.964	9.894		19.285	12.462		15.117	4.183
	1704		8.047	10.054	8.534		18.203	9.611	30.09		19.131	16.183	27.598		7.121	10.259	8.202		5.854	14.563	6.512		6.62	14.724	8.59		852		7.802	9.734		18.471	13.438		13.961	5.142
	1705		8.991	9.688	8.834		18.146	15.249	31.894		19.893	20.154	28.219		7.273	10.419	8.247		6.595	12.538	6.374		5.654	13.043	8.327		852.5		7.609	9.173		19.611	13.119		16.145	5.368
	1706		8.469	10.081	8.166		18.753	8.914	31.148		19.344	14.963	28.111		6.958	10.14	8.266		5.653	18.856	6.463		6.959	15.306	9.078		853		7.593	9.682		17.127	12.997		13.091	4.221
	1707		7.848	8.867	8.326		18.903	12.416	31.033		19.385	17.971	28.22		7.865	10.404	8.385		6.265	15.653	6.182		6.604	13.462	8.706		853.5		8.721	8.244		17.376	12.153		12.023	4.376
	1708		8.401	9.602	8.223		18.696	11.332	30.644		18.809	18.541	28.21		7.579	10.512	7.962		6.2	15.303	6.677		7.248	13.721	9.802		854		6.323	8.357		19.507	11.873		15.434	4.5
	1709		9.022	7.67	7.986		19.118	16.074	30.242		19.643	18.494	27.866		7.828	10.384	7.033		6.122	16.092	6.257		6.948	13.495	8.698		854.5		9.276	7.305		18.728	10.846		11.061	4.163
	1710		7.888	8.962	7.494		18.084	15.269	28.465		19.977	19.179	25.922		7.552	10.553	8.17		5.79	15.334	6.667		6.353	13.43	8.762		855		8.75	7.59		17.162	11.365		10.814	4.606
	1711		8.308	8.554	7.957		19.806	15.278	28.661		20.463	18.655	26.525		7.567	10.694	7.598		6.576	15.79	5.812		6.199	12.866	8.587		855.5		6.931	9.688		15.616	12.509		10.901	4.65
	1712		8.67	9.236	8.398		18.552	14.65	28.114		18.292	18.669	25.492		7.698	10.828	8.744		6.432	18.029	5.832		5.902	16.395	8.103		856		8.026	10.142		16.058	14.1		10.644	4.988
	1713		8.737	9.288	8.048		18.681	13.652	24.763		19.979	17.928	23.46		7.141	9.698	7.372		5.904	16.017	6.742		6.122	14.974	8.175		856.5		8.752	9.36		15.952	13.447		8.58	4.761
	1714		9.121	9.711	8.342		17.798	12.682	26.77		20.266	17.421	25.153		7.775	10.494	7.856		6.452	14.069	5.819		6.513	13.004	8.158		857		7.195	9.143		19.186	13.445		15.505	5.184
	1715		8.834	9.858	8.115		18.593	13.931	27.977		19.348	18.276	26.04		7.426	10.278	7.212		6.314	13.975	7.022		6.28	13.488	8.82		857.5		7.588	10.033		18.864	12.923		14.916	4.608
	1716		8.548	10.128	8.445		18.179	12.552	25.986		18.668	18.671	25.1		7.775	10.531	7.505		5.865	15.046	6.447		6.645	14.049	8.545		858		7.296	8.339		19.543	12.297		15.36	4.538
	1717		8.25	10.761	7.637		18.327	12.056	28.032		19.39	19.076	26.794		7.841	9.967	7.654		6.848	13.897	7.186		6.706	12.206	8.165		858.5		6.68	9.939		19.814	12.941		16.979	5.093
	1718		8.675	10.34	8.521		18.715	10.635	28.115		20.247	18.321	25.963		7.57	9.708	7.595		5.623	14.493	6.624		6.269	12.696	8.19		859		7.88	9.894		20.171	12.768		15.912	4.534
	1719		8.583	9.972	8.279		18.511	13.101	28.719		18.774	18.805	26.786		7.703	10.282	8.246		5.763	11.375	7.453		6.693	12.696	11.227		859.5		6.192	9.872		17.26	12.861		13.642	4.479
	1720		8.686	8.431	8.196		19.189	14.255	28.321		20.085	18.49	26.336		7.654	10.607	8.492		6.022	13.799	7.037		6.613	14.577	10.069		860		6.208	9.428		16.329	13.059		12.723	5.179
	1721		8.939	9.777	8.328		18.111	15.539	26.49		19.455	20.057	25.169		7.83	10.59	8.506		5.834	14.26	7.39		7.284	13.234	8.101		860.5		5.904	9.785		17.247	12.696		14.583	4.279
	1722		8.81	10.169	8.24		18.62	14.822	27.435		19.661	20.106	25.603		7.257	10.27	8.204		5.434	12.739	5.609		7.442	14.078	8.468		861		5.949	8.383		17.595	12.123		14.5	4.949
	1723		8.652	10.277	7.747		19.552	13.203	28.622		20.141	18.871	25.62		7.728	8.675	8.568		5.612	16.455	5.67		6.736	14.014	8.665		861.5		6.78	9.236		15.86	12.074		12.121	4.02
	1724		8.485	10.471	8.143		19.78	15.675	27.299		20.721	20.547	24.867		8.051	9.095	9.072		5.444	18.811	5.643		7.22	17.358	8.104		862		6.018	8.888		15.606	12.452		12.587	4.909
	1725		8.594	10.591	8.365		18.238	16.11	28.389		19.893	20.786	26.205		7.66	9.533	8.394		5.682	13.162	6.669		6.467	13.206	8.179		862.5		7.315	9.674		22.028	13.234		16.73	4.6
	1726		8.151	8.843	8.067		18.226	16.812	27.162		20.91	20.278	25.134		7.707	11.248	7.978		5.234	12.981	6.487		6.493	11.879	8.79		863		6.214	10.052		19.917	12.808		16.874	4.766
	1727		7.716	9.049	8.886		18.182	15.503	26.964		20.938	19.45	25.092		7.589	11.161	8.261		5.544	14.128	6.199		6.742	12.282	8.258		863.5		6.5	8.975		15.595	12.676		12.194	4.855
	1728		8.356	9.125	8.186		20.757	18.41	27.633		22.015	21.202	25.527		7.536	11.164	8.567		6.934	13.905	6.082		6.563	12.293	8.758		864		6.062	9.762		16.814	13.462		13.001	5.002
	1729		8.855	8.997	8.221		18.919	18.277	27.771		19.622	21.521	25.389		7.755	11.658	8.083		5.227	14.78	6.695		6.59	12.767	8.465		864.5		6.02	8.208		16.29	13.841		13.288	5.859
	1730		8.821	8.875	8.118		18.779	15.875	29.642		19.755	20.332	26.983		6.404	11.007	7.763		4.96	12.865	6.867		7.464	13.053	8.355		865		6.389	8.231		16.212	12.185		12.939	4.9
	1731		8.79	8.78	6.919		19.988	15.397	28.448		20.097	19.348	26.316		6.225	10.886	7.543		5.557	15.721	6.828		7.445	14.132	8.414		865.5		6.47	9.662		17.466	12.835		14.112	4.811
	1732		8.867	9.58	8.217		19.673	14.431	29.965		20.963	19.264	25.859		6.837	10.319	7.907		5.688	15.686	6.957		7.216	14.57	8.23		866		6.277	9.854		15.688	13.385		12.247	4.617
	1733		8.831	9.392	7.452		19.448	17.202	28.91		20.609	20.44	25.134		6.285	11.18	7.269		5.784	13.949	7.171		7.095	13.612	7.823		866.5		6.376	9.487		17.841	13.252		15.869	4.929
	1734		8.642	9.018	8.064		18.69	17.512	27.524		19.852	20.514	25.896		6.256	10.684	7.346		4.977	15.454	6.197		6.989	13.26	8.413		867		6.09	9.428		18.866	12.468		16.648	4.896
	1735		8.128	9.063	7.67		19.261	16.832	26.846		20.605	20.024	24.243		6.595	10.691	7.809		5.07	13.894	5.764		6.879	11.75	7.8		867.5		6.025	9.516		20.624	12.687		18.1	4.58
	1736		7.815	8.49	8.205		19.82	15.958	25.021		20.751	19.746	23.518		6.281	11.476	7.448		5.743	17.753	6.436		7.615	11.411	8.755		868		5.899	9.782		20.915	12.884		19.186	4.51
	1737		9.737	9.054	7.261		19.609	17.321	27.286		20.255	20.545	24.534		6.815	11.741	7.825		5.886	17.7	6.105		7.023	13.248	8.507		868.5		7.006	8.229		19.497	12.778		17.398	5.266
	1738		8.102	9.342	7.272		18.798	15.943	26.279		21.038	19.931	23.889		6.612	11.364	8.303		5.377	17.813	5.7		6.811	12.477	8.804		869		6.266	9.526		19.805	12.987		17.634	4.669
	1739		9.515	9.019	7.133		18.641	18.366	27.414		19.675	21.687	24.952		6.987	10.967	7.991		5.387	13.687	6.234		8.014	12.234	8.777		869.5		6.38	9.496		20.485	12.553		17.536	4.546
	1740		10.084	9.832	7.853		19.686	15.519	22.505		19.668	20.67	22.085		7.047	11.227	7.779		4.922	19.492	6.25		6.558	14.952	8.607		870		6.062	10.044		20.631	13.565		17.274	4.659
	1741		10.095	9.337	8.138		20.043	17.617	25.601		20.778	21.012	23.697		6.828	10.818	7.282		5.552	16.702	5.876		6.955	13.046	7.589		870.5		6.635	9.257		17.997	11.859		15.66	4.152
	1742		10.402	8.76	8.275		19.735	17.886	25.221		19.782	21.035	22.921		5.999	10.852	7.81		5.474	14.936	7.016		8.289	15.182	8.323		871		5.767	8.655		16.918	11.997		14.243	4.755
	1743		10.031	9.316	8.874		19.287	18.087	28.906		20.549	22.032	26.759		6.8	10.592	7.086		5.857	15.627	7.822		6.76	13.662	8.215		871.5		5.237	10.335		18.981	13.105		17.001	4.562
	1744		10.669	9.213	7.51		21.401	19.041	29.117		19.787	21.565	27.029		7.173	10.748	7.796		5.735	16.622	6.259		6.872	13.845	8.237		872		6.374	8.771		21.04	12.127		18.39	4.657
	1745		8.745	9.072	8.14		18.455	18.064	29.023		19.338	20.962	26.675		7.957	11.018	9.117		6.44	17.524	5.831		7.271	15.911	8.228		872.5		9.946	8.927		19.014	11.935		13.042	4.023
	1746		8.593	8.388	8.83		18.826	18.971	28.583		20.03	21.634	26.6		7.456	10.857	8.145		6.173	15.591	5.986		7.645	13.976	8.378		873		8.5	9.269		20.243	12.339		13.839	4.655
	1747		8.781	8.318	8.051		18.269	18.773	28.354		19.504	21.843	26.058		7.807	10.459	7.531		7.063	15.124	6.385		7.159	14.012	8.325		873.5		8.668	6.226		18.83	10.449		14.326	4.947
	1748		9.112	8.209	7.898		18.206	18.365	27.459		19.643	21.053	25.188		7.661	11.342	7.97		6.568	15.965	6.851		7.178	14.101	8.359		874		9.086	9.922		18.921	12.97		14.08	4.374
	1749		9.17	8.91	8.15		18.891	17.718	28.466		19.47	20.901	25.958		7.45	11.165	7.464		6.765	15.035	6.163		7.791	13.162	7.621		874.5		8.467	9.451		19.214	12.673		14.335	4.788
	1750		9.371	8.596	7.155		19.561	19.109	29.199		20.636	21.922	27.034		7.478	10.645	7.07		7.698	17.154	7.121		7.534	15.022	7.775		875		7.889	7.906		18.727	12.169		15.953	4.864
	1751		8.343	8.903	8.209		21.106	16.812	27.492		20.455	20.568	25.339		7.937	10.621	7.055		6.86	14.476	6.139		6.539	13.162	7.432		875.5		8.958	7.882		18.21	12.261		14.795	4.702
	1752		8.703	8.357	8.232		18.914	18.326	29.974		20.759	20.895	27.712		7.725	10.602	6.989		7.044	17.052	7.115		7.48	15.444	7.906		876		8.377	9.597		20.326	13.18		15.175	4.911
	1753		8.591	10.127	7.786		20.549	17.096	29.776		20.096	21.63	27.103		7.689	10.898	7.09		6.864	16.798	6.458		7.152	14.329	7.771		876.5		8.847	8.402		19.395	12.653		16.94	5.877
	1754		7.862	9.351	7.757		21.26	16.519	28.327		20.216	20.748	26.184		8.032	10.216	8.03		7.07	14.709	6.532		6.855	12.833	7.948		877		8.519	7.039		19.077	10.635		14.384	4.101
	1755		8.808	9.703	8.563		20.567	16.174	26.028		19.954	20.596	23.57		7.809	10.435	7.669		7.224	15.999	6.082		6.696	14.157	7.88		877.5		8.993	7.285		19.775	10.763		14.939	4.388
	1756		8.287	9.564	8.155		17.785	19.165	27.298		19.864	22.174	24.999		7.58	10.282	7.894		7.188	15.805	6.913		6.853	15.424	8.766		878		7.674	6.26		18.784	10.874		16.875	5.904
	1757		9.231	9.724	8.1		18.571	17.239	23.387		20.52	21.425	21.606		7.335	10.371	7.573		7.285	16.786	6.625		6.875	15.215	8.229		878.5		7.461	9.298		18.902	12.979		17.711	4.882
	1758		9.224	8.792	8.135		19.072	17.027	27.593		19.614	19.896	25.315		7.351	10.608	7.611		7.68	17.789	5.9		7.562	16.07	7.965		879		9.097	9.958		19.474	14.171		16.721	7.025
	1759		8.783	9.901	8.578		19.248	15.9	24.849		19.656	20.286	22.873		7.744	10.908	8.055		7.167	14.384	6.284		7.025	14.188	8.55		879.5		7.697	9.133		19.24	12.774		18.375	6.34
	1760		8.984	8.96	8.587		19.354	12.288	25.876		20.535	17.918	23.173		7.812	10.514	8.034		6.565	17.761	5.613		6.515	15.988	8.461		880		8.043	9.342		18.063	13.305		16.657	6.852
	1761		9.563	8.873	7.917		19.629	15.115	25.255		19.293	18.842	22.663		7.94	10.363	9.174		6.73	13.866	6.398		7.231	12.706	9.267		880.5		8.033	9.38		22.395	12.701		19.541	4.935
	1762		9.055	9.82	8.278		19.634	11.175	25.085		19.283	17.023	23.644		7.628	10.156	7.793		7.141	14.68	5.593		7.105	13.418	8.73		881		10.581	9.28		22.396	13.416		17.349	4.807
	1763		8.859	8.961	8.024		19.061	14.942	22.3		18.722	19.217	20.079		7.399	10.325	7.972		6.93	14.233	6.348		7.349	13.083	8.105		881.5		7.819	9.347		21.977	13.122		19.513	4.58
	1764		9.22	8.954	8.172		17.908	13.852	23.522		19.935	18.847	22.515		7.356	10.555	7.866		6.741	14.385	7.142		7.509	12.871	7.774		882		8.621	9.238		22.86	12.588		20.313	4.819
	1765		8.425	9.053	7.884		19.699	13.659	24.562		20.315	18.675	21.926		7.796	10.344	8.072		6.86	14.553	6.711		6.773	11.23	8.079		882.5		8.595	8.993		21.623	12.005		19.41	4.129
	1766		9.668	9.938	8.363		17.418	14.202	27.532		19.445	20.346	24.079		7.544	10.564	8.128		6.84	12.889	6.198		7.831	10.458	8.103		883		8.999	8.66		22.225	12.435		18.907	4.821
	1767		9.208	9.176	8.304		18.995	11.511	25.694		19.679	16.352	22.349		7.484	10.4	8.068		6.905	14.39	5.291		7.255	13.402	8.921		883.5		9.126	9.162		21.619	12.224		16.808	4.454
	1768		8.603	9.605	7.683		18.643	13.838	26.545		19.938	18.78	22.838		7.699	10.514	8.255		6.792	14.359	6.025		7.951	12.767	8.399		884		9.761	10.618		20.18	13.252		14.358	3.985
	1769		8.723	9.626	8.608		19.98	12.681	25.012		19.953	17.869	21.039		7.495	10.572	7.897		6.756	15.568	6.226		7.727	15.097	8.038		884.5		7.621	9.865		20.45	12.387		18.485	3.811
	1770		8.141	9.737	7.919		19.233	16.437	25.213		19.709	20.773	21.512		7.255	10.645	7.715		6.715	12.905	7.259		6.674	12.654	8.912		885		5.844	8.814		22.202	12.476		18.918	4.666
	1771		8.827	10.067	7.984		19.119	12.61	24.583		20.127	18.569	21.76		7.357	10.304	8.577		7.41	15.622	5.681		7.403	12.617	8.901		885.5		7.181	10.819		20.577	13.6		18.096	5.622
	1772		8.556	9.844	7.827		19.049	10.203	23.759		20.136	16.874	19.694		7.834	10.44	8.909		7.17	14.64	6.722		6.261	12.656	8.108		886		6.997	7.888		20.206	12.129		17.321	4.793
	1773		8.546	10.167	8.19		20.28	9.516	21.916		19.811	16.281	18.408		7.512	10.141	8.673		7.359	16.588	6.304		7.92	12.442	8.938		886.5		6.345	9.836		20.718	12.969		18.199	4.907
	1774		9.104	9.754	8.071		19.65	10.718	24.346		20.066	16.787	20.612		7.713	10.54	8.599		6.661	14.904	6.016		7.019	12.728	8.006		887		6.827	9.427		21.649	12.234		18.287	4.412
	1775		8.711	10.148	6.657		19.658	11.684	24.379		20.219	18.043	22.841		7.051	10.237	7.808		7.469	15.021	6.164		6.674	13.274	8.309		887.5		6.885	9.271		20.895	12.908		17.713	5.29
	1776		9.144	10.142	7.806		18.031	11.646	24.919		19.153	17.842	23.851		7.196	10.352	8.006		7.09	15.028	6.091		7.639	12.821	8.158		888		6.413	9.659		20.533	13.042		18.167	5.08
	1777		7.897	9.685	8.499		19.824	12.809	22.99		19.902	18.853	21.043		7.689	10.393	8.669		6.829	13.185	7.244		7.471	11.633	9.003		888.5		6.372	9.089		20.782	12.964		17.816	5.038
	1778		9.317	10.108	8.683		19.966	9.443	23.152		19.87	16.132	20.81		7.601	10.548	8.327		7.438	15.447	5.499		7.343	13.251	8.317		889		6.208	9.857		20.595	12.73		18.517	4.463
	1779		9.956	10.119	8.041		18.088	11.889	25.838		19.665	18.157	22.499		7.756	10.321	8.84		6.8	13.88	5.908		6.976	13.001	8.632		889.5		6.599	7.659		20.485	11.642		18.561	4.949
	1780		9.149	10.029	7.742		19.456	11.821	28.717		19.534	16.923	25.671		7.484	10.603	8.205		6.697	15.027	4.983		7.549	13.071	8.311		890		6.132	8.271		19.94	12.065		18.096	4.806
	1781		8.925	10.155	8.606		17.712	13.339	28.082		18.861	18.622	25.236		6.949	10.449	8.347		6.946	16.158	6.233		7.527	15.292	9.428		890.5		6.477	8.762		20.638	12.453		18.462	4.521
	1782		8.838	9.784	8.134		18.6	14.835	26.106		19.819	19.369	23.765		6.916	10.544	8.974		6.805	14.831	6.228		7.527	12.823	8.424		891		6.634	6.085		19.715	10.378		18.098	4.773
	1783		9.373	10.423	8.455		19.158	12.016	26.848		20.226	17.756	23.427		7.802	10.825	8.65		6.629	14.592	6.95		7.756	12.683	9.215		891.5		6.895	9.857		21.689	12.58		18.626	4.525
	1784		7.85	9.28	8.471		17.986	16.254	27.5		19.916	20.405	24.88		7.828	10.695	8.544		7.275	15.027	6.968		7.274	12.448	8.708		892		6.729	9.433		22.391	13.048		18.781	4.857
	1785		9.452	10.346	8.022		18.154	9.005	29.405		19.972	15.896	27.037		7.402	10.257	8.351		7.27	15.13	6.506		7.456	14.265	9.645		892.5		6.415	9.416		20.398	12.57		18.289	4.065
	1786		8.41	10.027	8.249		17.659	10.84	25.083		20.106	17.545	22.348		7.785	10.96	7.997		6.75	14.755	6.198		7.512	11.921	8.787		893		6.178	9.535		20.935	12.938		18.982	4.914
	1787		9.036	9.92	8.325		18.785	8.782	22.137		20.299	15.33	21.201		7.606	10.071	8.589		6.021	14.392	6.859		7.066	12.478	10.602		893.5		6.172	9.894		20.626	13.009		18.39	4.328
	1788		9.464	9.887	8.529		18.647	9.551	22.815		20.436	15.702	21.964		7.733	10.443	7.249		6.628	15.565	5.954		6.371	12.969	8.136		894		6.398	10.074		21.076	13.404		18.938	4.278
	1789		8.773	9.924	7.91		18.521	13.292	22.406		19.785	18.445	21.024		7.358	10.294	7.371		6.475	14.596	5.475		6.171	13.643	8.126		894.5		5.989	9.453		19.827	13.247		17.757	5.246
	1790		8.81	10.101	8.395		17.907	14.076	22.952		19.747	19.965	20.903		7.759	10.595	6.975		6.855	15.365	4.253		6.73	13.008	8.205		895		6.441	9.222		20.698	12.206		18.273	4.464
	1791		8.503	9.557	8.379		18.259	15.454	21.863		19.55	20.453	20.599		7.547	10.68	7.723		7.035	16.882	4.261		7.725	15.35	8.071		895.5		6.076	9.648		20.374	12.721		18.698	4.614
	1792		8.269	9.368	8.312		18.829	16.171	23.734		19.755	21.157	22.293		7.537	10.883	7.2		6.824	12.808	4.195		6.818	11.498	7.63		896		6.075	9.876		19.869	13.046		17.987	4.138
	1793		8.38	10.185	8.651		18.939	14.737	22.416		20.112	20.237	21.797		7.628	10.631	7.454		6.849	13.388	5.462		7.456	13.825	7.633		896.5		6.848	9.396		20.743	13.061		17.985	4.252
	1794		8.62	9.537	8.574		17.408	15.726	23.243		20.261	19.97	21.977		6.149	10.641	7.171		6.617	13.945	6.086		7.44	12.664	7.32		897		6.452	9.809		21.222	13.567		18.318	5.333
	1795		8.617	10.301	8.744		16.282	16.184	21.914		20.924	20.927	20.696		6.419	10.537	7.401		6.72	15.403	6.573		7.323	14.999	7.618		897.5		5.953	10.049		20.464	13.234		18.905	4.515
	1796		9.203	10.287	8.709		20.393	15.595	22.296		21.225	19.902	21.02		6.717	10.502	7.548		6.651	16.995	6.683		7.562	15.413	7.323		898		6.429	8.59		21.039	12.834		19.207	5.072
	1797		8.921	10.164	9.078		18.55	15.759	23.55		19.927	19.792	22.07		7.302	10.336	7.017		6.962	13.775	6.801		6.976	14.242	7.61		898.5		6.078	10.217		19.164	13.156		17.483	4.322
	1798		8.845	9.589	8.152		19.676	16.075	22.525		20.667	20.676	21.13		6.76	10.718	6.623		6.548	14.957	6.557		7.423	13.258	7.251		899		6.478	9.324		19.78	12.473		17.912	4.588
	1799		8.119	9.867	8.38		18.699	14.833	22.869		20.726	19.835	21.797		7.677	10.357	6.659		5.693	14.693	4.197		7.597	12.944	7.893		899.5		5.829	10.067		18.918	13.079		17.526	4.673
	1800		8.284	9.794	8.044		17.76	15.761	26.351		21.051	19.597	24.786		7.524	10.147	7.446		6.592	16.762	5.521		7.344	16.087	8.175		900		6.143	9.271		19.68	12.447		17.957	4.24
	1801		8.147	10.076	8.225		17.485	16.412	27.076		20.742	20.194	24.417		6.967	10.754	7.23		7.129	12.441	4.844		7.887	12.439	8.787		900.5		6.373	10.692		19.86	13.733		17.747	3.72
	1802		8.873	9.69	8.063		18.583	15.445	27.445		20.825	19.863	25.187		7.108	10.306	6.948		6.877	15.373	6.405		8.287	13.957	7.315		901		6.137	9.697		20.817	13.169		19.347	5.334
	1803		9.068	9.766	8.243		17.938	15.533	27.376		20.056	20.015	26.143		7.414	10.115	7.37		6.918	15.252	6.233		8.179	14.143	8.042		901.5		5.938	9.266		19.731	12.947		18.777	5.786
	1804		8.876	9.957	8.202		19.153	17.123	26.562		20.795	20.863	25.61		7.615	10.603	7.196		6.951	14.544	6.797		6.647	13.2	6.925		902		5.811	9.996		20.155	13.196		19.196	4.593
	1805		9.173	9.839	8.203		18.201	18.141	26.754		20.175	22.043	26.256		7.893	10.786	7.463		6.876	16.068	6.473		7.103	14.443	7.852		902.5		7.12	8.81		21.214	12.222		19.746	4.69
	1806		8.832	10.458	8.122		18.645	15.357	26.698		20.388	19.995	26.39		7.489	10.488	6.86		6.67	15.088	6.919		7.28	14.658	7.775		903		6.659	8.987		19.854	12.181		17.235	4.957
	1807		8.941	9.649	8.976		17.675	15.125	28.294		19.813	19.307	26.918		7.749	10.791	6.284		7.302	17.44	6.801		7.739	15.27	8.164		903.5		6.337	9.278		20.875	13.261		19.595	5.166
	1808		8.715	9.815	8.08		19.297	15.002	26.982		20.837	19.513	25.58		6.943	10.71	7.161		6.751	16.626	7.296		8.877	15.225	7.518		904		6.73	8.626		21.074	12.73		19.65	5.106
	1809		9.878	9.909	7.841		17.792	15.355	27.46		19.814	19.859	26.323		7.439	10.566	7.253		6.834	15.533	6.544		7.841	13.597	7.667		904.5		6.059	9.399		21.041	11.898		19.157	4.247
	1810		9.052	9.879	8.312		17.825	15.228	26.945		20.034	20.219	25.967		7.342	10.617	6.668		6.815	17.634	7.254		7.466	15.087	8.21		905		6.054	9.377		20.749	12.317		19.561	4.524
	1811		8.216	10.423	7.761		18.511	15.772	28.135		20.197	20.613	26.843		7.652	10.381	6.916		7.348	16.355	6.797		7.321	14.921	7.466		905.5		6.596	9.589		20.974	13.789		18.719	5.577
	1812		8.723	10.213	8.283		18.247	13.879	27.828		20.118	19.719	26.468		7.132	10.426	7.269		6.957	14.887	6.785		7.972	13.365	7.855		906		6.32	9.766		19.724	13.982		17.365	5.639
	1813		8.682	10.262	8.304		19.05	13.673	28.572		21.104	19.478	27.3		7.611	10.91	6.797		6.892	13.597	8.179		7.14	12.839	7.747		906.5		5.657	10.134		19.766	13.433		17.074	5.312
	1814		8.072	10.121	7.948		17.406	11.604	28.375		20.744	18.281	27.366		7.653	10.312	5.514		5.207	14.595	5.739		7.021	12.973	7.503		907		6.238	9.659		19.711	12.434		17.472	5.356
	1815		8.56	10.337	8.864		18.466	13.094	28.378		20.034	19.253	27.667		7.334	10.336	5.816		6.803	16.065	6.587		8.476	14.508	7.824		907.5		6.281	8.927		20.538	12.472		19.455	5.369
	1816		8.845	10.256	8.307		17.807	12.553	27.867		20.241	18.926	26.449		7.869	10.322	5.755		6.3	15.602	6.426		6.005	14.992	7.924		908		6.641	10.834		20.776	13.53		18.732	3.825
	1817		9.164	9.991	7.685		17.433	14.077	26.087		20.589	19.812	25.343		7.324	10.316	5.916		6.139	17.029	6.498		7.111	16.064	7.737		908.5		6.081	10.644		19.915	13.388		17.254	4.328
	1818		8.185	10.436	8.64		18.651	15.216	27.583		21.361	20.932	26.176		7.524	10.116	6.049		6.728	15.81	6.544		8.226	15.237	7.262		909		6.204	9.792		19.218	12.498		16.635	4.283
	1819		8.55	10.302	8.149		19.12	15.17	27.398		19.872	19.77	26.363		8.171	10.123	5.715		6.884	13.977	6.369		6.726	13.926	7.344		909.5		5.601	10.044		19.767	13.217		18.225	4.898
	1820		9.314	9.838	8.554		19.289	15.742	24.475		20.738	19.862	24.895		7.665	10.662	6.456		5.98	16.4	7.98		6.777	15.649	7.7		910		6.433	10.426		20.15	12.774		18.355	4.387
	1821		9.125	9.649	9.067		18.944	15.477	24.913		20.215	19.753	25.035		7.83	10.303	5.307		6.818	13.669	7.022		7	12.131	8.029		910.5		5.915	9.916		20.114	13.607		18.515	5.067
	1822		9.501	9.99	7.403		18.858	15.813	25.984		20.069	20.164	25.268		7.646	10.53	6.343		5.96	13.538	7.777		7.409	12.762	8.268		911		6.487	9.294		19.859	12.659		19.004	5.058
	1823		8.787	10.237	6.473		18.52	13.471	28.806		19.149	18.917	27.391		7.876	10.463	6.305		5.854	14.672	7.546		6.935	13.24	8.086		911.5		5.525	8.738		19.939	13.016		18.389	5.677
	1824		9.355	10.587	6.117		18.791	13.909	26.696		19.591	18.533	26.886		7.87	10.276	5.364		6.209	14.394	7.166		7.259	12.82	8.158		912		5.664	9.15		19.108	12.775		17.592	5.053
	1825		9.075	9.408	6.254		18.86	12.135	28.895		19.35	16.306	27.264		7.888	10.375	4.963		6.645	15.051	6.367		6.717	14.116	7.693		912.5		7.155	9.641		18.894	12.878		17.248	4.42
	1826		8.375	9.596	6.375		18.662	14.218	29.402		19.728	18.889	28.047		8.025	10.785	5.485		6.667	15.194	6.67		6.805	13.034	7.755		913		5.949	9.36		19.589	12.68		17.511	4.585
	1827		8.557	9.62	6.703		19.171	14.372	27.665		19.528	18.765	26.678		7.737	10.637	5.12		6.758	14.423	6.969		7.752	13.854	7.395		913.5		6.208	8.67		19.971	12.507		18.283	5.282
	1828		8.739	9.96	5.965		18.659	12.344	27.965		19.827	16.764	25.991		7.703	10.464	5.389		6.299	16.162	7.172		7.331	15.564	8.056		914		6.461	9.862		19.253	12.88		17.082	4.016
	1829		9.343	10.221	7.481		18.206	15.189	25.065		19.349	18.918	24.792		7.501	10.555	5.55		6.102	16.262	6.427		7.279	15.844	8.27		914.5		5.915	8.464		20.299	12.195		18.645	4.9
	1830		9.152	9.825	7.722		18.726	17.183	27.782		19.448	20.796	26.978		7.432	10.581	5.492		6.756	17.347	7.121		7.897	16.025	8.268		915		6.34	9.244		19.712	12.635		18.706	4.906
	1831		9.346	10.337	8.168		18.14	15.296	28.18		19.53	19.803	26.842		7.162	10.658	5.474		6.922	15.619	7.325		7.961	14.268	8.214		915.5		6.083	9.47		20.271	12.842		19.04	4.404
	1832		9.039	9.695	8.11		18.757	16.993	28.685		19.029	20.098	27.14		7.938	10.358	5.386		6.307	16.109	6.816		5.744	13.057	7.789		916		6.239	9.403		19.613	12.981		18.972	4.435
	1833		7.753	9.66	8.835		17.257	17.788	27.439		19.933	20.504	26.17		7.719	10.58	5.596		5.461	14.607	7.02		6.359	12.688	7.792		916.5		6.592	8.24		20.472	12.059		18.863	4.445
	1834		8.534	10.063	8.801		17.691	15.181	26.703		19.525	20.43	25.232		7.545	10.419	5.199		5.964	15.029	7.396		6.366	12.75	8.491		917		6.218	5.938		21.736	10.244		19.857	4.584
	1835		8.443	9.655	8.341		16.475	15.38	26.679		19.134	20.208	24.975		7.632	10.533	5.922		7.035	14.82	8.609		5.655	12.689	9.05		917.5		6.898	8.047		20.483	11.727		19.09	4.412
	1836		7.853	10.296	8.729		16.689	16.059	26.861		19.146	20.817	24.837		7.499	10.149	5.255		6.051	15.2	7.183		5.991	13.377	8.821		918		6.321	7.889		19.99	11.802		18.406	4.716
	1837		8.527	10.406	8.284		17.183	14.649	27.041		19.379	19.515	25.778		7.802	10.491	5.848		7.492	14.473	5.137		6.892	13.271	8.078		918.5		6.432	7.802		19.816	11.621		18.123	4.216
	1838		8.101	9.627	9.625		16.543	15.398	28.343		19.735	19.107	26.602		7.304	10.531	5.162		6.898	15.93	7.07		7.029	13.59	7.702		919		6.478	7.523		19.275	11.835		18.315	5.312
	1839		8.115	10.149	8.426		16.577	15.307	27.875		19.464	19.256	26.297		7.721	10.444	5.22		7.722	15.387	6.145		6.871	12.972	8.413		919.5		6.064	7.404		20.347	11.734		18.867	4.854
	1840		8.408	9.939	8.754		16.827	14.883	27.656		19.669	19.009	25.963		7.695	10.498	5.411		6.351	15.747	6.685		7.272	14.844	8.12		920		6.486	6.668		19.716	11.636		18.148	6.161
	1841		8.181	9.857	8.743		17.045	14.018	27.8		19.709	18.929	26.674		7.674	10.278	5.19		6.765	15.241	6.116		6.956	13.111	8.025		920.5		6.577	8.991		19.364	13.376		17.666	5.425
	1842		7.736	9.829	9.009		17.067	13.423	27.515		19.597	18.732	25.994		7.855	10.349	5.327		6.811	15.832	5.813		7.162	15.076	7.665		921		6.34	9.323		19.341	12.504		18.033	4.542
	1843		7.999	10.116	8.206		15.486	13.048	27.436		18.706	18.305	26.094		7.657	9.958	5.554		7.473	15.492	6.728		7.108	14.24	8.34		921.5		6.178	6.267		20.133	10.808		17.965	5.167
	1844		7.302	9.654	8.752		17.226	13.393	28.476		19.126	18.541	26.822		7.845	10.258	5.325		7.052	12.608	6.257		6.995	13.055	8.237		922		6.016	7.981		19.9	11.969		18.414	5.027
	1845		8.242	10.136	8.319		16.634	12.129	27.767		18.615	18.22	26.379		7.614	10.753	5.638		7.188	16.38	6.923		7.764	13.962	7.089		922.5		6.359	8.64		20.115	13.012		18.093	4.864
	1846		7.703	10.179	7.944		17.145	13.289	28.426		18.782	19.421	26.883		7.338	10.591	5.693		6.825	14.162	6.812		8.139	14.27	8.092		923		6.471	9.085		20.504	13.578		18.119	5.852
	1847		7.97	10.306	8.739		17.185	13.129	27.053		19.441	18.832	26.227		7.43	10.941	5.264		6.866	17.155	7.892		7.337	14.75	8.151		923.5		6.867	9.869		20.666	13.131		18.56	4.718
	1848		8.398	8.382	8.576		16.154	16.5	28.198		19.377	19.731	27.179		7.656	11.044	6.009		6.599	17.217	6.772		7.601	15.979	8.11		924		6.841	9.887		20.016	13.313		18.529	4.4
	1849		7.413	8.209	8.886		16.471	13.569	27.566		18.97	17.162	25.882		8.217	10.658	5.601		6.694	16.721	6.954		6.562	14.714	8.475		924.5		6.323	9.606		20.609	12.889		19.049	4.739
	1850		7.94	8.791	7.708		16.12	14.11	27.302		19.162	18.731	26.116		7.724	10.501	5.257		6.568	14.409	6.321		6.657	13.343	8.11		925		6.598	9.403		19.58	12.816		18.178	4.315
	1851		7.953	8.882	7.674		16.795	12.755	28.529		19.271	17.239	27.352		7.471	10.564	5.47		7.146	18.825	6.816		7.932	16.883	8.083		925.5		6.686	10.106		19.563	13.556		18.553	4.755
	1852		8.358	8.856	7.8		16.681	15.055	26.91		19.447	18.977	25.578		7.479	10.555	5.569		6.79	15.482	6.98		8.618	15.018	8.07		926		6.092	9.137		19.906	13.151		19.029	5.085
	1853		8.374	8.582	7.957		17.408	13.627	26.593		19.201	18.042	25.994		7.389	10.642	5.753		7.016	15.982	6.035		7.451	13.873	7.582		926.5		6.762	7.62		20.409	11.121		18.334	4.301
	1854		7.62	8.971	8.403		16.777	14.247	26.444		19.062	18.976	26.08		7.594	10.72	5.907		7.051	17.032	6.815		8.3	14.844	8.091		927		7.449	7.009		20.578	11.121		18.518	4.511
	1855		8.268	8.333	8.154		16.942	14.218	29.028		18.812	18.029	28.371		7.472	10.107	5.744		6.974	15.225	6.689		7.925	13.399	8.323		927.5		6.45	7.421		21.219	11.182		18.675	4.321
	1856		8.043	9.274	7.977		17.299	13.043	26.692		18.801	17.679	26.644		7.457	10.444	5.767		7.193	13.726	7.283		7.689	14.516	7.499		928		6.118	7.19		20.497	10.97		18.862	4.41
	1857		8.006	8.303	8.805		18.2	14.315	27.979		19.245	18.194	26.574		7.208	10.376	5.287		6.968	16.266	6.45		7.329	16.135	8.327		928.5		6.212	7.725		21.349	11.636		20.656	4.7
	1858		9.007	8.556	7.895		18.012	13.067	27.774		19.278	17.861	27.105		7.442	10.256	5.568		7.184	16.653	5.012		7.277	14.926	7.262		929		6.103	7.937		19.514	11.42		18.153	4.46
	1859		8.5	8.443	8.63		17.624	14.67	27.223		19.117	18.681	26.778		7.871	10.849	5.84		7.03	13.19	7.006		6.995	12.41	7.83		929.5		6.77	7.329		19.906	11.596		18.585	4.952
	1860		9.086	7.566	8.472		18.393	14.778	28.385		19.45	17.807	27.457		7.33	10.521	5.381		7.212	18.252	6.08		7.987	17.013	7.718		930		6.37	8.149		19.746	12.085		18.933	4.486
	1861		8.369	8.224	8.386		18.415	14.307	28.639		19.303	17.881	27.372		7.293	11.047	5.305		6.537	17.441	6.156		7.167	15.781	8.057		930.5		6.558	5.614		20.271	10.707		18.817	5.596
	1862		9.156	9.043	8.531		17.679	13.34	28.238		18.82	17.967	27.057		7.51	11.183	5.618		7.018	15.582	6.962		7.413	12.879	7.929		931		6.374	9.78		20.419	12.246		19.054	4.301
	1863		7.876	7.945	7.856		17.179	13.314	27.35		18.438	17.444	26.122		7.288	10.326	5.59		6.376	13.95	6.385		7.111	13.327	7.69		931.5		6.582	9.486		19.964	12.629		18.196	4.393
	1864		7.426	9.748	7.959		18.018	12.069	27.616		18.13	18.397	26.369		7.737	10.027	5.029		6.569	13.753	6.55		6.804	13.58	7.974		932		6.373	9.371		21.05	12.785		19.34	4.634
	1865		8.155	9.366	8.32		17.749	11.724	27.996		18.884	17.866	26.38		7.553	10.094	5.283		6.719	12.685	6.766		7.866	11.11	8.054		932.5		5.817	9.782		20.539	13.273		18.752	4.383
	1866		9.213	9.321	7.475		18.671	12.965	27.054		19.05	18.622	27.02		7.425	10.742	5.448		7.408	13.674	6.638		7.617	12.718	8.323		933		5.497	9.828		20.549	14.004		18.914	5.413
	1867		8.507	9.449	8.098		18.093	12.234	29.201		19.489	17.189	27.55		7.945	10.659	5.558		7.322	14.772	7.589		6.1	12.262	7.849		933.5		7.026	9.825		20.921	13.001		18.948	4.173
	1868		9.063	8.971	8.033		18.66	13.155	29.403		18.38	15.087	27.375		7.285	10.593	5.018		6.809	17.042	6.908		7.131	15.734	7.991		934		6.627	9.513		19.906	13.193		18.708	5.138
	1869		8.279	8.963	7.853		16.579	11.573	28.555		18.995	16.928	27.636		7.525	10.965	5.571		6.88	15.736	7		7.541	16.794	7.985		934.5		7.167	9.987		19.542	13.572		16.879	4.396
	1870		8.283	8.421	7.627		16.998	14.845	27.486		19.315	19.073	26.521		7.454	10.203	5.562		7.097	15.594	5.285		7.552	15.158	7.714		935		5.617	9.168		19.55	12.415		17.596	4.723
	1871		8.246	9.052	7.544		17.156	12.915	27.658		18.801	17.521	26.215		7.934	10.478	5.988		6.501	15.079	5.45		7.079	14.77	8.011		935.5		5.725	9.706		19.981	13.049		17.327	4.47
	1872		8.079	7.589	7.624		17.947	9.659	26.314		19.508	14.585	25.659		7.773	10.583	5.684		7.226	16.205	6.813		7.145	15.704	8.884		936		7.237	9.487		21.263	13.019		17.532	5.606
	1873		9.183	8.116	7.839		18.5	9.466	26.967		18.848	14.539	26.109		7.444	10.518	5.239		7.413	16.065	7.375		7.158	16.27	9.055		936.5		6.997	9.333		20.771	12.686		19.13	4.474
	1874		8.771	9.594	7.441		18.88	9.423	24.837		18.608	16.036	24.649		7.389	10.365	5.155		6.558	14.461	6.835		7.688	13.23	8.425		937		6.404	9.184		21.243	13.249		17.324	4.686
	1875		9.271	10.064	8.141		17.672	10.242	25.354		18.835	16.353	24.444		7.295	10.828	5.81		7.446	16.267	6.679		6.612	15.93	8.549		937.5		6.195	9.034		20.778	12.984		18.067	4.703
	1876		9.061	10.261	8.233		17.938	11.65	24.358		18.672	18.569	24.29		7.306	10.791	5.945		7.047	14.211	6.973		7.787	12.865	7.896		938		5.728	9.485		19.902	12.627		17.748	4.586
	1877		9.045	9.995	8.31		18.133	13.504	25.204		19.375	18.042	24.215		7.485	10.746	5.643		6.768	14.646	6.581		7.301	13.069	8.344		938.5		7.281	9.805		20.052	13.947		18.52	5.068
	1878		7.902	8.525	8.179		17.658	13.634	24.846		19.161	18.324	24.533		7.686	10.64	6.606		7.303	15.556	6.464		6.962	16.027	8.406		939		7.339	7.246		21.687	10.765		20.268	4.65
	1879		9.007	9.524	8.357		17.694	13.148	25.389		19.489	18.331	24.781		7.075	10.233	5.439		7.302	15.115	7.684		7.159	14.971	8.156		939.5		7.23	7.063		21.471	11.778		17.97	5.476
	1880		8.644	9.17	6.933		19.737	15.232	25.959		20.002	18.971	25.352		7.404	10.561	5.774		6.535	14.428	6.724		7.356	13.707	7.931		940		7.741	7.229		22.521	11.178		18.191	4.48
	1881		8.954	9.983	6.964		19.011	9.53	26.002		19.785	16.665	25.456		8.031	10.41	5.458		6.825	15.009	7.861		6.179	14.106	7.989		940.5		5.857	8.151		22.116	11.843		19.676	4.725
	1882		9.101	7.746	7.867		19.318	13.731	25.265		19.515	16.873	24.585		8.108	11.046	5.44		6.807	15.617	6.783		7.161	14.78	7.767		941		7.782	7.678		21.051	11.622		17.878	4.692
	1883		8.852	6.33	7.542		19.045	14.81	26.201		19.511	16.39	25.154		7.433	10.215	5.051		7.03	13.642	6.476		6.999	12.34	8.771		941.5		7.142	7.678		21.053	11.675		18.036	4.475
	1884		9.077	9.379	8.004		18.587	10.738	25.623		19.042	17.309	25.061		7.462	10.583	5.282		7.38	14.9	6.224		7.602	13.766	7.828		942		5.295	7.618		20.514	11.241		17.449	4.634
	1885		7.945	10.447	7.747		19.529	10.408	25.302		19.793	17.564	24.949		7.943	10.565	5.258		7.186	13.276	6.075		7.111	12.936	7.719		942.5		7.273	6.694		20.407	10.638		17.128	4.829
	1886		8.876	10.415	7.383		18.684	12.331	26.272		19.271	18.957	25.32		7.823	10.619	4.962		6.892	16.151	6.176		7.096	14.955	8.22		943		8.663	6.565		22.051	10.806		17.085	4.817
	1887		9.098	9.306	7.397		19.386	9.789	26.644		19.32	16.152	25.701		7.768	10.59	5.256		6.873	14.592	6.712		7.527	13.243	8.494		943.5		8.366	6.016		21.064	10.132		18.854	4.474
	1888		8.938	10.222	8.156		19.219	8.965	25.31		19.132	16.892	24.791		7.161	10.256	5.548		7.187	14.326	7.396		7.258	13.402	8.056		944		9.26	7.28		21.876	10.627		17.052	4.28
	1889		8.987	9.955	7.614		18.852	9.854	26.11		19.004	17.089	25.235		7.273	10.654	5.133		7.231	16.503	6.941		7.805	14.539	7.956		944.5		8.591	9.62		20.309	13.207		18.59	4.649
	1890		8.758	7.943	8.295		18.968	11.039	25.369		19.417	15.527	25.157		6.837	10.875	5.315		7.186	16.501	6.797		7.132	14.192	8.81		945		8.012	9.13		21.047	13.391		17.662	5.034
	1891		8.419	8.916	8.677		18.551	11.785	24.674		18.609	17.234	24.868		7.727	10.221	5.371		7.27	14.248	7.538		7.414	13.312	7.912		945.5		9.239	8.989		21.93	12.735		17.456	4.5
	1892		8.032	9.984	8.067		18.861	12.845	24.239		18.844	17.15	24.143		7.571	10.323	5.297		7.236	14.002	5.759		6.703	12.645	7.494		946		9.94	10.367		21.741	13.513		17.535	4.343
	1893		9.009	10.111	7.77		18.92	13.608	24.833		19.413	18.481	24.864		7.092	10.426	5.73		6.603	16.804	6.11		7.918	16.374	7.76		946.5		9.316	9.563		20.973	13.453		15.765	4.996
	1894		8.332	9.951	7.395		18.835	14.764	25.375		18.037	19.002	24.84		7.061	11.563	5.461		6.487	16.22	7.079		7.665	13.265	8.595		947		8.26	9.634		21.34	13.453		16.374	4.831
	1895		8.544	9.272	7.285		19.265	13.575	25.65		19.327	17.951	25.091		6.967	10.611	5.604		6.704	15.711	6.51		7.158	16.884	7.895		947.5		9.77	9.738		22.472	14.582		16.263	5.722
	1896		9.488	11.805	7.695		19.277	9.628	26.377		19.433	17.702	25.62		7.595	11.349	4.896		7.445	16.833	6.5		7.722	16.456	8.078		948		8.905	8.12		20.252	14.949		14.988	7.749
	1897		8.617	11.349	7.28		18.444	9.137	25.377		18.918	16.745	24.701		7.485	11.574	5.314		7.677	18.297	6.351		7.771	15.069	8.489		948.5		8.833	8.331		21.729	12.828		16.393	5.238
	1898		8.193	10.83	7.92		19.221	10.819	25.691		19.896	16.642	25.302		7.568	11.51	5.898		6.298	17.427	6.165		6.414	14.778	7.835		949		8.37	9.674		21.272	12.79		17.149	4.539
	1899		8.485	10.639	7.332		19.225	11.325	24.885		19.475	17.375	24.39		7.606	11.834	5.667		6.805	17.973	5.942		7.245	16.379	8.034		949.5		8.783	7.973		22.277	12.546		16.303	5.269
	1900		8.386	8.271	8.161		19.107	12.333	25.408		19.864	16.257	24.995		6.942	11.354	5.646		7.237	17.94	7.083		7.71	16.807	9.145		950		9.607	8.568		21.58	12.285		13.773	3.961
	1901		8.533	10.674	8.353		18.794	12.036	26.162		19.113	19.541	25.874		7.258	11.395	5.775		7.603	16.844	6.006		7.158	15.941	7.825		950.5		9.011	9.27		20.571	13.724		14.203	4.84
	1902		9.283	10.161	7.938		19.527	9.379	26.225		19.821	17.471	25.571		7.055	11.367	5.587		7.02	17.852	6.892		7.323	15.632	7.714		951		8.527	9.142		21.383	12.782		15.328	4.19
	1903		8.877	10.039	7.847		17.405	11.954	26.452		19.289	18.331	25.486		6.98	12.027	5.62		6.781	18.725	6.32		8.443	16.823	8.15		951.5		8.32	9.699		20.657	12.823		15.681	4.352
	1904		9.535	10.112	8.062		18.675	11.61	25.875		19.638	17.862	25.393		7.072	11.599	5.327		6.982	18.276	5.976		7.107	15.569	7.99		952		9.086	9.035		21.388	12.663		16.957	4.347
	1905		8.025	9.989	8.643		17.098	13.1	26.187		19.645	16.726	25.448		7.496	11.244	5.187		7.557	19.232	7.395		6.995	15.922	8.936		952.5		9.848	10.02		20.649	14.275		17.142	5.105
	1906		7.856	8.77	7.448		17.19	14.646	25.533		18.982	17.513	24.279		7.494	11.709	5.56		6.698	17.187	8.028		6.935	14.823	9.1		953		9.298	8.229		21.163	11.809		16.823	4.687
	1907		8.936	9.16	8.524		18.822	14.035	27.241		19.377	18.197	25.953		7.472	11.367	5.447		7.175	17.335	5.996		7.82	14.694	9.034		953.5		8.628	8.503		21.681	12.126		18.972	4.823
	1908		7.92	9.018	8.277		16.619	12.718	28.356		19.264	16.758	25.901		6.974	12.101	5.544		8.241	17.694	6.469		6.654	15.422	8.227		954		9.406	8.49		21.311	12.992		17.865	5.554
	1909		7.557	8.412	7.463		17.291	14.433	26.934		19.414	18.28	24.928		7.344	11.546	5.217		6.623	17.788	5.885		6.501	16.104	8.337		954.5		9.027	9.664		20.839	12.835		17.677	4.78
	1910		8.288	8.472	8.36		17.322	16.217	27.695		19.149	20.498	25.248		7.33	11.675	4.975		6.023	17.977	6.757		6.493	13.673	8.483		955		8.747	8.672		21.141	12.466		18.225	4.281
	1911		9.067	7.586	8.444		18.668	15.917	28.311		18.67	19.825	25.416		7.483	11.645	6.043		6.235	18.174	5.468		6.223	14.464	7.689		955.5		9.863	9.566		21.886	13.151		15.899	4.943
	1912		7.634	8.545	7.701		18.381	15.692	27.031		18.184	19.227	25.673		7.887	11.36	5.813		6.531	15.43	5.522		6.358	12.841	7.574		956		9.193	9.356		20.184	12.984		17.513	5.4
	1913		8.684	9.771	7.162		19.437	14.611	26.776		18.934	20.219	25.272		7.294	11.207	6.407		6.462	16.49	5.348		7.232	14.993	7.702		956.5		9.398	10.038		20.934	13.722		16.894	4.628
	1914		8.989	8.557	8.453		19.805	15.819	26.079		19.073	20.219	24.703		8.124	11.331	5.772		6.697	16.59	6.436		7.057	13.752	8.56		957		6.404	9.866		22.175	13.134		20.441	4.684
	1915		9.313	8.775	8.253		19.282	15.316	26.635		19.05	20.119	25.48		7.24	11.278	5.423		7.487	16.297	5.117		8.098	13.121	7.874		957.5		5.989	9.59		20.531	12.661		18.581	4.722
	1916		9.245	9.317	8.086		20.045	14.581	28.325		18.688	19.648	26.681		7.969	11.707	5.138		6.994	16.564	5.893		6.834	15.907	7.973		958		6.704	9.455		19.004	13.366		16.05	5.141
	1917		8.872	8.767	7.894		20.029	13.264	27.452		19.338	18.594	25.951		7.22	11.601	6.237		6.951	15.39	5.329		7.814	16.626	7.789		958.5		6.493	10.748		18.091	13.655		16.105	4.845
	1918		9.132	5.685	7.644		18.613	17.013	27.336		20.5	19.329	25.721		7.423	10.976	5.049		7.132	16.151	6.116		7.335	15.265	8.133		959		8.639	8.994		20.149	12.498		17.372	5.016
	1919		9.174	5.976	7.963		18.057	16.845	27.216		19.089	18.769	25.985		7.439	11.506	5.701		7.137	16.916	4.664		8.44	15.814	7.466		959.5		7.816	9.836		20.536	12.811		18.695	4.615
	1920		8.847	7.461	7.824		19.126	16.258	28.133		18.944	17.906	26.036		7.024	11.559	5.978		6.58	16.202	6.482		7.83	15.874	8.019		960		6.05	9.694		19.177	13.661		16.861	5.966
	1921		8.159	6.861	7.814		17.695	19.941	24.756		18.504	20.517	23.551		7.166	11.514	7.492		7.224	15.775	4.972		8.286	14.79	8.117		960.5		6.351	8.995		19.109	12.785		17.207	4.556
	1922		8.755	6.765	7.513		18.288	17.02	26.742		18.074	18.628	25.378		7.77	11.504	7.882		7.124	15.709	6.198		7.997	13.602	8.121		961		6.671	8.911		21.304	12.23		19.042	4.335
	1923		8.485	6.92	7.681		18.408	15.967	26.533		18.753	18.75	25.294		7.87	11.615	6.487		7.069	16.307	7.48		7.881	13.092	8.298		961.5		7.454	9.416		21.342	13.546		17.25	5.078
	1924		8.503	7.57	7.832		18.906	17.775	27.635		18.919	19.342	26.15		7.534	11.338	7.9		6.481	15.878	7.134		7.279	14.392	9.202		962		6.351	9.268		18.724	13.338		16.223	4.772
	1925		9.641	7.837	8.069		18.024	16.569	28.369		20.144	18.863	27.045		7.38	11.919	8.389		7.545	17.91	6.09		7.441	16.03	8.865		962.5		6.293	9.853		19.687	12.925		17.235	4.557
	1926		8.443	9.918	8.04		19.161	16.006	29.72		18.839	20.669	27.919		7.434	11.376	8.081		6.247	16.868	7.415		7.094	15.792	9.423		963		6.978	10.382		18.954	13.236		17.625	4.592
	1927		8.744	9.421	8.102		19.094	12.052	30.124		18.541	17.355	27.568		7.437	11.213	8.334		6.907	14.93	6.157		7.741	15.64	8.765		963.5		5.71	9.871		19.912	13.895		17.758	5.195
	1928		8.43	8.988	7.952		18.32	13.938	29.236		18.897	18.528	27.039		7.318	11.315	8.208		6.568	17.034	6.039		7.207	15.099	9.07		964		6.426	8.642		19.787	12.295		17.561	4.498
	1929		8.138	8.302	8.038		17.166	15.893	27.784		17.83	19.598	26.406		6.962	11.374	7.642		6.677	16.499	7.537		7.251	16.505	9.148		964.5		5.615	9.669		20.087	12.851		18.117	4.7
	1930		8.621	8.319	8.421		18.942	17.322	26.909		19.355	19.505	26.086		7.267	11.255	8.223		6.985	18.8	5.578		7.741	17.438	8.595		965		7.237	9.68		17.914	12.902		15.411	4.531
	1931		7.761	7.817	7.546		18.125	16.898	29.152		18.951	19.091	27.453		7.418	11.492	7.966		6.735	15.871	6.608		8.298	15.132	9.165		965.5		7.496	9.805		18.972	13.296		16.156	4.846
	1932		8.417	7.972	8.437		18.717	16.519	26.788		18.608	19.994	26.152		6.972	11.157	7.267		6.899	15.763	7.163		7.554	14.68	8.879		966		6.138	9.37		19.36	12.725		17.813	4.898
	1933		8.254	8.41	8.286		17.426	15.797	26.316		18.955	19.62	25.589		6.756	11.415	7.136		7.573	17.697	6.919		7.747	16.572	8.25		966.5		6.188	9.417		18.903	12.929		18.208	4.741
	1934		8.669	7.482	8.486		18.529	14.741	26.552		18.695	18.012	25.168		7.289	11.055	7.238		7.667	15.076	6.75		8.991	13.448	7.819		967		7.125	9.311		19.424	13.164		17.893	5.315
	1935		8.376	8.674	8.728		18.539	15.041	25.939		18.677	18.241	24.994		7.016	11.362	8.222		8.005	16.725	6.682		7.811	15.81	7.751		967.5		7.603	10.06		19.622	13.626		17.645	4.495
	1936		8.534	8.491	8.352		18.651	14.818	27.092		19.186	19.261	26.234		7.421	11.581	8.556		6.839	15.08	6.149		7.174	14.701	8.013		968		6.733	9.161		19.556	13.022		17.738	4.748
	1937		8.846	7.897	8.197		19.097	14.833	26.465		18.836	18.294	25.794		7.105	11.939	8.804		7.675	15.28	6.188		7.8	12.839	7.91		968.5		6.721	9.622		22.648	12.584		20.633	4.904
	1938		8.134	7.605	8.713		17.841	17.726	26.968		18.137	20.404	26.652		7.026	11.315	8.653		7.563	15.51	6.061		7.717	14.539	8.555		969		5.963	9.521		20.897	12.788		19.469	4.764
	1939		8.089	8.096	8.567		18.314	17.025	27.579		18.505	20.776	26.083		7.008	11.674	9.089		7.892	17.235	6.784		7.72	14.003	8.241		969.5		7.923	9.614		19.825	13.512		16.518	6.018
	1940		8.026	8.421	8.555		17.535	18.146	27.152		17.733	21.944	26.147		7.384	11.585	7.882		6.614	16.604	7.063		7.979	13.2	8.389		970		7.456	9.853		18.111	12.523		13.567	4.539
	1941		8.82	8.282	8.682		18.978	17.26	28.718		19.138	20.959	26.624		7.387	11.576	8.515		7.834	16.709	6.242		7.346	15.913	9.228		970.5		5.555	9.804		18.056	13.543		16.045	5.585
	1942		8.598	7.966	8.435		18.047	18.214	27.839		18.631	20.937	25.756		7.15	11.406	8.214		7.309	16.115	7.007		7.369	12.87	8.136		971		7.064	9.675		16.348	12.578		12.218	4.877
	1943		9.384	9.016	8.634		18.293	14.123	26.07		18.517	17.965	25.998		7.54	11.34	7.162		6.748	15.06	6.299		7.588	12.7	8.162		971.5		6.872	9.536		22.101	13.694		17.918	5.415
	1944		7.829	7.409	8.206		16.887	14.513	26.938		19.155	18.718	25.58		7.264	11.215	7.919		7.638	17.804	6.66		7.973	14.741	8.075		972		6.317	9.727		21.683	12.938		19.577	4.477
	1945		8.57	8.792	8.29		19.079	10.485	27.221		18.301	16.205	26.449		7.341	11.496	7.396		8.146	16.466	6.891		8.236	14.741	7.963		972.5		6.025	9.079		20.236	12.773		17.069	4.946
	1946		8.851	7.696	8.126		19.852	13.865	27.152		17.051	18.063	26.044		7.331	11.433	6.523		7.26	15.298	6.334		7.801	13.448	8.297		973		7.861	9.322		19.168	12.558		16.404	4.379
	1947		7.733	7.599	7.881		17.245	14.257	27.064		17.698	17.544	25.984		7.298	11.581	7.339		7.192	13.897	6.39		7.325	12.649	7.774		973.5		5.499	10.175		19.341	13.918		17.731	5.044
	1948		8.64	8.317	8.441		17.751	10.848	26.061		18.529	16.541	24.776		7.299	11.484	7.687		7.302	15.997	7.196		6.895	14.849	8.346		974		6.959	9.492		18.621	13.707		15.497	5.389
	1949		9.501	7.409	7.93		17.445	11.709	25.381		17.677	16.131	24.993		7.205	11.129	7.608		7.329	17.55	6.751		8.247	15.424	7.929		974.5		7.201	9.981		20.583	12.693		18.089	4.822
	1950		8.527	8.984	8.442		18.112	11.7	25.091		18.433	17.216	24.989		7.143	11.646	7.525		7.318	20.555	6.665		7.105	16.89	9.118		975		7.405	9.494		20.756	13.542		18.888	4.992
	1951		8.664	8.877	8.24		18.749	11.452	27.69		19.228	17.318	26.648		7.306	11.461	7.18		7.195	17.229	6.726		7.816	16.883	8.647		975.5		5.848	9.944		18.516	12.956		16.771	4.165
	1952		9.041	8.798	8.011		17.243	11.101	27.826		18.418	17.32	26.571		7.267	11.573	7.58		7.279	15.744	7.239		7.285	15.725	8.335		976		5.852	10.132		19.404	13.366		17.698	5.108
	1953		8.814	8.931	8.317		18.53	11.076	27.042		18.621	17.7	25.934		7.13	11.443	7.519		6.622	14.092	8.597		7.016	14.166	9.163		976.5		6.52	9.59		21.347	12.922		20.433	4.394
	1954		8.201	8.929	7.933		18.041	11.433	26.975		19.107	17.925	25.662		7.136	11.29	7.966		6.924	17.6	7.145		7.156	15.576	8.469		977		5.906	10.03		19.295	12.934		18.81	4.466
	1955		9.141	8.438	8.561		18.864	10.018	25.705		19.131	16.104	24.736		7.278	11.35	7.158		6.484	14.798	7.734		6.795	12.743	8.82		977.5		5.989	9.205		17.826	13.196		16.186	5.886
	1956		8.212	8.844	8.18		18.576	9.356	25.151		18.048	15.969	23.528		7.034	11.628	7.475		6.037	17.624	7.595		6.789	14.971	9.059		978		6.011	9.468		18.106	12.763		16.178	4.272
	1957		8.618	7.857	8.639		18.884	11.013	27.24		19.037	15.061	25.261		7.127	11.591	7.128		6.579	14.852	7.367		7.361	14.141	8.464		978.5		6.073	9.239		19.468	12.546		17.067	4.855
	1958		8.368	8.017	8.356		18.321	9.139	26.842		18.896	13.761	25.646		7.367	11.616	7.539		6.695	15.243	7.342		7.681	12.883	8.545		979		7.752	10.099		19.395	13.978		16.104	5.779
	1959		8.57	9.008	8.057		18.932	10.296	26.614		19.161	15.992	25.325		7.538	11.476	8.456		6.776	16.503	6.477		8.054	15.236	8.499		979.5		6.608	8.304		20.247	12.727		16.934	6.121
	1960		9.017	7.866	8.463		18.787	11.576	26.266		18.705	16.466	25.17		7.193	11.202	7.41		6.93	16.428	7.419		7.272	13.255	8.743		980		5.792	9.841		20.068	14.228		17.006	6.036
	1961		8.992	7.963	8.417		18.182	11.158	25.682		19.416	16.164	25.109		7.297	11.452	7.119		6.598	17.876	7.879		7.431	14.688	8.328		980.5		6.202	9.347		21.887	12.84		19.751	4.383
	1962		9.588	8.263	8.302		17.636	10.742	25.863		19.182	15.378	24.59		7.14	11.445	5.994		6.894	16.633	7.96		7.993	15.507	8.497		981		6.052	8.809		16.26	13.363		13.047	5.285
	1963		8.674	9.456	8.106		17.54	10.479	25.754		18.838	16.797	23.801		7.237	11.601	6.128		6.081	14.383	7.532		6.679	14.642	8.501		981.5		6.016	9.008		16.297	13.453		13.048	5.884
	1964		7.945	8.317	8.309		17.62	10.783	26.208		18.835	16.252	25.058		7.07	11.372	7.615		7.433	15.661	7.506		8.34	14.565	9.346		982		6.326	8.982		16.655	12.616		12.589	4.387
	1965		8.753	9.122	7.897		18.22	8.407	26.095		18.876	14.999	25.274		7.04	11.167	7.501		6.698	17.969	7.18		7.779	15.361	8.519		982.5		6.197	8.864		18.137	12.255		14.294	5.064
	1966		7.837	8.638	7.443		16.991	8.986	25.948		18.705	15.458	24.891		7.198	11.808	7.941		6.647	16.642	7.143		7.677	13.277	8.221		983		6.314	8.628		16.346	12.639		12.464	5.343
	1967		8.052	9.346	8.386		17.444	10.33	27.246		19.198	16.768	26.577		7.165	11.504	7.402		7.396	17.109	6.772		7.877	12.557	7.788		983.5		5.974	9.263		17.448	13.122		13.943	5.068
	1968		8.528	9.374	8.305		18.026	7.611	26.391		19.186	14.677	25.26		7.069	11.389	7.541		7.012	17.124	8.213		7.616	13.163	8.422		984		6.512	9.507		17.138	13.176		13.283	5.401
	1969		8.472	8.514	8.317		18.773	8.842	24.826		19.061	14.891	22.725		7.279	11.607	7.128		6.552	17.443	7.823		7.251	13.299	8.261		984.5		6.388	8.963		17.169	12.96		12.96	4.775
	1970		8.072	9.127	8.11		16.737	8.647	25.367		18.904	15.59	23.28		7.528	11.655	6.715		6.421	16.972	6.918		7.353	12.18	8.189		985		7.142	10.016		17.461	13.19		12.093	4.547
	1971		8.277	8.544	8.036		18.414	8.804	26.461		19.554	14.231	25.047		7.468	12.023	7.376		7.028	18.306	7.533		6.539	15.755	8.678		985.5		7.437	7.948		16.833	11.956		12.964	5.035
	1972		8.51	8.335	8.411		18.042	10.241	26.844		18.723	15.583	24.87		7.656	11.546	7.752		7.317	19.468	7.779		7.243	14.572	8.481		986		6.1	8.904		16.688	12.895		13.479	4.984
	1973		8.619	7.865	7.856		19.002	11.75	26.686		20.013	16.425	25.746		7.839	11.702	7.09		6.583	17.823	7.55		7.381	13.688	8.462		986.5		6.381	9.578		16.527	12.781		12.344	4.235
	1974		7.98	8.647	8.301		19.731	11.873	29.278		19.48	16.99	27.658		7.726	11.45	7.906		7.022	19.107	8.199		6.74	14.096	8.766		987		6.368	9.88		17.865	13.027		13.641	4.066
	1975		9.159	8.299	8.662		18.347	10.87	29.076		19.109	15.95	27.664		7.588	11.504	7.723		7.061	16.594	8.388		6.512	13.908	7.96		987.5		6.512	9.953		18.268	12.935		14.002	4.634
	1976		8.551	9.059	7.842		19.156	11.61	28.809		18.982	17.546	26.998		7.68	11.486	7.535		6.587	19.045	8.487		6.206	15.68	8.446		988		6.296	9.402		17.081	13.076		13.388	4.916
	1977		8.737	8.067	8.365		17.983	8.525	29.708		18.717	14.297	28.469		7.317	11.512	5.45		6.994	17.279	8.107		6.895	14.682	8.724		988.5		6.623	9.577		17.542	14.184		12.569	5.648
	1978		8.633	8.881	8.015		18.668	9.597	26.43		18.899	15.66	25.501		7.639	11.819	4.943		7.186	14.914	7.055		6.983	13.351	8.738		989		6.673	9.044		18.511	13.716		15.247	5.685
	1979		7.703	8.944	8.398		16.645	7.665	26		17.89	14.584	25.171		7.614	11.55	5.252		7.023	18.452	7.037		7.624	13.795	8.653		989.5		6.473	10.179		15.778	13.875		13.143	4.702
	1980		7.972	8.944	8.78		17.433	9.513	25.89		18.485	15.926	25.088		7.646	11.319	5.14		7.313	20.357	6.532		7.215	14.766	7.504		990		7.397	9.978		17.64	13.411		13.673	4.518
	1981		7.93	8.886	8.38		16.708	9.677	26.64		18.782	15.787	25.886		7.595	11.936	5.668		7.327	18.164	7.007		7.997	14.443	8.476		990.5		8.279	9.185		15.111	12.516		10.295	4.884
	1982		8.602	8.587	7.501		19.055	9.423	26.55		19.004	15.092	25.217		7.783	11.712	5.684		6.44	17.759	6.589		7.296	13.861	7.962		991		7.931	9.905		16.547	12.84		11.453	4.571
	1983		9.463	9.197	8.81		17.936	8.829	27.118		18.82	14.946	25.687		7.655	11.385	5.842		6.764	17.215	6.694		7.385	12.122	8.004		991.5		7.552	10.702		17.687	13.197		14.065	4.96
	1984		9.02	8.91	7.928		19.022	9.327	25.099		19.074	15.484	24.603		7.724	11.32	6.069		6.96	17.446	6.413		7.348	13.693	8.02		992		5.752	9.815		17.14	13.889		14.864	5.076
	1985		9.554	8.579	7.855		17.342	10.056	23.236		18.496	15.84	23.09		7.497	10.168	5.3		6.794	18.682	6.609		7.18	12.372	8.098		992.5		5.758	9.055		16.402	13.174		13.333	5.012
	1986		9.212	9.002	8.708		17.47	8.738	22.962		18.775	14.645	22.201		7.964	10.256	5.833		7.316	18.558	6.624		7.116	13.382	8.512		993		5.963	9.899		17.181	12.597		14.847	4.18
	1987		9.141	8.254	7.845		18.083	11.03	23.469		18.979	15.632	22.554		7.867	10.499	5.652		7.088	20.829	6.975		7	13.856	8.292		993.5		6.375	9.436		17.007	13.058		13.8	4.928
	1988		9.111	9.083	7.82		18.134	9.307	23.655		19.255	16.07	23.007		7.748	10.901	5.615		7.326	22.747	7.027		7.216	15.523	8.376		994		8.313	9.694		19.233	13.579		14.26	4.896
	1989		8.37	8.124	8.066		17.033	8.46	21.451		19.122	14.187	21.547		7.376	10.537	5.788		7.539	21.417	6.991		7.479	14.972	8.101		994.5		5.816	9.646		17.039	13.522		15.226	4.446
	1990		9.263	9.024	7.483		17.405	8.641	23.509		19.044	15.103	23.018		7.632	11.277	5.511		6.883	17.955	7.006		6.505	14.682	8.581		995		6.384	9.523		17.31	13.362		14.06	5.133
	1991		8.479	8.431	8.136		18.448	10.476	22.267		18.763	16.121	22.061		7.916	11.777	5.562		7.018	19.97	6.69		6.87	16.083	8.421		995.5		5.932	8.587		19.335	13.841		17.318	5.558
	1992		8.637	7.996	8.167		17.928	11.736	23.377		18.679	16.66	22.175		7.764	11.677	5.755		7.435	17.443	6		6.873	13.071	7.909		996		6.106	9.887		19.1	13.675		16.552	5.075
	1993		8.355	8.284	7.961		18.242	10.885	25.567		18.637	15.833	24.613		7.734	11.552	5.587		7.35	18.611	6.362		7.535	14.135	8.524		996.5		6.665	8.763		17.423	13.035		15.041	4.943
[truncated: 1,006 more rows]

## Sheet: fig S4AB_tilt
				barrel tilt (degrees)				barrel tilt (degrees)						barrel tilt (degrees)
				HIS CHARGED				HIS NEUTRAL						HIS NEUTRAL
				(PC/PG) (+ LPS)				(PC/PG) (+ LPS)						(PC/PG) (– LPS)
		MD		replica				replica				MD		replica
		(ns)		1	2	3		1	2	3		(ns)		1	2
		0		0	0	0		0	0	0		0		11.0873	11.2915
		1		10.9612	7.0213	11.6451		7.41799	7.00773	10.3804		0.5		8.48644	13.1785
		2		18.1548	9.90514	12.386		7.49169	4.24625	10.7687		1		10.8516	12.9895
		3		17.7237	14.3665	12.8341		10.4258	6.82369	11.1318		1.5		9.70259	16.8148
		4		17.4602	14.03	7.56162		11.5397	8.41212	13.3188		2		13.6196	14.3011
		5		19.4129	10.1377	12.9641		10.7316	8.8249	13.7708		2.5		10.2814	15.1798
		6		19.7438	11.3535	15.201		7.87726	9.25765	11.5174		3		11.4727	13.4392
		7		18.9059	11.8936	8.71758		9.34847	12.7217	11.3457		3.5		11.8747	17.388
		8		22.3319	11.5319	8.91852		10.7802	13.8483	6.77509		4		13.739	14.9299
		9		20.6642	13.8914	5.30914		11.0644	14.216	13.5057		4.5		15.0012	16.4781
		10		17.1462	11.9738	8.68632		9.32413	14.5775	11.5706		5		12.9603	14.258
		11		17.3731	13.2712	7.23169		12.2517	14.0664	10.8495		5.5		13.251	16.9257
		12		15.8043	12.0153	6.5278		9.94517	14.0102	10.5123		6		13.0309	20.178
		13		16.5813	12.0935	7.04289		9.33997	13.508	12.5571		6.5		13.5444	21.3044
		14		17.512	12.8413	6.84736		13.1609	13.6167	9.98808		7		13.0705	21.1605
		15		13.4926	13.1001	5.26753		16.3564	12.5307	13.8208		7.5		16.6043	20.273
		16		14.4453	12.0333	6.43374		16.8619	14.8884	9.5839		8		17.2211	16.5729
		17		16.8084	13.6904	1.40193		14.6637	12.1241	13.1539		8.5		19.6508	13.5641
		18		18.1656	12.5386	6.20172		13.5975	13.2606	7.32477		9		19.6723	18.0113
		19		19.4926	14.2645	6.43511		10.5524	11.4236	12.2218		9.5		17.3418	19.3863
		20		21.5904	13.6361	8.06589		14.028	11.3273	10.4548		10		17.0605	16.8056
		21		19.7175	20.2534	7.4742		10.7851	12.1551	12.6105		10.5		20.0336	13.7885
		22		17.879	15.0813	6.69489		7.87888	13.083	14.6682		11		21.9811	20.8942
		23		17.403	13.8718	5.12675		12.201	14.6144	14.2441		11.5		18.2778	20.413
		24		17.7878	13.9805	9.87263		13.5231	19.0011	11.9352		12		18.719	15.6531
		25		15.2813	12.4473	10.0419		8.43987	11.7895	8.26809		12.5		14.9756	20.637
		26		17.0082	14.0799	12.3322		12.7793	14.071	13.5055		13		14.1385	19.08
		27		14.1545	5.22585	13.7305		12.3131	11.1085	12.8222		13.5		14.1424	21.047
		28		12.4691	9.88927	15.5099		11.9086	12.3409	11.2633		14		15.3532	20.364
		29		16.7691	10.3795	8.36593		10.8791	12.5033	13.307		14.5		15.6886	22.4189
		30		18.5697	10.149	15.727		12.3907	12.4489	5.91231		15		19.8572	23.5916
		31		11.3263	9.33528	17.1142		11.7311	7.44909	12.6852		15.5		17.1541	23.631
		32		12.7346	6.84874	12.6962		9.22283	17.0112	16.8101		16		15.2133	17.8352
		33		13.5475	9.46828	13.316		13.7343	13.1382	17.4056		16.5		13.6314	19.0682
		34		16.6737	7.01224	11.8115		12.5478	15.2097	15.2409		17		16.7038	20.5092
		35		18.8652	5.70265	11.4703		11.1471	14.1525	17.028		17.5		14.7637	19.1758
		36		18.6512	4.07492	9.06811		11.5092	14.5747	15.192		18		12.8969	14.9588
		37		15.6464	6.36646	9.74278		13.1759	13.2842	17.6206		18.5		16.3767	20.0691
		38		15.277	5.3561	10.1078		15.8113	13.2781	16.4112		19		16.1245	20.2482
		39		15.3168	6.62436	10.3439		11.4233	13.3846	15.4095		19.5		16.0177	19.9983
		40		11.0962	6.89506	11.0656		11.4706	16.9575	17.0754		20		13.2055	21.3392
		41		16.1855	7.34144	6.89666		13.3221	15.4049	14.0042		20.5		7.67327	23.6605
		42		16.1386	10.5623	6.8211		12.526	15.6823	12.9175		21		9.02171	28.3265
		43		12.0842	9.14916	10.9906		11.1172	15.3069	16.523		21.5		9.91657	24.7452
		44		19.5656	7.88187	6.09799		10.7957	14.3995	18.8778		22		8.86678	26.6013
		45		18.6039	9.5952	2.7839		11.959	16.8054	16.7328		22.5		14.0254	25.9678
		46		21.3944	4.80457	4.43337		8.55063	18.7655	14.6143		23		10.5377	22.9844
		47		18.8317	2.83642	4.54976		7.26266	15.496	13.4941		23.5		8.77234	25.5122
		48		17.1343	4.0037	7.04757		5.1641	17.3987	17.9613		24		6.33787	19.8242
		49		17.4862	6.42544	2.22185		9.04361	15.9254	17.8702		24.5		10.6179	16.6582
		50		15.3231	6.92175	5.46178		11.8453	17.226	18.2972		25		11.6693	12.4782
		51		16.6678	7.24738	6.80394		8.94499	14.172	16.8675		25.5		7.9533	18.8782
		52		20.1432	6.4808	8.37276		13.061	16.4603	17.8744		26		7.13611	14.6253
		53		16.809	6.68296	5.19241		9.85756	13.8321	15.4292		26.5		12.6808	23.9191
		54		15.7144	6.02487	7.42893		12.7661	22.8318	11.2353		27		11.1915	21.4824
		55		13.5565	6.59092	7.78477		10.9367	16.2271	12.0903		27.5		9.87135	24.4769
		56		21.7778	6.58151	4.06746		11.3438	16.7474	19.683		28		11.7147	26.4778
		57		19.4636	6.87783	5.9774		8.16705	15.4272	16.0758		28.5		11.7055	25.7498
		58		15.122	8.18209	2.85328		12.1666	12.2146	16.5246		29		9.83049	22.5385
		59		15.0126	5.1414	4.48738		10.6641	23.5816	15.3463		29.5		11.928	27.7974
		60		14.3022	6.04299	1.77696		12.7866	16.23	14.8246		30		9.18138	29.2846
		61		18.8556	5.69949	5.7943		10.9517	14.0361	2.91208		30.5		11.8527	29.941
		62		22.2511	8.0684	7.80794		10.1478	14.939	13.9213		31		11.2792	29.6071
		63		19.1039	6.44339	6.98764		12.1969	17.3401	11.8981		31.5		12.4883	26.8376
		64		19.164	5.82339	3.81737		11.7446	13.5434	12.5994		32		11.0008	21.7061
		65		18.6397	7.63581	1.85118		14.1887	13.8445	11.6438		32.5		12.0712	24.4226
		66		14.9547	9.57744	4.7195		13.2919	15.8898	8.34443		33		25.1104	20.2853
		67		17.4947	7.76493	7.02839		16.8398	13.6685	15.0197		33.5		10.6967	22.666
		68		15.716	8.76419	6.64635		16.6922	15.0495	14.0988		34		12.1785	25.6002
		69		18.2568	4.11214	5.09462		18.4982	18.3182	16.3324		34.5		7.96122	22.5072
		70		18.9533	6.1258	6.69099		15.2213	16.1965	16.4206		35		12.1014	21.951
		71		16.3024	10.5535	11.1251		16.6181	16.3064	15.7314		35.5		14.7657	23.2476
		72		16.3033	7.0357	8.74265		16.5608	13.2757	15.3232		36		12.5647	21.6588
		73		18.247	9.55382	11.1647		12.698	15.4083	16.4788		36.5		12.7149	27.1796
		74		19.4591	6.59288	7.86402		14.2414	17.3331	10.1156		37		25.5453	22.8786
		75		15.406	8.85951	5.49612		15.9116	17.1453	13.8847		37.5		13.317	16.9489
		76		17.7699	5.66714	6.01695		14.0004	10.4254	14.8704		38		13.1418	15.0672
		77		18.611	6.91858	8.21277		15.7496	13.5234	12.3312		38.5		15.0031	23.6482
		78		16.0462	6.78137	8.63119		9.08833	12.9828	14.2068		39		19.6259	21.1927
		79		14.6986	7.5206	9.99129		15.9641	17.7839	14.7922		39.5		16.8088	21.6536
		80		17.2899	8.65515	9.74435		15.0787	15.8646	16.3725		40		15.973	23.3092
		81		13.8155	8.99866	9.8649		14.2664	12.9684	16.0342		40.5		15.1218	21.1126
		82		17.6218	8.16294	6.4983		12.8111	16.1986	12.9033		41		16.5459	23.6053
		83		15.1213	5.29017	9.11975		13.6231	14.979	12.4266		41.5		14.6909	22.798
		84		20.3892	8.73885	4.72713		13.6667	15.9521	14.6531		42		19.3668	16.6856
		85		18.3142	8.49246	6.35706		16.4276	15.0648	12.1643		42.5		18.2508	22.2374
		86		19.4508	8.34673	7.69161		15.5584	17.3794	12.7386		43		23.8624	21.4542
		87		19.9763	5.31836	6.88404		17.4275	16.4846	13.0915		43.5		18.0345	20.6883
		88		20.553	3.50487	6.08682		16.735	17.0172	13.2155		44		19.7777	21.7792
		89		15.5102	4.49789	8.47985		18.8478	15.0384	15.0994		44.5		17.1924	16.133
		90		17.0823	4.37703	6.14168		18.034	12.8386	13.7064		45		22.6166	20.9601
		91		19.0449	4.97382	10.3985		27.3505	15.2982	12.1802		45.5		17.7088	24.6213
		92		18.2805	8.6101	6.06194		18.7469	15.1578	12.7649		46		18.9486	25.4876
		93		22.3207	5.65059	9.11096		17.8516	14.6341	11.8172		46.5		18.0917	21.5089
		94		20.7788	4.2914	7.9054		18.0304	13.5372	12.4254		47		19.4049	23.6976
		95		18.7099	5.32469	6.15215		18.3951	17.1905	14.872		47.5		23.11	25.4547
		96		20.1688	11.617	8.97866		17.4415	18.5732	14.8556		48		18.9896	20.1968
		97		19.9164	7.54754	11.5205		16.3334	16.4794	9.09606		48.5		17.5664	24.5068
		98		18.4719	8.44083	10.8756		14.8076	16.9985	13.0031		49		15.9731	24.2478
		99		19.2877	8.41447	9.62412		13.4703	16.2746	21.3165		49.5		16.4229	24.289
		100		20.4175	6.70853	11.5374		18.9069	18.991	14.2909		50		16.9251	20.1286
		101		22.2519	6.0779	8.96971		15.7859	17.0368	13.069		50.5		17.3497	16.3168
		102		20.7871	5.37443	8.83656		16.1798	18.6501	11.6714		51		22.028	21.4124
		103		18.6958	7.76422	5.12193		13.5332	16.7492	14.421		51.5		17.0664	17.6873
		104		18.5837	8.79828	6.70224		11.9349	15.2784	14.87		52		22.2432	16.0312
		105		16.342	7.53176	7.07191		16.9532	18.4836	14.3991		52.5		15.8684	17.403
		106		22.9266	8.247	7.01646		18.2801	16.2913	13.2573		53		15.6878	17.8296
		107		19.1946	9.14095	5.73049		26.8145	16.5209	13.0224		53.5		18.4615	18.1414
		108		17.155	11.7054	7.33877		13.2623	17.1502	9.57953		54		17.7979	18.6321
		109		20.5583	8.87181	3.19843		15.6649	10.6992	12.4748		54.5		17.9497	20.2036
		110		19.1331	8.40209	5.20978		15.4962	13.7119	12.7165		55		20.9873	19.3032
		111		21.6259	8.10365	7.84593		19.1143	14.8182	12.1073		55.5		20.0033	20.0051
		112		18.6404	9.146	10.931		18.7436	13.1682	10.0077		56		21.6495	20.6986
		113		19.3571	10.3816	11.6805		19.4387	12.5918	10.7338		56.5		16.683	22.1326
		114		19.0411	6.42248	12.4348		16.5021	10.9465	10.4357		57		17.634	23.3839
		115		16.2543	11.7978	7.66442		19.4273	16.8287	11.239		57.5		18.5455	22.0142
		116		16.1322	8.01134	9.27239		18.9382	11.7797	10.7243		58		18.5397	23.4964
		117		14.7582	10.932	8.60161		21.3668	18.0527	8.50277		58.5		22.6462	24.531
		118		17.8502	12.1192	8.83609		19.1067	16.3099	10.883		59		21.3462	23.6088
		119		15.3705	7.17685	11.489		17.7705	18.7813	12.2305		59.5		17.9481	23.6558
		120		19.4594	8.07956	8.69945		18.7369	17.3761	10.5093		60		15.9552	21.2032
		121		16.9907	11.8917	12.2463		18.6689	15.4562	12.8402		60.5		16.0466	19.6632
		122		15.4163	9.96458	13.9323		18.4818	15.0001	7.75836		61		19.2163	20.0927
		123		15.3634	6.40616	8.95622		16.3006	11.6575	10.2334		61.5		17.5467	21.1088
		124		16.4053	8.30525	11.8054		18.3204	13.4199	13.6005		62		20.7034	20.5297
		125		16.8832	1.38677	12.6177		12.1896	9.92293	8.83171		62.5		19.4399	26.533
		126		9.07534	8.37967	7.13927		18.0408	12.1917	14.7533		63		14.9605	23.7996
		127		14.5858	8.02527	8.20612		16.1675	14.0304	12.254		63.5		17.1716	25.7094
		128		15.607	11.4923	15.091		15.6911	13.8658	13.1047		64		21.1281	21.339
		129		13.8866	9.94712	15.1888		17.501	15.9095	10.8715		64.5		20.4293	20.34
		130		13.1014	10.037	12.6505		12.6131	13.5065	11.4432		65		19.2792	17.5744
		131		16.9664	9.28654	13.679		13.5475	9.99544	10.209		65.5		21.8417	14.1924
		132		16.5607	9.62102	15.8608		16.4127	14.1309	8.09721		66		7.79533	14.4644
		133		16.6451	9.2801	14.6798		14.125	15.5161	5.4551		66.5		17.8094	12.3406
		134		18.1273	7.61541	13.2042		14.6566	13.9058	10.5018		67		15.5446	16.5346
		135		16.6087	9.13671	13.3266		14.4377	17.8846	5.19105		67.5		19.8925	18.7608
		136		15.8572	11.7106	11.4237		16.0959	16.5176	9.72116		68		19.1365	20.4012
		137		17.4885	12.0166	12.1113		13.2864	16.3787	10.0011		68.5		17.1257	19.4439
		138		11.4959	9.55854	7.77789		16.8022	17.5067	12.5176		69		19.7505	21.4772
		139		18.7123	7.42914	10.6681		15.0873	15.6497	11.0953		69.5		19.8859	18.6957
		140		18.6123	12.6258	13.641		15.1174	18.3724	11.3704		70		17.5002	18.5076
		141		17.2158	7.01137	6.61278		14.5054	17.7287	11.0728		70.5		20.006	17.6258
		142		14.3348	9.00634	9.03938		15.3606	16.354	9.88232		71		20.6951	17.5439
		143		17.4388	10.3954	9.37165		15.4969	14.7165	10.0575		71.5		23.0533	16.2755
		144		17.1012	9.84365	8.28171		18.4079	16.4693	13.8141		72		22.9134	16.9686
		145		16.1054	10.6732	12.4576		16.1796	14.6431	9.17873		72.5		19.745	19.2121
		146		15.0889	8.8924	10.969		17.5181	18.7503	10.9786		73		15.6154	18.2773
		147		14.2358	10.0626	9.59702		15.4	17.2673	5.47862		73.5		19.08	20.9858
		148		14.9859	12.654	17.8683		13.2716	14.1804	9.32253		74		17.1587	18.049
		149		14.9477	11.0881	12.4791		16.7536	16.2604	8.32015		74.5		19.7658	16.6855
		150		12.065	13.2707	10.9137		16.7105	14.2658	10.2638		75		14.696	14.302
		151		8.77232	10.5599	11.6882		16.9214	16.4602	9.5163		75.5		28.7669	21.0533
		152		16.5755	13.0726	10.9703		14.2351	18.7674	11.0151		76		14.4435	18.5852
		153		18.949	11.8242	12.9709		14.7546	15.2602	12.5581		76.5		11.689	23.4052
		154		17.5755	10.2028	9.91619		15.2348	13.5533	12.0304		77		12.793	22.5583
		155		16.7705	7.11226	9.91364		15.5702	13.8794	11.0149		77.5		11.8436	20.3612
		156		20.199	11.997	12.8609		11.9926	10.943	17.7863		78		8.88179	24.879
		157		20.9908	11.6928	17.8377		10.7445	20.0942	10.1619		78.5		16.5811	20.0364
		158		15.1876	14.528	16.1471		11.6716	17.5492	11.171		79		15.351	23.0343
		159		12.8401	10.8349	15.8077		13.8196	16.0885	9.53209		79.5		16.6179	21.8203
		160		17.0168	12.1776	12.2129		15.2149	16.7111	11.3489		80		25.1829	32.7637
		161		19.2789	10.6221	10.5617		15.1143	17.6227	9.05141		80.5		14.909	25.4938
		162		14.8128	19.0355	15.3421		13.3243	22.1965	11.6415		81		11.7428	27.6122
		163		14.7815	10.359	14.3309		13.8403	16.0571	8.96714		81.5		9.92044	23.1117
		164		15.6711	10.305	9.31758		16.6554	13.1514	8.9362		82		10.6476	23.0956
		165		15.2383	13.9084	13.9109		28.4323	16.0309	7.57632		82.5		14.848	23.8432
		166		16.3361	12.3429	16.1788		15.9511	15.8591	9.1132		83		13.0541	19.9574
		167		13.3621	9.95608	14.7375		15.254	14.688	8.76446		83.5		13.1255	16.4325
		168		12.8179	11.7195	15.9055		14.2278	16.2818	8.81051		84		12.0782	17.6035
		169		16.8499	7.34791	12.8728		14.2344	13.9836	5.69161		84.5		10.7363	11.2646
		170		14.8815	9.08448	16.8565		13.4018	14.3925	7.91788		85		14.3394	11.001
		171		15.1719	13.0448	15.2975		14.1983	14.0089	8.18451		85.5		17.2159	9.64504
		172		16.0679	9.02084	15.8913		14.6656	12.7209	8.9773		86		12.6481	14.7566
		173		14.6443	10.0629	17.0937		13.137	13.3023	8.43347		86.5		33.7435	15.1422
		174		16.9056	10.602	7.96417		16.4171	12.1563	11.4241		87		10.7856	17.2094
		175		16.2429	12.1794	10.5194		11.7728	12.6345	9.7636		87.5		12.4313	11.9435
		176		14.5229	8.13514	11.886		17.2601	11.7616	10.4352		88		14.1709	14.408
		177		18.9561	7.77031	9.50758		12.9013	13.2161	11.7408		88.5		17.1898	18.3676
		178		17.9743	7.31799	6.9724		11.017	11.0109	10.8752		89		13.6891	20.576
		179		17.3618	7.81856	12.3437		12.5163	13.0741	8.77861		89.5		12.3112	17.0396
		180		13.4948	7.72377	10.4964		13.6693	10.3427	9.66796		90		11.5296	22.8513
		181		17.6326	8.71147	7.8616		14.2435	14.9575	12.3096		90.5		8.73345	22.4493
		182		17.2462	10.9605	14.0201		15.9573	7.76258	12.9013		91		10.1404	18.8996
		183		16.6391	18.6663	13.9209		17.4882	8.94775	13.8601		91.5		10.9729	16.544
		184		19.0295	10.3381	15.7701		13.2829	13.5911	12.4318		92		8.00415	17.6964
		185		19.4265	10.2262	12.7212		15.0978	10.0435	7.91091		92.5		9.2733	18.5719
		186		17.9843	8.50551	18.2239		14.9142	11.4388	13.4679		93		8.48781	14.5819
		187		16.5002	10.3986	23.2279		13.0451	8.492	16.1006		93.5		5.30205	19.5382
		188		21.3372	9.6606	20.0402		15.0461	8.71422	15.176		94		8.05128	20.3956
		189		16.3916	6.8157	15.3629		11.915	9.54506	15.8921		94.5		5.67803	18.9491
		190		15.879	7.77264	16.4044		13.2168	9.47828	12.8579		95		14.7555	14.8995
		191		17.1215	9.47509	16.1071		13.4959	10.2612	12.4658		95.5		10.6651	19.5107
		192		15.7203	7.89859	17.7502		13.9086	9.77549	11.766		96		13.0396	16.0156
		193		13.2286	7.24551	11.9305		15.2672	9.98369	11.4603		96.5		14.1346	19.6652
		194		16.1338	11.6542	12.8851		13.7644	10.9934	10.6447		97		10.693	15.7672
		195		21.9368	11.1133	10.6738		16.7341	10.1198	11.8115		97.5		6.76758	17.4586
		196		14.3312	7.44252	13.1946		16.9108	10.628	10.0582		98		6.52522	19.6182
		197		17.0473	10.2343	11.5688		16.2795	9.53815	10.9352		98.5		5.02917	18.256
		198		15.5404	10.0337	11.714		16.8527	11.241	9.57543		99		3.39477	17.1133
		199		16.095	9.002	9.69664		12.17	10.8438	10.4401		99.5		5.33855	21.5649
		200		20.9966	18.2478	10.1082		16.7472	13.4633	6.89694		100		3.16737	22.6308
		201		19.4251	11.4631	12.713		16.2153	10.1764	8.88115		100.5		5.95977	21.4134
		202		15.9693	8.19676	15.724		11.8428	10.6226	8.66882		101		6.24535	20.8529
		203		17.523	11.2062	11.0636		13.5463	8.72859	4.13446		101.5		12.5026	16.4404
		204		14.9135	8.80212	13.021		16.1328	11.3801	6.05207		102		3.07937	16.1632
		205		16.5016	7.58703	14.7739		16.538	8.74887	7.49431		102.5		6.61625	21.7697
		206		13.5329	5.00249	15.2908		13.7714	7.34745	7.23118		103		9.75995	21.7022
		207		13.9011	10.358	18.3063		14.6603	11.124	7.76754		103.5		6.87446	19.4866
		208		10.0582	12.6771	12.317		15.2878	8.51398	8.62455		104		6.16551	19.3635
		209		13.0187	16.6638	15.1968		16.8336	7.7094	3.33072		104.5		11.4599	19.2533
		210		12.5128	8.55635	12.2556		21.4276	9.10023	11.438		105		6.03465	15.8089
		211		12.7402	9.72005	14.3523		21.1263	16.8065	4.96274		105.5		9.69917	16.8979
		212		11.4097	10.1767	16.0041		20.5772	7.76119	8.65701		106		8.85734	11.5442
		213		14.5588	10.4716	12.9157		21.9903	6.71779	6.35949		106.5		10.3832	11.2414
		214		13.3062	10.893	12.9647		19.774	6.65543	8.60216		107		7.73109	16.7365
		215		14.5666	10.4719	9.00198		20.2229	9.68674	9.40546		107.5		11.7911	17.8347
		216		14.461	7.23722	12.2646		17.8152	9.52592	9.97208		108		10.9931	15.1388
		217		13.8924	8.05525	11.7035		17.5073	9.88366	10.0056		108.5		8.71882	16.4508
		218		10.9306	10.3396	13.9521		15.806	7.12668	7.11808		109		10.9346	13.9897
		219		12.2784	9.17526	13.5021		17.7143	10.188	7.57909		109.5		9.15775	11.0819
		220		14.5449	10.7414	11.6215		18.6774	11.1173	9.92957		110		15.3175	11.7574
		221		13.0185	9.04561	10.7685		17.4238	10.2079	6.89984		110.5		11.2362	12.8119
		222		10.4041	8.71273	8.80411		18.3086	6.90424	7.1854		111		8.50916	8.36008
		223		10.8502	6.09751	7.37549		20.5766	9.88764	8.97673		111.5		6.05476	13.1517
		224		13.9593	8.9347	10.1328		18.059	7.84933	5.34031		112		8.46046	12.1594
		225		9.79555	5.95289	7.2799		17.103	8.43715	7.06575		112.5		7.84475	17.0948
		226		13.5968	8.89132	11.5885		18.1448	7.75808	8.42821		113		8.72118	14.3104
		227		9.85341	8.40927	13.7531		17.9506	8.34203	6.50484		113.5		9.60531	17.0023
		228		9.5284	14.1181	13.1466		17.7163	7.48126	9.96131		114		9.47492	16.5297
		229		10.8721	13.4448	12.9594		22.6192	7.06478	6.52149		114.5		11.0785	7.03924
		230		11.17	9.94791	14.829		17.9094	5.00852	7.61089		115		13.1228	17.8015
		231		11.3088	9.28286	14.3406		19.7017	5.27879	8.64815		115.5		12.9829	14.9078
		232		8.38399	10.5971	12.4127		18.0351	9.10669	2.91443		116		9.8041	16.8477
		233		10.3224	8.34614	10.7916		16.637	9.42379	5.99375		116.5		13.9301	19.833
		234		9.4932	8.30035	17.7346		21.8123	11.4349	4.08557		117		12.7142	16.4068
		235		7.05552	10.9569	9.44159		19.1172	12.0179	8.58591		117.5		8.78818	14.9214
		236		13.2661	11.8502	9.83345		18.553	9.39187	7.45346		118		11.1768	13.1792
		237		12.9945	9.90234	12.0683		18.4838	9.78886	6.12253		118.5		9.99446	17.5186
		238		13.1276	8.31047	13.2335		17.8055	11.7748	7.42048		119		7.55702	17.8846
		239		13.0538	8.01136	14.0997		21.6926	8.19403	5.64111		119.5		8.36832	15.1221
		240		13.1316	5.03412	10.8993		20.4466	8.00911	8.45015		120		7.57435	14.914
		241		13.7866	9.44336	10.0903		23.0904	8.94479	7.88083		120.5		10.7155	13.8912
		242		14.7316	9.09479	13.6751		19.6579	7.75692	9.21345		121		17.6422	15.576
		243		12.2074	7.51457	15.6618		21.971	8.97006	9.35154		121.5		19.0878	18.0166
		244		16.6089	9.6388	12.021		20.6111	8.80054	6.16039		122		15.1066	15.2656
		245		15.0448	9.02502	12.4947		20.7841	11.4252	7.79979		122.5		34.3248	15.8188
		246		9.08298	8.05752	12.6225		21.4436	12.322	7.26234		123		17.2065	21.6588
		247		13.01	7.60777	13.6419		20.2293	8.8432	6.20842		123.5		13.5372	19.6542
		248		7.39908	7.8449	13.3387		19.2365	9.62476	6.62744		124		16.1093	21.3866
		249		13.1723	9.3599	13.3384		20.8518	9.22117	7.48983		124.5		14.5251	23.1363
		250		10.1405	8.93217	14.082		21.1965	9.43421	7.534		125		15.0653	16.2234
		251		10.4407	8.66522	12.5712		21.5194	12.7804	2.78108		125.5		23.6343	13.371
		252		12.3554	10.2662	15.4101		19.3874	11.176	9.07814		126		18.1847	14.797
		253		12.299	7.66974	12.006		20.947	8.87715	7.57497		126.5		21.1336	14.7288
		254		8.76231	8.29332	13.5317		19.5595	10.2977	3.75108		127		17.2128	15.1671
		255		13.9672	18.1171	10.2258		18.3536	9.64763	9.2714		127.5		15.6137	17.1449
		256		14.7387	6.28893	13.9368		18.3166	11.5788	5.03291		128		13.1046	17.3165
		257		13.3119	10.9394	14.8905		19.8245	17.0368	3.83221		128.5		18.0375	17.058
		258		15.5003	7.78356	15.1002		16.815	10.311	7.8404		129		15.4029	18.2673
		259		6.14162	7.19072	11.6257		17.8521	11.3173	5.15932		129.5		16.9138	10.9683
		260		8.79078	7.90897	13.9453		18.5202	10.4351	3.73103		130		16.7607	29.0904
		261		12.8768	9.10919	17.0334		21.548	10.3648	3.77719		130.5		6.0089	15.5039
		262		13.9264	7.06075	10.9759		21.9456	7.98815	2.02439		131		10.5054	17.4085
		263		13.861	9.1683	16.3858		21.3939	7.39292	7.72647		131.5		14.2909	18.4322
		264		15.2647	9.47438	15.7128		22.3474	10.1176	8.2374		132		33.6855	23.0352
		265		12.8449	7.62972	16.9506		20.1447	8.79605	7.51776		132.5		13.2235	21.157
		266		7.43757	11.1957	17.3527		27.3548	8.59489	1.67865		133		8.53012	23.1473
		267		10.1205	9.40335	16.9006		21.2775	9.38586	6.67638		133.5		9.97555	20.6678
		268		12.4694	9.18123	14.7759		19.9979	12.221	7.05319		134		11.1259	15.1954
		269		16.0725	9.46631	15.7176		16.4971	8.17135	5.05032		134.5		11.576	20.5601
		270		10.9746	8.34657	15.511		15.8012	9.62747	4.34271		135		12.7316	18.3568
		271		14.3738	8.6204	11.9015		17.6145	11.1624	9.05256		135.5		11.4713	14.9442
		272		8.02859	9.55183	11.4542		17.2467	7.5116	9.85393		136		9.19505	19.6514
		273		23.0037	9.05291	13.5143		18.7507	10.7873	4.66758		136.5		16.5084	13.9657
		274		14.9013	10.4227	15.0867		19.96	11.2272	5.93184		137		12.1104	15.7605
		275		13.3399	11.9613	13.4918		15.5851	7.28155	6.96066		137.5		12.0242	14.0854
		276		13.6642	8.01202	14.3542		20.0487	8.40322	4.05333		138		11.6491	20.0781
		277		12.4095	9.50295	14.4943		19.2267	8.22922	7.36015		138.5		9.2291	19.1484
		278		15.8288	9.425	14.4981		19.9065	6.79659	4.63874		139		9.91649	17.935
		279		16.3223	9.50489	16.2159		20.8029	7.70108	1.465		139.5		14.6444	16.4192
		280		16.5014	10.8299	18.6565		19.0463	7.5351	4.68111		140		12.7092	18.3595
		281		14.7978	8.27633	17.2059		18.8302	5.01634	3.65463		140.5		8.65381	18.5191
		282		15.6164	10.4791	14.7036		20.0099	9.08729	13.9724		141		6.60533	16.0739
		283		12.9683	8.62555	15.4428		20.9596	5.45844	5.59685		141.5		13.1715	17.4963
		284		13.1915	9.84676	12.6651		21.6491	7.30997	4.90317		142		16.4747	16.8497
		285		9.31937	12.2093	14.2055		18.7601	5.53024	3.2839		142.5		10.1126	11.2748
		286		15.1177	12.4001	13.6224		21.2689	6.10814	4.7294		143		10.4454	17.0464
		287		17.511	9.51973	14.5496		20.9458	11.7437	3.92216		143.5		12.374	19.5604
		288		13.8568	9.85092	14.9953		20.5697	7.65668	6.56549		144		12.4961	31.5924
		289		13.221	10.8977	12.0015		20.6633	7.89302	5.82548		144.5		13.6943	16.7391
		290		11.4716	9.07385	16.6413		18.2024	5.6871	6.62507		145		10.3863	15.1414
		291		20.7079	10.5504	14.0465		18.8329	5.69523	5.13603		145.5		11.3528	17.3227
		292		15.1462	7.31241	12.4806		19.1251	6.628	5.55848		146		11.2722	19.484
		293		9.41574	9.62237	15.0679		17.5043	8.0965	6.06233		146.5		10.4274	23.8155
		294		9.57816	8.64836	16.5185		18.7167	4.07357	0.269795		147		12.7723	21.2484
		295		10.7648	12.3859	14.3577		17.8669	5.99953	6.38856		147.5		8.17498	22.9217
		296		12.3255	11.8933	13.2736		17.617	5.51004	2.4952		148		5.50901	20.2296
		297		1.27472	10.3545	14.7702		16.7263	7.60292	2.93765		148.5		7.32204	18.8652
		298		9.31277	14.288	15.6906		14.8084	8.04113	8.81987		149		10.3337	17.5213
		299		11.3743	12.045	13.6165		20.9234	6.18878	3.13088		149.5		8.97084	16.0447
		300		11.6241	14.2112	12.6988		20.0205	8.41032	1.77421		150		6.32307	16.8588
		301		12.2106	11.5486	10.6717		21.0916	8.32096	2.67247		150.5		4.94581	19.0129
		302		6.83908	11.6686	13.6959		19.666	6.37345	1.1491		151		8.64059	20.6329
		303		9.81834	9.21382	14.8585		21.5987	6.1713	2.89334		151.5		12.2002	20.5681
		304		14.7031	11.5773	17.0257		21.2094	8.49442	6.20558		152		9.45567	18.1296
		305		10.2125	10.3115	11.1118		16.9286	5.88736	5.48516		152.5		14.08	22.0689
		306		13.7726	12.2783	12.9		18.201	5.46608	2.51567		153		7.5446	13.9733
		307		13.4084	11.6228	12.2903		15.2091	10.469	3.97099		153.5		8.01129	16.7065
		308		7.0474	10.1897	14.8232		30.1611	6.20542	5.0312		154		5.49426	9.94083
		309		11.6601	13.9548	12.4947		18.4806	10.364	7.17534		154.5		6.54155	14.0145
		310		11.6661	9.50415	14.6653		19.985	7.03598	3.12756		155		11.5564	14.3516
		311		12.795	9.79097	16.4278		20.0518	9.17389	4.84788		155.5		0.717916	14.4789
		312		9.72326	20.2895	17.4797		19.8199	6.32292	5.22892		156		13.4513	16.414
		313		9.78822	11.3998	15.3625		22.1563	6.44865	5.10411		156.5		13.8825	18.3803
		314		11.0029	7.13531	15.7945		16.512	9.71764	8.23359		157		8.31087	16.7208
		315		10.1774	11.0647	9.2219		21.8917	4.60002	8.37984		157.5		10.6108	14.4922
		316		10.8715	10.5411	13.0968		21.0869	8.93173	10.8762		158		10.4442	21.3164
		317		7.71928	10.4699	11.8358		18.742	6.3367	9.87699		158.5		16.1033	13.2136
		318		10.6858	13.9032	11.4727		19.1851	8.96995	8.13197		159		12.5281	14.1091
		319		7.75109	9.00082	11.8521		19.3932	9.9021	8.05652		159.5		9.19028	11.4599
		320		14.5735	10.6234	13.4623		19.8447	8.59973	9.15755		160		9.80879	12.275
		321		11.723	10.5821	11.3553		18.7698	9.1179	8.01721		160.5		8.25483	15.5111
		322		12.4088	11.6364	10.7484		17.6072	7.2251	9.07628		161		6.80259	20.6932
		323		13.5894	9.87249	8.90172		21.4955	7.94903	7.56846		161.5		6.76764	13.2891
		324		10.4211	11.0343	14.6242		20.4213	8.0694	7.8613		162		7.74752	15.9453
		325		12.1759	11.7218	15.7931		21.7435	5.32108	5.19535		162.5		10.0934	12.394
		326		16.292	11.0453	15.9151		21.9161	9.54458	6.53144		163		8.72197	13.1221
		327		7.94552	9.99228	11.8478		18.0229	6.57632	5.83603		163.5		11.972	13.0401
		328		13.4971	8.7258	11.6686		21.596	7.73769	7.81452		164		14.469	11.7092
		329		12.3712	11.8729	13.4784		20.7564	8.97049	11.5885		164.5		11.7536	17.5975
		330		11.1906	13.3441	16.4142		20.6053	10.1049	9.65219		165		15.2124	15.1709
		331		8.48327	12.1384	13.4567		21.4354	4.19512	5.58679		165.5		17.825	18.3463
		332		11.5361	9.14542	15.5538		18.4148	10.8096	7.91212		166		16.7135	18.8434
		333		12.6964	12.6224	7.53403		16.5491	7.246	7.94646		166.5		17.2593	20.6856
		334		9.56318	13.7344	9.72777		18.7553	7.53093	7.43738		167		16.9382	16.544
		335		10.5461	16.8629	9.96399		17.2942	11.4214	7.18433		167.5		16.9008	23.0606
		336		11.4414	9.89137	9.98647		17.4166	9.04991	8.58543		168		18.2441	22.1513
		337		9.24501	9.41774	12.9825		17.3978	11.1115	8.00955		168.5		14.6135	22.746
		338		12.0161	13.3601	10.8079		15.9646	2.76633	5.22562		169		12.9503	27.6517
		339		8.84209	11.1138	6.9517		16.0674	5.01513	6.91931		169.5		14.9869	26.3821
		340		8.82717	9.02713	11.6001		16.7936	7.71594	6.34582		170		17.9431	25.9792
		341		10.9899	9.43057	9.54217		16.8349	6.83294	6.1991		170.5		17.1693	27.3045
		342		12.9482	11.6717	14.7582		16.873	5.7565	7.95767		171		16.3795	25.2302
		343		9.62461	9.62784	14.0515		21.9209	7.27858	8.36431		171.5		13.1796	22.6133
		344		11.7633	12.1093	13.4628		21.3244	6.46071	8.3849		172		16.0685	18.7792
		345		11.3009	13.1093	16.2415		21.5846	6.41172	3.58135		172.5		18.9046	10.4862
		346		8.85179	14.3953	15.0249		23.3761	14.7743	10.4928		173		17.5356	13.291
		347		11.7524	13.176	15.3927		22.0897	9.38217	3.19476		173.5		14.9699	15.3158
		348		11.0348	14.0941	14.202		23.5585	9.3907	6.38933		174		21.098	21.192
		349		12.0581	12.4645	13.1589		23.5519	6.60634	5.94033		174.5		18.6565	21.4274
		350		6.90913	11.9016	13.3307		16.4565	9.13663	2.43269		175		16.8573	22.1083
		351		13.4392	14.1411	14.1185		20.9125	8.85783	9.81426		175.5		13.0002	22.0013
		352		12.1626	15.0823	7.34016		22.603	10.0464	9.00353		176		10.7808	25.2571
		353		13.3205	5.31662	12.8015		19.3886	9.53079	9.90661		176.5		12.5207	20.0209
		354		7.99254	8.04815	14.7979		19.9872	10.5875	9.79011		177		15.9127	17.4861
		355		12.8899	14.2502	13.5963		19.097	9.42533	5.69209		177.5		19.8103	15.3699
		356		13.0081	14.2535	11.0567		21.3168	9.04824	12.5738		178		21.8733	17.2797
		357		12.0251	15.666	9.87472		20.3809	8.82031	6.22517		178.5		17.3993	20.6278
		358		8.31383	14.4094	7.66442		17.009	6.27854	7.22559		179		15.6841	18.6855
		359		8.84636	15.1459	11.1693		19.7561	5.10162	9.30119		179.5		13.8886	17.1422
		360		10.8082	14.3746	12.8225		18.6867	6.9672	5.37173		180		32.8369	14.6169
		361		11.8641	16.1706	11.137		18.1038	7.40115	4.4421		180.5		21.9073	17.4187
		362		11.0784	16.0003	14.383		18.5448	9.4997	11.9361		181		19.9536	18.1066
		363		11.2998	18.1724	10.6051		18.33	7.596	8.43999		181.5		15.7429	33.6217
		364		15.758	16.7225	11.2064		19.0146	10.3389	8.29479		182		13.9503	15.8991
		365		13.9026	16.1893	10.7833		17.5803	9.51167	10.6402		182.5		15.5021	22.1714
		366		12.9598	15.2302	10.9804		18.0536	12.7305	9.25459		183		17.1627	19.5812
		367		10.631	14.7364	11.9313		16.5236	12.039	5.75892		183.5		12.8348	20.7417
		368		4.08691	15.5706	9.9105		17.0768	10.9242	9.69138		184		16.156	23.3981
		369		10.4974	14.4141	13.9619		18.9484	10.4348	8.97509		184.5		16.2636	23.2788
		370		6.93455	13.6337	10.8385		20.8402	9.91348	10.8297		185		13.2234	21.3455
		371		9.75713	14.8899	9.63923		17.6952	8.8374	7.71355		185.5		10.8603	19.1032
		372		9.65993	11.0984	11.211		18.0063	8.61233	9.62676		186		10.9461	18.0395
		373		7.52196	11.6307	12.5112		17.1807	10.5808	6.70812		186.5		13.0952	20.2696
		374		11.1566	13.2027	12.3592		19.2261	10.3555	5.87289		187		18.3161	22.818
		375		6.12554	13.7971	9.41469		20.1244	12.7728	8.10278		187.5		11.9335	15.9947
		376		8.11803	15.4293	13.9976		18.3379	6.19862	5.40845		188		18.7059	21.1006
		377		12.867	6.50849	11.441		17.7681	10.3394	11.5041		188.5		17.0639	17.5694
		378		17.0478	13.8573	12.7688		16.651	10.0041	6.5015		189		21.5206	17.9691
		379		9.27174	15.5689	11.0068		25.6648	11.1129	7.33061		189.5		3.9963	16.4106
		380		12.038	14.5717	12.0889		16.2772	11.4287	9.71841		190		15.1088	19.108
		381		12.4142	13.6637	9.49266		12.147	8.4798	8.39019		190.5		13.9565	17.4094
		382		7.737	13.473	8.32879		14.8932	7.68582	11.2601		191		12.025	17.6603
		383		10.9587	11.4616	12.4719		13.8153	11.0297	5.20756		191.5		13.4824	15.2193
		384		11.8886	13.9466	6.47311		18.3419	6.81141	8.48725		192		17.1588	14.5318
		385		11.6209	14.8337	10.8315		16.6504	8.11099	7.44964		192.5		13.3339	16.2195
		386		7.79062	11.9913	14.7821		15.7474	9.85648	7.50705		193		15.2817	12.6507
		387		2.8848	10.3288	10.765		15.2958	9.7327	11.9687		193.5		16.9132	10.6568
		388		7.70513	11.3454	11.9006		15.9413	9.84245	10.8638		194		17.073	12.912
		389		3.42851	12.1662	11.0584		15.8842	9.19623	9.37085		194.5		15.1469	14.0784
		390		5.91205	13.4485	10.9484		17.3883	11.1929	11.5586		195		10.9251	16.1575
		391		7.14858	12.0853	13.6749		18.7337	13.5785	9.22416		195.5		12.843	9.83293
		392		7.4373	12.8102	17.3371		18.8138	9.79731	8.68989		196		13.951	12.4185
		393		9.51975	13.617	4.413		20.6203	9.69534	14.3641		196.5		11.8048	16.3636
		394		9.69079	12.9056	13.2598		18.0105	12.6784	8.10162		197		9.62951	23.9313
		395		7.91371	15.6789	13.3771		17.8166	11.783	13.9825		197.5		9.48056	26.2374
		396		9.64404	15.0955	13.1154		16.4431	13.8118	15.2098		198		10.5875	25.0006
		397		6.89941	11.5731	11.302		16.3332	10.6603	15.3138		198.5		5.46888	24.203
		398		9.65227	15.4377	14.403		8.73595	9.70436	14.569		199		6.3586	28.0643
		399		7.04871	13.9153	4.42085		13.2922	7.45719	10.182		199.5		8.86222	26.3908
		400		7.65053	9.56857	13.1552		14.3003	12.2093	6.427		200		8.88615	25.4661
		401		10.168	11.4622	11.3685		16.7674	11.229	10.7736		200.5		10.576	25.837
		402		11.6515	13.1773	12.4665		14.6548	12.8025	12.9066		201		11.1019	30.1674
		403		8.61534	12.1478	8.45241		16.9728	12.5827	14.7438		201.5		10.4502	25.0205
		404		7.02381	12.5655	11.3792		12.4885	10.7776	10.1821		202		8.24872	23.0971
		405		6.33886	12.3785	11.0023		13.8051	7.88837	11.5807		202.5		8.58257	19.7166
		406		8.2986	13.8797	9.91431		15.9131	7.16757	9.77095		203		8.97159	16.6279
		407		9.2239	13.1102	15.0452		11.9016	6.52901	8.61924		203.5		13.739	15.6067
		408		7.25087	12.2757	14.5458		14.2204	8.84245	10.5531		204		10.7774	18.082
		409		7.26258	11.2116	10.9256		11.7362	9.19533	12.0229		204.5		10.1372	10.3177
		410		8.67835	14.016	16.5609		14.8445	7.47761	13.0774		205		7.77743	16.6638
		411		7.47331	15.9807	13.8968		17.0085	6.52841	10.1564		205.5		10.5647	18.0501
		412		3.6736	13.4414	16.4876		16.8137	9.90608	11.8623		206		7.88227	19.774
		413		5.37742	11.2472	12.446		18.6409	7.95784	9.37429		206.5		7.6691	17.7391
		414		7.36452	12.8493	11.3745		18.3149	5.44626	12.6169		207		8.39728	20.6586
		415		8.27654	10.9587	15.3175		16.5942	5.79007	12.765		207.5		9.82703	23.3335
		416		6.4874	13.0203	13.2056		17.5799	4.52281	10.4712		208		5.44579	19.3258
		417		6.24127	11.7092	12.4602		15.7417	4.29824	14.2848		208.5		7.63242	18.8338
		418		11.3739	14.4062	6.56334		14.8941	5.25587	12.3549		209		3.22197	18.0521
		419		4.46752	11.0859	10.6759		25.262	3.08407	11.671		209.5		5.06945	17.2891
		420		3.32808	12.2133	9.87518		19.1424	10.2413	11.6827		210		9.50684	17.0721
		421		6.08837	14.0704	7.68597		17.4216	6.06488	14.079		210.5		8.01721	15.8124
		422		8.57045	11.8222	12.4337		16.0612	6.39013	12.886		211		4.72874	20.1031
		423		4.57453	8.29981	5.7893		15.1847	2.86792	13.0648		211.5		4.73561	19.7462
		424		7.34462	12.4276	9.08986		11.6084	3.17416	14.0694		212		2.99225	27.4006
		425		5.70015	13.4295	11.4816		13.1375	6.41961	11.1054		212.5		8.75748	18.4251
		426		8.14416	10.1838	10.1153		13.8755	4.77413	11.6113		213		9.26243	19.4303
		427		8.31508	13.1728	8.57469		7.73429	4.78434	11.3032		213.5		11.793	19.811
		428		5.40251	14.2861	15.6995		16.2241	6.86993	12.5919		214		14.3353	20.6937
		429		7.04718	14.3503	9.55948		16.9383	3.38628	14.5716		214.5		16.7248	22.9074
		430		4.08193	14.7384	10.318		15.0589	4.18137	13.3151		215		10.95	20.2087
		431		6.23171	25.3605	10.5781		13.8723	6.27998	9.89159		215.5		16.454	17.5682
		432		5.05954	11.7138	12.9521		15.4236	4.37197	8.77019		216		17.9992	26.1095
		433		4.89165	11.1624	7.29331		16.7109	9.85056	12.5738		216.5		18.3394	22.1095
		434		4.88158	12.3802	9.21802		15.8171	8.39487	13.979		217		15.1302	17.4849
		435		3.10129	13.5975	12.6472		12.6034	7.14474	14.6325		217.5		16.7165	27.3003
		436		3.58037	15.5633	12.2746		14.0744	7.33612	13.9433		218		17.9222	18.5604
		437		4.54252	14.0574	9.07114		8.7001	5.58392	13.8875		218.5		33.949	17.8489
		438		3.57725	14.5785	7.6309		14.3934	8.90082	12.0222		219		10.3294	7.93674
		439		7.89314	12.4844	11.723		14.7684	10.8016	10.1989		219.5		16.6459	19.7817
		440		5.05815	14.3151	12.7147		16.0953	5.63545	12.0469		220		16.7746	12.7596
		441		1.54636	13.5693	6.86339		11.4868	5.97005	13.5144		220.5		19.7306	17.8453
		442		7.81743	14.9824	12.0149		13.1579	4.15317	12.8862		221		18.8137	17.1654
		443		5.65326	16.9674	9.43246		10.7048	5.1932	9.98997		221.5		22.2519	18.1833
		444		8.63515	15.0426	10.4231		12.151	7.58297	9.94584		222		14.1643	17.1825
		445		6.4838	14.4596	10.5801		11.4648	7.22444	13.3482		222.5		15.6483	21.281
		446		8.91057	14.1449	8.30449		12.35	9.97496	11.7708		223		17.8304	21.031
		447		6.94664	14.2034	11.4325		16.4872	5.46852	12.1719		223.5		14.5229	28.6313
		448		5.83942	13.4567	10.1277		13.8322	9.15094	14.5616		224		12.2156	24.5941
		449		6.41949	14.4191	6.0118		2.26615	8.21623	12.0275		224.5		13.9293	24.2016
		450		1.95665	19.4242	12.8878		14.0899	10.4184	11.9244		225		13.5096	21.9651
		451		4.85208	15.0921	9.41576		17.2794	9.25011	16.3583		225.5		17.3772	19.4058
		452		2.37389	15.9633	11.4099		15.9345	7.35349	12.2037		226		10.7647	19.4107
		453		5.82491	15.9075	10.2089		15.7527	8.78821	10.8887		226.5		17.2572	15.1921
		454		8.11457	15.5955	10.0269		13.4982	8.90419	16.1966		227		16.1468	13.2806
		455		4.12882	16.1568	8.78069		14.4446	10.7854	14.6531		227.5		7.93714	8.56708
		456		2.43438	14.2613	8.50173		9.88571	10.4747	15.7947		228		17.5318	6.39694
		457		4.86764	12.6097	8.14213		15.0825	15.9829	16.7159		228.5		14.4662	10.596
		458		3.26627	16.3867	9.52163		15.4065	12.055	20.3572		229		16.0755	13.8794
		459		4.44268	14.409	12.5779		18.0629	10.945	15.3045		229.5		17.8122	17.7898
		460		7.85913	13.2493	12.9202		11.9006	12.6459	17.1138		230		17.9805	10.6157
		461		6.09979	14.8056	11.7349		13.9827	8.72019	16.6317		230.5		14.7199	14.9639
		462		5.68644	14.3089	9.04338		12.4047	7.76683	18.6453		231		21.1635	11.6434
		463		8.99427	14.532	12.4484		14.6113	7.2727	12.4		231.5		13.1417	9.46454
		464		5.52049	14.843	11.3764		14.5192	6.30005	11.486		232		16.1872	15.0795
		465		1.11908	13.291	12.4761		14.2617	10.2089	16.8596		232.5		12.0028	11.6238
		466		7.02965	17.4561	11.1057		17.696	9.32141	15.9239		233		15.3127	7.55957
		467		6.41695	15.3461	9.72733		17.9554	7.90999	10.4037		233.5		15.6594	9.23459
		468		7.40242	16.3461	13.2848		16.2576	5.62737	16.5136		234		13.92	12.7868
		469		4.68404	14.5932	15.2238		14.4306	10.8747	20.0152		234.5		14.1221	10.4391
		470		5.10776	13.7862	11.2819		17.0373	10.6964	13.5132		235		12.9814	10.3184
		471		4.88182	15.9462	12.916		13.8442	8.01178	15.3142		235.5		8.19764	12.1918
		472		4.8106	14.0933	12.726		15.5274	9.3238	17.096		236		9.30626	11.6757
		473		7.88207	19.6839	8.71609		12.557	4.99454	13.2631		236.5		10.5027	11.7329
		474		6.56429	17.4212	12.4628		14.2969	9.61722	16.2352		237		12.9714	13.028
		475		4.83975	16.4156	10.5042		13.415	5.11749	14.2025		237.5		14.4458	12.8667
		476		4.41903	17.073	11.9735		13.8465	5.59114	13.6042		238		15.9519	13.608
		477		2.11211	16.6497	12.3935		13.4061	9.53145	11.0971		238.5		13.9951	14.4835
		478		5.86127	12.3051	9.53778		12.0624	10.405	10.6295		239		9.23344	12.7203
		479		8.326	14.2963	12.7842		14.634	9.83097	12.9844		239.5		10.1346	17.1698
		480		8.32164	16.5842	8.77593		15.0881	9.37318	14.488		240		12.6632	13.8041
		481		7.3942	16.2698	9.06733		22.0303	8.06869	9.92763		240.5		9.57733	5.25087
		482		5.8213	15.7117	10.2643		16.3792	10.2286	12.5093		241		7.86637	15.5321
		483		5.56725	15.09	10.9678		16.8188	8.81421	12.5938		241.5		10.5858	15.3978
		484		6.87686	17.2223	11.0181		14.5264	10.7572	7.07185		242		11.084	20.8168
		485		3.95111	14.9601	8.96429		13.9505	12.8148	11.8021		242.5		13.156	18.5034
		486		2.82515	16.2972	10.284		11.2831	11.1757	14.858		243		10.6186	17.4169
[truncated: 2,514 more rows]

## Sheet: fig S5AB_contact
				DISTANCE (Å)																																								DISTANCE (Å)
[truncated: 3,007 more rows]

[truncated: 11 more sheets: fig S5C_contact, fig S6C_contact, fig S7_contact, fig 1C, fig 1D, fig 2A, fig 4A, fig 4B, fig 4C, fig S3, fig S4A]
